# Supplementary material for: Estimating the association between being seropositive for cysticercosis and the prevalence of epilepsy and severe chronic headaches in 60 villages of rural Burkina Faso
Source: PLoS Negl Trop Dis. 2019 Jan 24;13(1):e0007101. doi: 10.1371/journal.pntd.0007101 (PMC6345432; doi:10.1371/journal.pntd.0007101)
Supplement: S1 Dataset — (XLS) [file pntd.0007101.s002.xls]

## Sheet: Sheet1
H1B010801R0	H1B010801	BOULKIEMDE	0. No	B0108	1. Male	1. epilepsy	1	5. More than 50 yrs old	0. No	3. Eat pork at the village market	B0108	1. Sow concession	1. epilepsy only	1	0	1. Farmer	0	0	0	1	Neg	2	1	0	1			1	1	0	0	1	1	0	0	0	0	1	1
H1B010802R0	H1B010802	BOULKIEMDE	1. Yes	B0108	0. Female	0. no	0	0. 6-10 yrs old	0. No	1. Eat pork at home only	B0108	1. Sow concession	0. None	0	0	0. Student	0	0	0	1	Neg	0	1	0	0	0	0	0	1	0	0	0	0	1	0	0	0	0	0
H1B010803R0	H1B010803	BOULKIEMDE	0. No	B0108	1. Male	1. epilepsy	1	4. 41-50 yrs old	0. No	4. Eat pork in another village market	B0108	1. Sow concession	1. epilepsy only	1	0	1. Farmer	0	0	0	1	Neg	2	1	0	1			1	1	0	0	1	1	0	0	0	0	1	1
H1B010804R0	H1B010804	BOULKIEMDE	0. No	B0108	0. Female	1. epilepsy	1	5. More than 50 yrs old	0. No	2. Eat pork in other home	B0108	1. Sow concession	0. None	0	0	2. Housewife	0	0	0	1	Neg	2	1	0	0	0	0	0	1	0	0	1	0	0	0	0	0	0	0
H1B010805R0	H1B010805	BOULKIEMDE	0. No	B0108	0. Female	0. no	0	5. More than 50 yrs old	0. No	5. Ate pork before, not now	B0108	1. Sow concession	0. None	0	0	2. Housewife	0	0	0	1	Neg	2	1	0	0	0	0	0	1	0	0	1	0	0	0	0	0	0	0
H1B010806R0	H1B010806	BOULKIEMDE	1. Yes	B0108	1. Male	0. no	0	0. 6-10 yrs old	0. No	1. Eat pork at home only	B0108	1. Sow concession	0. None	0	0	0. Student	0	0	0	1	Neg	0	1	0	0	0	0	0	1	0	0	0	1	1	0	0	0	0	0
H1B010807R0	H1B010807	BOULKIEMDE	0. No	B0108	0. Female	0. no	0	0. 6-10 yrs old	0. No	1. Eat pork at home only	B0108	1. Sow concession	0. None	0	0	2. Housewife	0	0	0	1	Neg	0	1	0	0	0	0	0	1	0	0	0	0	0	0	0	0	0	0
H1B010808R0	H1B010808	BOULKIEMDE	1. Yes	B0108	1. Male	0. no	0	1. 11-17 yrs old	1. Yes	3. Eat pork at the village market	B0108	1. Sow concession	0. None	0	0	0. Student	0	0	0	1	Neg	0	1	0	0	0	0	0	1	0	0	0	1	1	0	0	0	0	0
H1B010809R0	H1B010809	BOULKIEMDE	1. Yes	B0108	1. Male	0. no	0	1. 11-17 yrs old	0. No	3. Eat pork at the village market	B0108	1. Sow concession	0. None	0	0	0. Student	0	0	0	1	Neg	0	1	0	0	0	0	0	1	0	0	0	1	1	0	0	0	0	0
H1B010810R0	H1B010810	BOULKIEMDE	1. Yes	B0108	0. Female	0. no	0	0. 6-10 yrs old	0. No	3. Eat pork at the village market	B0108	1. Sow concession	0. None	0	0	0. Student	0	0	0	1	Neg	0	1	0	0	0	0	0	1	0	0	0	0	1	0	0	0	0	0
H1B010811R0	H1B010811	BOULKIEMDE	1. Yes	B0108	1. Male	0. no	0	0. 6-10 yrs old	0. No	1. Eat pork at home only	B0108	2. Piglet concession	0. None	0	0	0. Student	0	0	0	1	Neg	0	1	0	0	0	0	0	1	0	0	0	1	1	0	1	0	0	0
H1B010813R0	H1B010813	BOULKIEMDE	0. No	B0108	1. Male	0. no	0	5. More than 50 yrs old	0. No	1. Eat pork at home only	B0108	2. Piglet concession	0. None	0	0	1. Farmer	0	0	0	1	Neg	2	1	0	0	0	0	0	1	0	0	1	1	0	0	1	0	0	0
H1B010814R0	H1B010814	BOULKIEMDE	1. Yes	B0108	0. Female	0. no	0	0. 6-10 yrs old	0. No	1. Eat pork at home only	B0108	2. Piglet concession	0. None	0	0	0. Student	0	0	0	1	Neg	0	1	0	0	0	0	0	1	0	0	0	0	1	0	1	0	0	0
H1B010816R0	H1B010816	BOULKIEMDE	0. No	B0108	1. Male	0. no	0	5. More than 50 yrs old	0. No	5. Ate pork before, not now	B0108	2. Piglet concession	0. None	0	0	1. Farmer	0	0	0	1	Neg	2	1	0	0	0	0	0	1	0	0	1	1	0	0	1	0	0	0
H1B010817R0	H1B010817	BOULKIEMDE	1. Yes	B0108	1. Male	0. no	0	0. 6-10 yrs old	0. No	1. Eat pork at home only	B0108	2. Piglet concession	0. None	0	0	0. Student	0	0	0	1	Neg	0	1	0	0	0	0	0	1	0	0	0	1	1	0	1	0	0	0
H1B010818R0	H1B010818	BOULKIEMDE	0. No	B0108	1. Male	0. no	0	3. 31-40 yrs old	0. No	3. Eat pork at the village market	B0108	2. Piglet concession	0. None	0	0	1. Farmer	0	0	0	1	Neg	1	1	0	0	0	0	0	1	0	1	0	1	0	0	1	0	0	0
H1B010819R0	H1B010819	BOULKIEMDE	0. No	B0108	0. Female	0. no	0	1. 11-17 yrs old	0. No	1. Eat pork at home only	B0108	2. Piglet concession	0. None	0	0	1. Farmer	0	0	0	1	Neg	0	1	0	0	0	0	0	1	0	0	0	0	0	0	1	0	0	0
H1B010820R0	H1B010820	BOULKIEMDE	0. No	B0108	0. Female	0. no	0	3. 31-40 yrs old	0. No	1. Eat pork at home only	B0108	2. Piglet concession	0. None	0	0	2. Housewife	0	0	0	1	Neg	1	1	0	0	0	0	0	1	0	1	0	0	0	0	1	0	0	0
H1B010821R0	H1B010821	BOULKIEMDE	0. No	B0108	0. Female	1. epilepsy	1	2. 18-30 yrs old	0. No	2. Eat pork in other home	B0108	2. Piglet concession	0. None	0	0	3. Comm/Salar/Skilled/Unemploed	0	0	0	1	Neg	1	1	0	0	0	0	0	1	0	1	0	0	0	0	1	0	0	0
H1B010823R0	H1B010823	BOULKIEMDE	0. No	B0108	1. Male	0. no	0	4. 41-50 yrs old	0. No	3. Eat pork at the village market	B0108	2. Piglet concession	0. None	0	0	1. Farmer	0	0	0	1	Neg	2	1	0	0	0	0	0	1	0	0	1	1	0	0	1	0	0	0
H1B010824R0	H1B010824	BOULKIEMDE	0. No	B0108	1. Male	0. no	0	3. 31-40 yrs old	0. No	4. Eat pork in another village market	B0108	2. Piglet concession	0. None	0	0	1. Farmer	0	0	0	1	Neg	1	1	0	0	0	0	0	1	0	1	0	1	0	0	1	0	0	0
H1B010825R0	H1B010825	BOULKIEMDE	0. No	B0108	1. Male	0. no	0	5. More than 50 yrs old	0. No	1. Eat pork at home only	B0108	2. Piglet concession	0. None	0	0	1. Farmer	0	0	0	1	Neg	2	1	0	0	0	0	0	1	0	0	1	1	0	0	1	0	0	0
H1B010826R0	H1B010826	BOULKIEMDE	1. Yes	B0108	1. Male	0. no	0	1. 11-17 yrs old	0. No	3. Eat pork at the village market	B0108	2. Piglet concession	0. None	0	0	1. Farmer	0	0	0	1	Neg	0	1	0	0	0	0	0	1	0	0	0	1	1	0	1	0	0	0
H1B010827R0	H1B010827	BOULKIEMDE	1. Yes	B0108	1. Male	0. no	0	1. 11-17 yrs old	0. No	3. Eat pork at the village market	B0108	2. Piglet concession	0. None	0	0	0. Student	0	0	0	1	Neg	0	1	0	0	0	0	0	1	0	0	0	1	1	0	1	0	0	0
H1B010828R0	H1B010828	BOULKIEMDE	0. No	B0108	0. Female	0. no	0	2. 18-30 yrs old	0. No	1. Eat pork at home only	B0108	2. Piglet concession	0. None	0	0	2. Housewife	0	0	0	1	Neg	1	1	0	0	0	0	0	1	0	1	0	0	0	0	1	0	0	0
H1B010830R0	H1B010830	BOULKIEMDE	0. No	B0108	0. Female	0. no	0	5. More than 50 yrs old	0. No	1. Eat pork at home only	B0108	2. Piglet concession	0. None	0	0	1. Farmer	0	0	0	1	Neg	2	1	0	0	0	0	0	1	0	0	1	0	0	0	1	0	0	0
H1B010831R0	H1B010831	BOULKIEMDE	1. Yes	B0108	0. Female	0. no	0	0. 6-10 yrs old	0. No	2. Eat pork in other home	B0108	2. Piglet concession	0. None	0	0	0. Student	0	0	0	1	Neg	0	1	0	0	0	0	0	1	0	0	0	0	1	0	1	0	0	0
H1B010832R0	H1B010832	BOULKIEMDE	0. No	B0108	1. Male	0. no	0	5. More than 50 yrs old	0. No	3. Eat pork at the village market	B0108	2. Piglet concession	0. None	0	0	1. Farmer	0	0	0	1	Neg	2	1	0	0	0	0	0	1	0	0	1	1	0	0	1	0	0	0
H1B010834R0	H1B010834	BOULKIEMDE	0. No	B0108	1. Male	0. no	0	2. 18-30 yrs old	0. No	4. Eat pork in another village market	B0108	2. Piglet concession	0. None	0	0	1. Farmer	0	0	0	1	Neg	1	1	0	0	0	0	0	1	0	1	0	1	0	0	1	0	0	0
H1B010835R0	H1B010835	BOULKIEMDE	1. Yes	B0108	1. Male	0. no	0	1. 11-17 yrs old	0. No	0. Never ate pork	B0108	2. Piglet concession	0. None	0	0	1. Farmer	0	0	0	1	Neg	0	1	0	0	0	0	0	1	0	0	0	1	1	0	1	0	0	0
H1B010836R0	H1B010836	BOULKIEMDE	1. Yes	B0108	1. Male	0. no	0	1. 11-17 yrs old		1. Eat pork at home only	B0108	2. Piglet concession	0. None	0	0	0. Student	0	0	0	1	Neg	0	1	0	0	0	0	0	1	0	0	0	1	1	0	1	0	0	0
H1B010837R0	H1B010837	BOULKIEMDE	0. No	B0108	0. Female	0. no	0	3. 31-40 yrs old	0. No	1. Eat pork at home only	B0108	2. Piglet concession	0. None	0	0	2. Housewife	0	0	0	1	Neg	1	1	0	0	0	0	0	1	0	1	0	0	0	0	1	0	0	0
H1B010840R0	H1B010840	BOULKIEMDE	0. No	B0108	0. Female	0. no	0	1. 11-17 yrs old	0. No	1. Eat pork at home only	B0108	2. Piglet concession	0. None	0	0	2. Housewife	0	0	0	1	Neg	0	1	0	0	0	0	0	1	0	0	0	0	0	0	1	0	0	0
H1B010841R0	H1B010841	BOULKIEMDE	0. No	B0108	1. Male	0. no	0	2. 18-30 yrs old	0. No	4. Eat pork in another village market	B0108	3. Any type of concession	0. None	0	0	1. Farmer	0	0	0	1	Neg	1	1	0	0	0	0	0	1	0	1	0	1	0	0	0	1	0	0
H1B010842R0	H1B010842	BOULKIEMDE	0. No	B0108	1. Male	0. no	0	0. 6-10 yrs old	0. No	2. Eat pork in other home	B0108	3. Any type of concession	0. None	0	0	3. Comm/Salar/Skilled/Unemploed	0	0	0	1	Neg	0	1	0	0	0	0	0	1	0	0	0	1	0	0	0	1	0	0
H1B010843R0	H1B010843	BOULKIEMDE	0. No	B0108	0. Female	0. no	0	2. 18-30 yrs old	0. No	1. Eat pork at home only	B0108	3. Any type of concession	0. None	0	0	2. Housewife	0	0	0	1	Neg	1	1	0	0	0	0	0	1	0	1	0	0	0	0	0	1	0	0
H1B010844R0	H1B010844	BOULKIEMDE	0. No	B0108	0. Female	0. no	0	2. 18-30 yrs old	0. No	1. Eat pork at home only	B0108	3. Any type of concession	0. None	0	0	2. Housewife	0	0	0	1	Neg	1	1	0	0	0	0	0	1	0	1	0	0	0	0	0	1	0	0
H1B010845R0	H1B010845	BOULKIEMDE	0. No	B0108	0. Female	0. no	0	1. 11-17 yrs old	0. No	2. Eat pork in other home	B0108	3. Any type of concession	0. None	0	0	2. Housewife	0	0	0	1	Neg	0	1	0	0	0	0	0	1	0	0	0	0	0	0	0	1	0	0
H1B010846R0	H1B010846	BOULKIEMDE	0. No	B0108	0. Female	0. no	0	2. 18-30 yrs old	0. No	1. Eat pork at home only	B0108	3. Any type of concession	0. None	0	0	2. Housewife	0	0	0	1	Neg	1	1	0	0	0	0	0	1	0	1	0	0	0	0	0	1	0	0
H1B010851R0	H1B010851	BOULKIEMDE	1. Yes	B0108	1. Male	0. no	0	1. 11-17 yrs old	0. No	1. Eat pork at home only	B0108	3. Any type of concession	0. None	0	0	0. Student	0	0	0	1	Neg	0	1	0	0	0	0	0	1	0	0	0	1	1	0	0	1	0	0
H1B010852R0	H1B010852	BOULKIEMDE	1. Yes	B0108	0. Female	0. no	0	2. 18-30 yrs old	0. No	4. Eat pork in another village market	B0108	3. Any type of concession	0. None	0	0	2. Housewife	0	0	0	1	Neg	1	1	0	0	0	0	0	1	0	1	0	0	1	0	0	1	0	0
H1B010853R0	H1B010853	BOULKIEMDE	0. No	B0108	0. Female	0. no	0	3. 31-40 yrs old	0. No	5. Ate pork before, not now	B0108	3. Any type of concession	0. None	0	0	2. Housewife	0	0	0	1	Neg	1	1	0	0	0	0	0	1	0	1	0	0	0	0	0	1	0	0
H1B010854R0	H1B010854	BOULKIEMDE	0. No	B0108	1. Male	0. no	0	2. 18-30 yrs old	0. No	4. Eat pork in another village market	B0108	3. Any type of concession	0. None	0	0	1. Farmer	0	0	0	1	Neg	1	1	0	0	0	0	0	1	0	1	0	1	0	0	0	1	0	0
H1B010855R0	H1B010855	BOULKIEMDE	0. No	B0108	1. Male	0. no	0	5. More than 50 yrs old	0. No	4. Eat pork in another village market	B0108	3. Any type of concession	0. None	0	0	3. Comm/Salar/Skilled/Unemploed	0	1	1	1	Strong	2	1	0	0	0	0	0	1	1	0	1	1	0	0	0	1	0	0
H1B010857R0	H1B010857	BOULKIEMDE	0. No	B0108	1. Male	0. no	0	4. 41-50 yrs old	0. No	0. Never ate pork	B0108	3. Any type of concession	0. None	0	0	3. Comm/Salar/Skilled/Unemploed	0	0	0	1	Neg	2	1	0	0	0	0	0	1	0	0	1	1	0	0	0	1	0	0
H1B010858R0	H1B010858	BOULKIEMDE	1. Yes	B0108	1. Male	0. no	0	0. 6-10 yrs old	0. No	1. Eat pork at home only	B0108	3. Any type of concession	0. None	0	0	1. Farmer	0	0	0	1	Neg	0	1	0	0	0	0	0	1	0	0	0	1	1	0	0	1	0	0
H1B010859R0	H1B010859	BOULKIEMDE	1. Yes	B0108	0. Female	0. no	0	2. 18-30 yrs old	0. No	1. Eat pork at home only	B0108	3. Any type of concession	0. None	0	0	2. Housewife	0	0	0	1	Neg	1	1	0	0	0	0	0	1	0	1	0	0	1	0	0	1	0	0
H1B010860R0	H1B010860	BOULKIEMDE	0. No	B0108	1. Male	0. no	0	5. More than 50 yrs old	0. No	4. Eat pork in another village market	B0108	3. Any type of concession	0. None	0	0	1. Farmer	0	0	0	1	Neg	2	1	0	0	0	0	0	1	0	0	1	1	0	0	0	1	0	0
H1B010862R0	H1B010862	BOULKIEMDE	1. Yes	B0108	1. Male	0. no	0	0. 6-10 yrs old	0. No	1. Eat pork at home only	B0108	3. Any type of concession	0. None	0	0	0. Student	0	0	0	1	Neg	0	1	0	0	0	0	0	1	0	0	0	1	1	0	0	1	0	0
H1B010865R0	H1B010865	BOULKIEMDE	0. No	B0108	1. Male	0. no	0	5. More than 50 yrs old	0. No	5. Ate pork before, not now	B0108	3. Any type of concession	0. None	0	0	1. Farmer	0	0	0	1	Neg	2	1	0	0	0	0	0	1	0	0	1	1	0	0	0	1	0	0
H1B010866R0	H1B010866	BOULKIEMDE	0. No	B0108	0. Female	0. no	0	2. 18-30 yrs old	0. No	2. Eat pork in other home	B0108	3. Any type of concession	0. None	0	0	2. Housewife	0	0	0	1	Neg	1	1	0	0	0	0	0	1	0	1	0	0	0	0	0	1	0	0
H1B010870R0	H1B010870	BOULKIEMDE	0. No	B0108	0. Female	0. no	0	4. 41-50 yrs old	0. No	1. Eat pork at home only	B0108	3. Any type of concession	0. None	0	0	2. Housewife	0	0	0	1	Neg	2	1	0	0	0	0	0	1	0	0	1	0	0	0	0	1	0	0
H1B010871R0	H1B010871	BOULKIEMDE	0. No	B0108	0. Female	0. no	0	2. 18-30 yrs old	0. No	0. Never ate pork	B0108	3. Any type of concession	0. None	0	0	2. Housewife	0	0	0	1	Neg	1	1	0	0	0	0	0	1	0	1	0	0	0	0	0	1	0	0
H1B010872R0	H1B010872	BOULKIEMDE	0. No	B0108	1. Male	0. no	0	0. 6-10 yrs old	0. No	1. Eat pork at home only	B0108	3. Any type of concession	0. None	0	0	3. Comm/Salar/Skilled/Unemploed	0	0	0	1	Neg	0	1	0	0	0	0	0	1	0	0	0	1	0	0	0	1	0	0
H1B010874R0	H1B010874	BOULKIEMDE	0. No	B0108	1. Male	1. epilepsy	1	4. 41-50 yrs old	0. No	4. Eat pork in another village market	B0108	3. Any type of concession	0. None	0	0	1. Farmer	0	0	0	1	Neg	2	1	0	0	0	0	0	1	0	0	1	1	0	0	0	1	0	0
H1B010875R0	H1B010875	BOULKIEMDE	1. Yes	B0108	1. Male	0. no	0	1. 11-17 yrs old	0. No	1. Eat pork at home only	B0108	3. Any type of concession	0. None	0	0	0. Student	0	0	0	1	Neg	0	1	0	0	0	0	0	1	0	0	0	1	1	0	0	1	0	0
H1B010876R0	H1B010876	BOULKIEMDE	0. No	B0108	1. Male	0. no	0	3. 31-40 yrs old	0. No	5. Ate pork before, not now	B0108	3. Any type of concession	0. None	0	0	1. Farmer	0	0	0	1	Neg	1	1	0	0	0	0	0	1	0	1	0	1	0	0	0	1	0	0
H1B010877R0	H1B010877	BOULKIEMDE	0. No	B0108	1. Male	0. no	0	1. 11-17 yrs old	0. No	3. Eat pork at the village market	B0108	3. Any type of concession	0. None	0	0	1. Farmer	0	0	0	1	Neg	0	1	0	0	0	0	0	1	0	0	0	1	0	0	0	1	0	0
H1B010878R0	H1B010878	BOULKIEMDE	0. No	B0108	1. Male	0. no	0	0. 6-10 yrs old	0. No	1. Eat pork at home only	B0108	3. Any type of concession	0. None	0	0	0. Student	0	0	0	1	Neg	0	1	0	0	0	0	0	1	0	0	0	1	0	0	0	1	0	0
H1B010879R0	H1B010879	BOULKIEMDE	1. Yes	B0108	0. Female	0. no	0	0. 6-10 yrs old	0. No	1. Eat pork at home only	B0108	3. Any type of concession	0. None	0	0	0. Student	0	0	0	1	Neg	0	1	0	0	0	0	0	1	0	0	0	0	1	0	0	1	0	0
H1B010880R0	H1B010880	BOULKIEMDE	0. No	B0108	1. Male	0. no	0	5. More than 50 yrs old	0. No	3. Eat pork at the village market	B0108	3. Any type of concession	0. None	0	0	1. Farmer	0	0	0	1	Neg	2	1	0	0	0	0	0	1	0	0	1	1	0	0	0	1	0	0
H1B010901R0	H1B010901	BOULKIEMDE	0. No	B0109	1. Male	0. no	0	4. 41-50 yrs old	0. No	4. Eat pork in another village market	B0109	1. Sow concession	0. None	0	0	1. Farmer	0	0	0	1	Neg	2	1	0	0	0	0	0	1	0	0	1	1	0	0	0	0	0	0
H1B010902R0	H1B010902	BOULKIEMDE	0. No	B0109	1. Male	0. no	0	5. More than 50 yrs old	0. No	4. Eat pork in another village market	B0109	1. Sow concession	0. None	0	0	1. Farmer	0	0	0	1	Neg	2	1	0	0	0	0	0	1	0	0	1	1	0	0	0	0	0	0
H1B010903R0	H1B010903	BOULKIEMDE	0. No	B0109	1. Male	0. no	0	2. 18-30 yrs old	0. No	4. Eat pork in another village market	B0109	1. Sow concession	0. None	0	0	1. Farmer	0	0	0	1	Neg	1	1	0	0	0	0	0	1	0	1	0	1	0	0	0	0	0	0
H1B010904R0	H1B010904	BOULKIEMDE	1. Yes	B0109	1. Male	0. no	0	1. 11-17 yrs old	1. Yes	1. Eat pork at home only	B0109	1. Sow concession	0. None	0	0	0. Student	0	0	0	1	Neg	0	1	0	0	0	0	0	1	0	0	0	1	1	0	0	0	0	0
H1B010905R0	H1B010905	BOULKIEMDE	0. No	B0109	0. Female	0. no	0	3. 31-40 yrs old	0. No	1. Eat pork at home only	B0109	1. Sow concession	0. None	0	0	2. Housewife	0	0	0	1	Neg	1	1	0	0	0	0	0	1	0	1	0	0	0	0	0	0	0	0
H1B010906R0	H1B010906	BOULKIEMDE	1. Yes	B0109	0. Female	0. no	0	1. 11-17 yrs old	1. Yes	1. Eat pork at home only	B0109	1. Sow concession	0. None	0	0	0. Student	0	0	0	1	Neg	0	1	0	0	0	0	0	1	0	0	0	0	1	0	0	0	0	0
H1B010908R0	H1B010908	BOULKIEMDE	1. Yes	B0109	1. Male	0. no	0	0. 6-10 yrs old	1. Yes	1. Eat pork at home only	B0109	1. Sow concession	0. None	0	0	0. Student	0	0	0	1	Neg	0	1	0	0	0	0	0	1	0	0	0	1	1	0	0	0	0	0
H1B010909R0	H1B010909	BOULKIEMDE	0. No	B0109	1. Male	0. no	0	2. 18-30 yrs old	0. No	0. Never ate pork	B0109	1. Sow concession	0. None	0	0	1. Farmer	0	0	0	1	Neg	1	1	0	0	0	0	0	1	0	1	0	1	0	0	0	0	0	0
H1B010911R0	H1B010911	BOULKIEMDE	1. Yes	B0109	1. Male	0. no	0	1. 11-17 yrs old	0. No	1. Eat pork at home only	B0109	2. Piglet concession	0. None	0	0	0. Student	0	0	0	1	Neg	0	1	0	0	0	0	0	1	0	0	0	1	1	0	1	0	0	0
H1B010912R0	H1B010912	BOULKIEMDE	0. No	B0109	1. Male	1. epilepsy	1	4. 41-50 yrs old	0. No	5. Ate pork before, not now	B0109	2. Piglet concession	1. epilepsy only	1	0	1. Farmer	0	1	1	1	Strong	2	1	0	1			1	1	1	0	1	1	0	0	1	0	1	1
H1B010913R0	H1B010913	BOULKIEMDE	0. No	B0109	0. Female	0. no	0	3. 31-40 yrs old	0. No	1. Eat pork at home only	B0109	2. Piglet concession	0. None	0	0	2. Housewife	0	0	0	1	Neg	1	1	0	0	0	0	0	1	0	1	0	0	0	0	1	0	0	0
H1B010914R0	H1B010914	BOULKIEMDE	1. Yes	B0109	1. Male	0. no	0	1. 11-17 yrs old	0. No	1. Eat pork at home only	B0109	2. Piglet concession	0. None	0	0	0. Student	0	0	0	1	Neg	0	1	0	0	0	0	0	1	0	0	0	1	1	0	1	0	0	0
H1B010915R0	H1B010915	BOULKIEMDE	1. Yes	B0109	1. Male	0. no	0	4. 41-50 yrs old	0. No	4. Eat pork in another village market	B0109	2. Piglet concession	0. None	0	0	1. Farmer	0	0	0	1	Neg	2	1	0	0	0	0	0	1	0	0	1	1	1	0	1	0	0	0
H1B010916R0	H1B010916	BOULKIEMDE	0. No	B0109	1. Male	0. no	0	5. More than 50 yrs old	0. No	0. Never ate pork	B0109	2. Piglet concession	0. None	0	0	1. Farmer	0	0	0	1	Neg	2	1	0	0	0	0	0	1	0	0	1	1	0	0	1	0	0	0
H1B010917R0	H1B010917	BOULKIEMDE	0. No	B0109	1. Male	0. no	0	2. 18-30 yrs old	0. No	1. Eat pork at home only	B0109	2. Piglet concession	0. None	0	0	1. Farmer	0	0	0	1	Neg	1	1	0	0	0	0	0	1	0	1	0	1	0	0	1	0	0	0
H1B010918R0	H1B010918	BOULKIEMDE	1. Yes	B0109	1. Male	0. no	0	4. 41-50 yrs old	0. No	3. Eat pork at the village market	B0109	2. Piglet concession	0. None	0	0	3. Comm/Salar/Skilled/Unemploed	0	0	0	1	Neg	2	1	0	0	0	0	0	1	0	0	1	1	1	0	1	0	0	0
H1B010919R0	H1B010919	BOULKIEMDE	0. No	B0109	0. Female	0. no	0	0. 6-10 yrs old	1. Yes	1. Eat pork at home only	B0109	2. Piglet concession	0. None	0	0	0. Student	0	0	0	1	Neg	0	1	0	0	0	0	0	1	0	0	0	0	0	0	1	0	0	0
H1B010920R0	H1B010920	BOULKIEMDE	0. No	B0109	0. Female	3. epilepsy and headache	1	4. 41-50 yrs old	0. No	2. Eat pork in other home	B0109	2. Piglet concession	3. headache only	0	1	2. Housewife	0	0	0	1	Neg	2	1	1		1	1		1	0	0	1	0	0	0	1	0	0
H1B010921R0	H1B010921	BOULKIEMDE	1. Yes	B0109	1. Male	0. no	0	1. 11-17 yrs old	1. Yes	1. Eat pork at home only	B0109	2. Piglet concession	0. None	0	0	0. Student	0	0	0	1	Neg	0	1	0	0	0	0	0	1	0	0	0	1	1	0	1	0	0	0
H1B010922R0	H1B010922	BOULKIEMDE	0. No	B0109	0. Female	0. no	0	2. 18-30 yrs old	1. Yes	2. Eat pork in other home	B0109	2. Piglet concession	0. None	0	0	2. Housewife	0	0	0	1	Neg	1	1	0	0	0	0	0	1	0	1	0	0	0	0	1	0	0	0
H1B010924R0	H1B010924	BOULKIEMDE	1. Yes	B0109	1. Male	0. no	0	1. 11-17 yrs old	0. No	1. Eat pork at home only	B0109	2. Piglet concession	0. None	0	0	0. Student	0	0	0	1	Neg	0	1	0	0	0	0	0	1	0	0	0	1	1	0	1	0	0	0
H1B010925R0	H1B010925	BOULKIEMDE	0. No	B0109	0. Female	0. no	0	5. More than 50 yrs old	0. No	4. Eat pork in another village market	B0109	2. Piglet concession	0. None	0	0	2. Housewife	0	0	0	1	Neg	2	1	0	0	0	0	0	1	0	0	1	0	0	0	1	0	0	0
H1B010926R0	H1B010926	BOULKIEMDE	0. No	B0109	1. Male	1. epilepsy	1	5. More than 50 yrs old	0. No	4. Eat pork in another village market	B0109	2. Piglet concession	0. None	0	0	1. Farmer	0	0	0	1	Neg	2	1	0	0	0	0	0	1	0	0	1	1	0	0	1	0	0	0
H1B010927R0	H1B010927	BOULKIEMDE	1. Yes	B0109	1. Male	0. no	0	3. 31-40 yrs old	0. No	3. Eat pork at the village market	B0109	2. Piglet concession	0. None	0	0	1. Farmer	0	0	0	1	Neg	1	1	0	0	0	0	0	1	0	1	0	1	1	0	1	0	0	0
H1B010928R0	H1B010928	BOULKIEMDE	0. No	B0109	0. Female	0. no	0	5. More than 50 yrs old	0. No	3. Eat pork at the village market	B0109	2. Piglet concession	0. None	0	0	2. Housewife	0	0	0	1	Neg	2	1	0	0	0	0	0	1	0	0	1	0	0	0	1	0	0	0
H1B010930R0	H1B010930	BOULKIEMDE	0. No	B0109	1. Male	0. no	0	5. More than 50 yrs old	0. No	5. Ate pork before, not now	B0109	2. Piglet concession	0. None	0	0	3. Comm/Salar/Skilled/Unemploed	0	0	0	1	Neg	2	1	0	0	0	0	0	1	0	0	1	1	0	0	1	0	0	0
H1B010931R0	H1B010931	BOULKIEMDE	0. No	B0109	1. Male	0. no	0	5. More than 50 yrs old	0. No	1. Eat pork at home only	B0109	2. Piglet concession	0. None	0	0	1. Farmer	0	0	0	1	Neg	2	1	0	0	0	0	0	1	0	0	1	1	0	0	1	0	0	0
H1B010932R0	H1B010932	BOULKIEMDE	0. No	B0109	0. Female	0. no	0	5. More than 50 yrs old	0. No	1. Eat pork at home only	B0109	2. Piglet concession	0. None	0	0	2. Housewife	0	0	0	1	Neg	2	1	0	0	0	0	0	1	0	0	1	0	0	0	1	0	0	0
H1B010933R0	H1B010933	BOULKIEMDE	1. Yes	B0109	1. Male	1. epilepsy	1	4. 41-50 yrs old	0. No	5. Ate pork before, not now	B0109	2. Piglet concession	1. epilepsy only	1	0	1. Farmer	1	1	1	1	Strong	2	1	0	1			1	1	1	0	1	1	1	1	1	0	1	1
H1B010934R0	H1B010934	BOULKIEMDE	1. Yes	B0109	0. Female	0. no	0	0. 6-10 yrs old	0. No	1. Eat pork at home only	B0109	2. Piglet concession	0. None	0	0	0. Student	0	0	0	1	Neg	0	1	0	0	0	0	0	1	0	0	0	0	1	0	1	0	0	0
H1B010936R0	H1B010936	BOULKIEMDE	1. Yes	B0109	1. Male	0. no	0	5. More than 50 yrs old	0. No	1. Eat pork at home only	B0109	2. Piglet concession	0. None	0	0	1. Farmer	0	0	0	1	Neg	2	1	0	0	0	0	0	1	0	0	1	1	1	0	1	0	0	0
H1B010937R0	H1B010937	BOULKIEMDE	1. Yes	B0109	0. Female	0. no	0	3. 31-40 yrs old	0. No	2. Eat pork in other home	B0109	2. Piglet concession	0. None	0	0	2. Housewife	0	0	0	1	Neg	1	1	0	0	0	0	0	1	0	1	0	0	1	0	1	0	0	0
H1B010938R0	H1B010938	BOULKIEMDE	1. Yes	B0109	0. Female	0. no	0	1. 11-17 yrs old	0. No	1. Eat pork at home only	B0109	2. Piglet concession	0. None	0	0	0. Student	0	0	0	1	Neg	0	1	0	0	0	0	0	1	0	0	0	0	1	0	1	0	0	0
H1B010939R0	H1B010939	BOULKIEMDE	1. Yes	B0109	1. Male	0. no	0	1. 11-17 yrs old	0. No	3. Eat pork at the village market	B0109	2. Piglet concession	0. None	0	0	0. Student	0	0	0	1	Neg	0	1	0	0	0	0	0	1	0	0	0	1	1	0	1	0	0	0
H1B010940R0	H1B010940	BOULKIEMDE	0. No	B0109	0. Female	0. no	0	2. 18-30 yrs old	0. No	1. Eat pork at home only	B0109	2. Piglet concession	0. None	0	0	2. Housewife	0	0	0	1	Neg	1	1	0	0	0	0	0	1	0	1	0	0	0	0	1	0	0	0
H1B010941R0	H1B010941	BOULKIEMDE	1. Yes	B0109	1. Male	1. epilepsy	1	3. 31-40 yrs old	0. No	4. Eat pork in another village market	B0109	3. Any type of concession	0. None	0	0	1. Farmer	0	0	0	1	Neg	1	1	0	0	0	0	0	1	0	1	0	1	1	0	0	1	0	0
H1B010942R0	H1B010942	BOULKIEMDE	1. Yes	B0109	1. Male	0. no	0	3. 31-40 yrs old	0. No	3. Eat pork at the village market	B0109	3. Any type of concession	0. None	0	0	1. Farmer	0	0	0	1	Neg	1	1	0	0	0	0	0	1	0	1	0	1	1	0	0	1	0	0
H1B010944R0	H1B010944	BOULKIEMDE	0. No	B0109	0. Female	3. epilepsy and headache	1	5. More than 50 yrs old	0. No	1. Eat pork at home only	B0109	3. Any type of concession	3. headache only	0	1	2. Housewife	0	0	0	1	Neg	2	1	1		1	1		1	0	0	1	0	0	0	0	1	0
H1B010945R0	H1B010945	BOULKIEMDE	1. Yes	B0109	0. Female	0. no	0	0. 6-10 yrs old	0. No	5. Ate pork before, not now	B0109	3. Any type of concession	0. None	0	0	0. Student	0	0	0	1	Neg	0	1	0	0	0	0	0	1	0	0	0	0	1	0	0	1	0	0
H1B010946R0	H1B010946	BOULKIEMDE	0. No	B0109	0. Female	0. no	0	4. 41-50 yrs old	0. No	1. Eat pork at home only	B0109	3. Any type of concession	0. None	0	0	2. Housewife	0	0	0	1	Neg	2	1	0	0	0	0	0	1	0	0	1	0	0	0	0	1	0	0
H1B010947R0	H1B010947	BOULKIEMDE	0. No	B0109	0. Female	0. no	0	3. 31-40 yrs old	0. No	1. Eat pork at home only	B0109	3. Any type of concession	0. None	0	0	2. Housewife	0	0	0	1	Neg	1	1	0	0	0	0	0	1	0	1	0	0	0	0	0	1	0	0
H1B010948R0	H1B010948	BOULKIEMDE	1. Yes	B0109	1. Male	0. no	0	3. 31-40 yrs old	0. No	1. Eat pork at home only	B0109	3. Any type of concession	0. None	0	0	1. Farmer	0	0	0	1	Neg	1	1	0	0	0	0	0	1	0	1	0	1	1	0	0	1	0	0
H1B010949R0	H1B010949	BOULKIEMDE	0. No	B0109	0. Female	0. no	0	5. More than 50 yrs old	0. No	1. Eat pork at home only	B0109	3. Any type of concession	0. None	0	0	2. Housewife	0	0	0	1	Neg	2	1	0	0	0	0	0	1	0	0	1	0	0	0	0	1	0	0
H1B010950R0	H1B010950	BOULKIEMDE	0. No	B0109	1. Male	0. no	0	5. More than 50 yrs old	0. No	3. Eat pork at the village market	B0109	3. Any type of concession	0. None	0	0	1. Farmer	0	0	0	1	Neg	2	1	0	0	0	0	0	1	0	0	1	1	0	0	0	1	0	0
H1B010951R0	H1B010951	BOULKIEMDE	0. No	B0109	1. Male	0. no	0	4. 41-50 yrs old	0. No	5. Ate pork before, not now	B0109	3. Any type of concession	0. None	0	0	1. Farmer	0	0	0	1	Neg	2	1	0	0	0	0	0	1	0	0	1	1	0	0	0	1	0	0
H1B010952R0	H1B010952	BOULKIEMDE	0. No	B0109	0. Female	0. no	0	5. More than 50 yrs old	0. No	0. Never ate pork	B0109	3. Any type of concession	0. None	0	0	1. Farmer	0	0	0	1	Neg	2	1	0	0	0	0	0	1	0	0	1	0	0	0	0	1	0	0
H1B010954R0	H1B010954	BOULKIEMDE	1. Yes	B0109	1. Male	0. no	0	0. 6-10 yrs old	0. No	1. Eat pork at home only	B0109	3. Any type of concession	0. None	0	0	0. Student	0	0	0	1	Neg	0	1	0	0	0	0	0	1	0	0	0	1	1	0	0	1	0	0
H1B010955R0	H1B010955	BOULKIEMDE	1. Yes	B0109	1. Male	0. no	0	3. 31-40 yrs old	0. No	3. Eat pork at the village market	B0109	3. Any type of concession	0. None	0	0	1. Farmer	0	0	0	1	Neg	1	1	0	0	0	0	0	1	0	1	0	1	1	0	0	1	0	0
H1B010956R0	H1B010956	BOULKIEMDE	0. No	B0109	1. Male	0. no	0	3. 31-40 yrs old	0. No	0. Never ate pork	B0109	3. Any type of concession	0. None	0	0	1. Farmer	0	0	0	1	Neg	1	1	0	0	0	0	0	1	0	1	0	1	0	0	0	1	0	0
H1B010957R0	H1B010957	BOULKIEMDE	0. No	B0109	1. Male	0. no	0	3. 31-40 yrs old	0. No	0. Never ate pork	B0109	3. Any type of concession	0. None	0	0	1. Farmer	0	0	0	1	Neg	1	1	0	0	0	0	0	1	0	1	0	1	0	0	0	1	0	0
H1B010960R0	H1B010960	BOULKIEMDE	0. No	B0109	0. Female	0. no	0	4. 41-50 yrs old	0. No	1. Eat pork at home only	B0109	3. Any type of concession	0. None	0	0	2. Housewife	0	0	0	1	Neg	2	1	0	0	0	0	0	1	0	0	1	0	0	0	0	1	0	0
H1B010962R0	H1B010962	BOULKIEMDE	0. No	B0109	0. Female	0. no	0	3. 31-40 yrs old	1. Yes	0. Never ate pork	B0109	3. Any type of concession	0. None	0	0	2. Housewife	0	0	0	1	Neg	1	1	0	0	0	0	0	1	0	1	0	0	0	0	0	1	0	0
H1B010963R0	H1B010963	BOULKIEMDE	0. No	B0109	1. Male	0. no	0	3. 31-40 yrs old	1. Yes	4. Eat pork in another village market	B0109	3. Any type of concession	0. None	0	0	1. Farmer	0	0	0	1	Neg	1	1	0	0	0	0	0	1	0	1	0	1	0	0	0	1	0	0
H1B010964R0	H1B010964	BOULKIEMDE	0. No	B0109	1. Male	0. no	0	3. 31-40 yrs old	0. No	4. Eat pork in another village market	B0109	3. Any type of concession	0. None	0	0	1. Farmer	0	0	0	1	Neg	1	1	0	0	0	0	0	1	0	1	0	1	0	0	0	1	0	0
H1B010965R0	H1B010965	BOULKIEMDE	0. No	B0109	0. Female	0. no	0	5. More than 50 yrs old	1. Yes	1. Eat pork at home only	B0109	3. Any type of concession	0. None	0	0	2. Housewife	0	0	0	1	Neg	2	1	0	0	0	0	0	1	0	0	1	0	0	0	0	1	0	0
H1B010966R0	H1B010966	BOULKIEMDE	0. No	B0109	1. Male	1. epilepsy	1	3. 31-40 yrs old	1. Yes	5. Ate pork before, not now	B0109	3. Any type of concession	1. epilepsy only	1	0	1. Farmer	0	0	0	1	Neg	1	1	0	1			1	1	0	1	0	1	0	0	0	1	1	1
H1B010967R0	H1B010967	BOULKIEMDE	0. No	B0109	0. Female	0. no	0	2. 18-30 yrs old	0. No	0. Never ate pork	B0109	3. Any type of concession	0. None	0	0	2. Housewife	0	0	0	1	Neg	1	1	0	0	0	0	0	1	0	1	0	0	0	0	0	1	0	0
H1B010968R0	H1B010968	BOULKIEMDE	1. Yes	B0109	1. Male	0. no	0	3. 31-40 yrs old	0. No	1. Eat pork at home only	B0109	3. Any type of concession	0. None	0	0	1. Farmer	0	0	0	1	Neg	1	1	0	0	0	0	0	1	0	1	0	1	1	0	0	1	0	0
H1B010969R0	H1B010969	BOULKIEMDE	0. No	B0109	0. Female	0. no	0	4. 41-50 yrs old	0. No	3. Eat pork at the village market	B0109	3. Any type of concession	0. None	0	0	2. Housewife	0	0	0	1	Neg	2	1	0	0	0	0	0	1	0	0	1	0	0	0	0	1	0	0
H1B010970R0	H1B010970	BOULKIEMDE	1. Yes	B0109	0. Female	0. no	0	1. 11-17 yrs old	0. No	1. Eat pork at home only	B0109	3. Any type of concession	0. None	0	0	2. Housewife	0	0	0	1	Neg	0	1	0	0	0	0	0	1	0	0	0	0	1	0	0	1	0	0
H1B010971R0	H1B010971	BOULKIEMDE	0. No	B0109	1. Male	1. epilepsy	1	5. More than 50 yrs old	0. No	4. Eat pork in another village market	B0109	3. Any type of concession	0. None	0	0	1. Farmer	0	1	1	1	Strong	2	1	0	0	0	0	0	1	1	0	1	1	0	0	0	1	0	0
H1B010973R0	H1B010973	BOULKIEMDE	0. No	B0109	1. Male	1. epilepsy	1	3. 31-40 yrs old	0. No	3. Eat pork at the village market	B0109	3. Any type of concession	1. epilepsy only	1	0	1. Farmer	0	0	0	1	Neg	1	1	0	1			1	1	0	1	0	1	0	0	0	1	1	1
H1B010975R0	H1B010975	BOULKIEMDE	1. Yes	B0109	1. Male	0. no	0	1. 11-17 yrs old	0. No	1. Eat pork at home only	B0109	3. Any type of concession	0. None	0	0	0. Student	0	0	0	1	Neg	0	1	0	0	0	0	0	1	0	0	0	1	1	0	0	1	0	0
H1B010976R0	H1B010976	BOULKIEMDE	0. No	B0109	1. Male	0. no	0	5. More than 50 yrs old	0. No	1. Eat pork at home only	B0109	3. Any type of concession	0. None	0	0	1. Farmer	0	1	1	1	Strong	2	1	0	0	0	0	0	1	1	0	1	1	0	0	0	1	0	0
H1B020301R0	H1B020301	BOULKIEMDE	0. No	B0203	0. Female	1. epilepsy	1	4. 41-50 yrs old	0. No	0. Never ate pork	B0203	1. Sow concession	0. None	0	0	2. Housewife	0	0	0	1	Neg	2	1	0	0	0	0	0	1	0	0	1	0	0	0	0	0	0	0
H1B020302R0	H1B020302	BOULKIEMDE	0. No	B0203	0. Female	0. no	0	2. 18-30 yrs old	1. Yes	1. Eat pork at home only	B0203	1. Sow concession	0. None	0	0	2. Housewife	0	0	0	1	Neg	1	1	0	0	0	0	0	1	0	1	0	0	0	0	0	0	0	0
H1B020303R0	H1B020303	BOULKIEMDE	1. Yes	B0203	1. Male	0. no	0	2. 18-30 yrs old	1. Yes	3. Eat pork at the village market	B0203	1. Sow concession	0. None	0	0	1. Farmer	0	0	0	1	Neg	1	1	0	0	0	0	0	1	0	1	0	1	1	0	0	0	0	0
H1B020304R0	H1B020304	BOULKIEMDE	0. No	B0203	0. Female	0. no	0	5. More than 50 yrs old	1. Yes	5. Ate pork before, not now	B0203	1. Sow concession	0. None	0	0	1. Farmer	0	0	0	1	Neg	2	1	0	0	0	0	0	1	0	0	1	0	0	0	0	0	0	0
H1B020305R0	H1B020305	BOULKIEMDE	0. No	B0203	0. Female	0. no	1	3. 31-40 yrs old	0. No	1. Eat pork at home only	B0203	1. Sow concession	0. None	0	0	2. Housewife	0	0	0	1	Neg	1	1	0	0	0	0	0	1	0	1	0	0	0	0	0	0	0	0
H1B020310R0	H1B020310	BOULKIEMDE	0. No	B0203	1. Male	0. no	0	5. More than 50 yrs old	1. Yes	5. Ate pork before, not now	B0203	1. Sow concession	0. None	0	0	1. Farmer	0	1	1	1	Strong	2	1	0	0	0	0	0	1	1	0	1	1	0	0	0	0	0	0
H1B020311R0	H1B020311	BOULKIEMDE	0. No	B0203	0. Female	0. no	0	2. 18-30 yrs old	0. No	1. Eat pork at home only	B0203	2. Piglet concession	0. None	0	0	2. Housewife	0	0	0	1	Neg	1	1	0	0	0	0	0	1	0	1	0	0	0	0	1	0	0	0
H1B020312R0	H1B020312	BOULKIEMDE	1. Yes	B0203	0. Female	0. no	0	0. 6-10 yrs old	0. No	0. Never ate pork	B0203	2. Piglet concession	0. None	0	0	0. Student	0	0	0	1	Neg	0	1	0	0	0	0	0	1	0	0	0	0	1	0	1	0	0	0
H1B020313R0	H1B020313	BOULKIEMDE	0. No	B0203	0. Female	0. no	0	4. 41-50 yrs old	0. No	1. Eat pork at home only	B0203	2. Piglet concession	0. None	0	0	1. Farmer	0	0	0	1	Neg	2	1	0	0	0	0	0	1	0	0	1	0	0	0	1	0	0	0
H1B020314R0	H1B020314	BOULKIEMDE	0. No	B0203	0. Female	0. no	0	5. More than 50 yrs old	0. No	2. Eat pork in other home	B0203	2. Piglet concession	0. None	0	0	1. Farmer	0	0	0	1	Neg	2	1	0	0	0	0	0	1	0	0	1	0	0	0	1	0	0	0
H1B020315R0	H1B020315	BOULKIEMDE	0. No	B0203	1. Male	0. no	0	0. 6-10 yrs old	0. No	1. Eat pork at home only	B0203	2. Piglet concession	0. None	0	0	3. Comm/Salar/Skilled/Unemploed	0	0	0	1	Neg	0	1	0	0	0	0	0	1	0	0	0	1	0	0	1	0	0	0
H1B020316R0	H1B020316	BOULKIEMDE	1. Yes	B0203	1. Male	1. epilepsy	1	0. 6-10 yrs old	1. Yes	1. Eat pork at home only	B0203	2. Piglet concession	1. epilepsy only	1	0	0. Student	0	0	0	1	Neg	0	1	0	1			1	1	0	0	0	1	1	0	1	0	1	1
H1B020317R0	H1B020317	BOULKIEMDE	0. No	B0203	0. Female	0. no	1	4. 41-50 yrs old	1. Yes	1. Eat pork at home only	B0203	2. Piglet concession	0. None	0	0	2. Housewife	0	0	0	1	Neg	2	1	0	0	0	0	0	1	0	0	1	0	0	0	1	0	0	0
H1B020318R0	H1B020318	BOULKIEMDE	0. No	B0203	1. Male	0. no	0	3. 31-40 yrs old	0. No	1. Eat pork at home only	B0203	2. Piglet concession	0. None	0	0	1. Farmer	0	0	0	1	Neg	1	1	0	0	0	0	0	1	0	1	0	1	0	0	1	0	0	0
H1B020319R0	H1B020319	BOULKIEMDE	0. No	B0203	0. Female	0. no	1	2. 18-30 yrs old	1. Yes	3. Eat pork at the village market	B0203	2. Piglet concession	0. None	0	0	1. Farmer	0	0	0	1	Neg	1	1	0	0	0	0	0	1	0	1	0	0	0	0	1	0	0	0
H1B020320R0	H1B020320	BOULKIEMDE	0. No	B0203	0. Female	0. no	0	3. 31-40 yrs old	1. Yes	1. Eat pork at home only	B0203	2. Piglet concession	0. None	0	0	2. Housewife	0	0	0	1	Neg	1	1	0	0	0	0	0	1	0	1	0	0	0	0	1	0	0	0
H1B020321R0	H1B020321	BOULKIEMDE	0. No	B0203	0. Female	0. no	0	1. 11-17 yrs old	0. No	1. Eat pork at home only	B0203	2. Piglet concession	0. None	0	0	1. Farmer	0	0	0	1	Neg	0	1	0	0	0	0	0	1	0	0	0	0	0	0	1	0	0	0
H1B020322R0	H1B020322	BOULKIEMDE	0. No	B0203	0. Female	0. no	0	5. More than 50 yrs old	0. No	1. Eat pork at home only	B0203	2. Piglet concession	0. None	0	0	2. Housewife	0	0	0	1	Neg	2	1	0	0	0	0	0	1	0	0	1	0	0	0	1	0	0	0
H1B020324R0	H1B020324	BOULKIEMDE	1. Yes	B0203	1. Male	0. no	0	1. 11-17 yrs old	0. No	1. Eat pork at home only	B0203	2. Piglet concession	0. None	0	0	0. Student	0	0	0	1	Neg	0	1	0	0	0	0	0	1	0	0	0	1	1	0	1	0	0	0
H1B020325R0	H1B020325	BOULKIEMDE	0. No	B0203	0. Female	0. no	0	3. 31-40 yrs old	1. Yes	0. Never ate pork	B0203	2. Piglet concession	0. None	0	0	2. Housewife	0	0	0	1	Neg	1	1	0	0	0	0	0	1	0	1	0	0	0	0	1	0	0	0
H1B020326R0	H1B020326	BOULKIEMDE	0. No	B0203	0. Female	1. epilepsy	1	3. 31-40 yrs old	0. No	1. Eat pork at home only	B0203	2. Piglet concession	0. None	0	0	2. Housewife	0	0	0	1	Neg	1	1	0	0	0	0	0	1	0	1	0	0	0	0	1	0	0	0
H1B020327R0	H1B020327	BOULKIEMDE	0. No	B0203	0. Female	0. no	0	3. 31-40 yrs old		2. Eat pork in other home	B0203	2. Piglet concession	0. None	0	0	1. Farmer	0	0	0	1	Neg	1	1	0	0	0	0	0	1	0	1	0	0	0	0	1	0	0	0
H1B020329R0	H1B020329	BOULKIEMDE	0. No	B0203	1. Male	0. no	0	5. More than 50 yrs old	0. No	0. Never ate pork	B0203	2. Piglet concession	0. None	0	0	1. Farmer	0	0	0	1	Neg	2	1	0	0	0	0	0	1	0	0	1	1	0	0	1	0	0	0
H1B020332R0	H1B020332	BOULKIEMDE	1. Yes	B0203	0. Female	0. no	0	3. 31-40 yrs old	0. No	1. Eat pork at home only	B0203	2. Piglet concession	0. None	0	0	2. Housewife	0	0	0	1	Neg	1	1	0	0	0	0	0	1	0	1	0	0	1	0	1	0	0	0
H1B020334R0	H1B020334	BOULKIEMDE	0. No	B0203	0. Female	0. no	0	1. 11-17 yrs old	1. Yes	1. Eat pork at home only	B0203	2. Piglet concession	0. None	0	0	2. Housewife	0	0	0	1	Neg	0	1	0	0	0	0	0	1	0	0	0	0	0	0	1	0	0	0
H1B020335R0	H1B020335	BOULKIEMDE	0. No	B0203	1. Male	1. epilepsy	1	3. 31-40 yrs old	1. Yes	4. Eat pork in another village market	B0203	2. Piglet concession	0. None	0	0	1. Farmer	0	0	0	1	Neg	1	1	0	0	0	0	0	1	0	1	0	1	0	0	1	0	0	0
H1B020338R0	H1B020338	BOULKIEMDE	1. Yes	B0203	0. Female	0. no	0	1. 11-17 yrs old	0. No	1. Eat pork at home only	B0203	2. Piglet concession	0. None	0	0	0. Student	0	0	0	1	Neg	0	1	0	0	0	0	0	1	0	0	0	0	1	0	1	0	0	0
H1B020339R0	H1B020339	BOULKIEMDE	0. No	B0203	0. Female	0. no	0	2. 18-30 yrs old	0. No	1. Eat pork at home only	B0203	2. Piglet concession	0. None	0	0	2. Housewife	0	0	0	1	Neg	1	1	0	0	0	0	0	1	0	1	0	0	0	0	1	0	0	0
H1B020340R0	H1B020340	BOULKIEMDE	1. Yes	B0203	0. Female	0. no	0	2. 18-30 yrs old	0. No	2. Eat pork in other home	B0203	2. Piglet concession	0. None	0	0	3. Comm/Salar/Skilled/Unemploed	0	0	0	1	Neg	1	1	0	0	0	0	0	1	0	1	0	0	1	0	1	0	0	0
H1B020341R0	H1B020341	BOULKIEMDE	0. No	B0203	0. Female	2. headache	1	3. 31-40 yrs old	0. No	2. Eat pork in other home	B0203	3. Any type of concession	3. headache only	0	1	1. Farmer	0	0	0	1	Neg	1	1	1		1	1		1	0	1	0	0	0	0	0	1	0
H1B020343R0	H1B020343	BOULKIEMDE	1. Yes	B0203	0. Female	0. no	0	0. 6-10 yrs old	1. Yes	0. Never ate pork	B0203	3. Any type of concession	0. None	0	0	0. Student	0	0	0	1	Neg	0	1	0	0	0	0	0	1	0	0	0	0	1	0	0	1	0	0
H1B020344R0	H1B020344	BOULKIEMDE	0. No	B0203	0. Female	2. headache	1	5. More than 50 yrs old	0. No	0. Never ate pork	B0203	3. Any type of concession	0. None	0	0	1. Farmer	0	0	0	1	Neg	2	1	0	0	0	0	0	1	0	0	1	0	0	0	0	1	0	0
H1B020345R0	H1B020345	BOULKIEMDE	0. No	B0203	0. Female	1. epilepsy	1	0. 6-10 yrs old	1. Yes	1. Eat pork at home only	B0203	3. Any type of concession	1. epilepsy only	1	0	2. Housewife	0	0	0	1	Neg	0	1	0	1			1	1	0	0	0	0	0	0	0	1	1	1
H1B020346R0	H1B020346	BOULKIEMDE	0. No	B0203	0. Female	0. no	0	4. 41-50 yrs old	0. No	1. Eat pork at home only	B0203	3. Any type of concession	0. None	0	0	3. Comm/Salar/Skilled/Unemploed	0	0	0	1	Neg	2	1	0	0	0	0	0	1	0	0	1	0	0	0	0	1	0	0
H1B020348R0	H1B020348	BOULKIEMDE	0. No	B0203	1. Male	0. no	0	4. 41-50 yrs old	1. Yes	5. Ate pork before, not now	B0203	3. Any type of concession	0. None	0	0	1. Farmer	0	0	0	1	Neg	2	1	0	0	0	0	0	1	0	0	1	1	0	0	0	1	0	0
H1B020351R0	H1B020351	BOULKIEMDE	0. No	B0203	0. Female	0. no	0	2. 18-30 yrs old	0. No	3. Eat pork at the village market	B0203	3. Any type of concession	0. None	0	0	1. Farmer	0	0	0	1	Neg	1	1	0	0	0	0	0	1	0	1	0	0	0	0	0	1	0	0
H1B020352R0	H1B020352	BOULKIEMDE	0. No	B0203	0. Female	0. no	0	3. 31-40 yrs old	1. Yes	0. Never ate pork	B0203	3. Any type of concession	0. None	0	0	2. Housewife	0	0	0	1	Neg	1	1	0	0	0	0	0	1	0	1	0	0	0	0	0	1	0	0
H1B020353R0	H1B020353	BOULKIEMDE	0. No	B0203	0. Female	0. no	1	3. 31-40 yrs old	1. Yes	1. Eat pork at home only	B0203	3. Any type of concession	0. None	0	0	2. Housewife	0	0	0	1	Neg	1	1	0	0	0	0	0	1	0	1	0	0	0	0	0	1	0	0
H1B020354R0	H1B020354	BOULKIEMDE	0. No	B0203	0. Female	0. no	0	5. More than 50 yrs old	1. Yes	2. Eat pork in other home	B0203	3. Any type of concession	0. None	0	0	1. Farmer	0	0	0	1	Neg	2	1	0	0	0	0	0	1	0	0	1	0	0	0	0	1	0	0
H1B020355R0	H1B020355	BOULKIEMDE	0. No	B0203	1. Male	0. no	1	4. 41-50 yrs old	1. Yes	4. Eat pork in another village market	B0203	3. Any type of concession	0. None	0	0	1. Farmer	0	0	0	1	Neg	2	1	0	0	0	0	0	1	0	0	1	1	0	0	0	1	0	0
H1B020356R0	H1B020356	BOULKIEMDE	0. No	B0203	1. Male	2. headache	1	5. More than 50 yrs old	0. No	1. Eat pork at home only	B0203	3. Any type of concession	0. None	0	0	1. Farmer	0	0	0	1	Neg	2	1	0	0	0	0	0	1	0	0	1	1	0	0	0	1	0	0
H1B020357R0	H1B020357	BOULKIEMDE	0. No	B0203	0. Female	0. no	0	0. 6-10 yrs old	0. No	2. Eat pork in other home	B0203	3. Any type of concession	0. None	0	0	3. Comm/Salar/Skilled/Unemploed	0	0	0	1	Neg	0	1	0	0	0	0	0	1	0	0	0	0	0	0	0	1	0	0
H1B020358R0	H1B020358	BOULKIEMDE	1. Yes	B0203	1. Male	0. no	0	1. 11-17 yrs old	0. No	1. Eat pork at home only	B0203	3. Any type of concession	0. None	0	0	0. Student	0	0	0	1	Neg	0	1	0	0	0	0	0	1	0	0	0	1	1	0	0	1	0	0
H1B020359R0	H1B020359	BOULKIEMDE	0. No	B0203	1. Male	0. no	1	5. More than 50 yrs old	1. Yes	3. Eat pork at the village market	B0203	3. Any type of concession	3. headache only	0	1	1. Farmer	0	0	0	1	Neg	2	1	1		1	1		1	0	0	1	1	0	0	0	1	0
H1B020360R0	H1B020360	BOULKIEMDE	0. No	B0203	0. Female	0. no	1	2. 18-30 yrs old	0. No	1. Eat pork at home only	B0203	3. Any type of concession	0. None	0	0	1. Farmer	0	0	0	1	Neg	1	1	0	0	0	0	0	1	0	1	0	0	0	0	0	1	0	0
H1B020361R0	H1B020361	BOULKIEMDE	0. No	B0203	0. Female	0. no	0	5. More than 50 yrs old	0. No	1. Eat pork at home only	B0203	3. Any type of concession	0. None	0	0	1. Farmer	0	0	0	1	Neg	2	1	0	0	0	0	0	1	0	0	1	0	0	0	0	1	0	0
H1B020362R0	H1B020362	BOULKIEMDE	0. No	B0203	0. Female	0. no	1	5. More than 50 yrs old	0. No	0. Never ate pork	B0203	3. Any type of concession	3. headache only	0	1	2. Housewife	0	0	0	1	Neg	2	1	1		1	1		1	0	0	1	0	0	0	0	1	0
H1B020365R0	H1B020365	BOULKIEMDE	0. No	B0203	0. Female	0. no	1	5. More than 50 yrs old	1. Yes	5. Ate pork before, not now	B0203	3. Any type of concession	0. None	0	0	1. Farmer	0	0	0	1	Neg	2	1	0	0	0	0	0	1	0	0	1	0	0	0	0	1	0	0
H1B020366R0	H1B020366	BOULKIEMDE	1. Yes	B0203	0. Female	0. no	0	1. 11-17 yrs old	1. Yes	2. Eat pork in other home	B0203	3. Any type of concession	0. None	0	0	0. Student	0	0	0	1	Neg	0	1	0	0	0	0	0	1	0	0	0	0	1	0	0	1	0	0
H1B020368R0	H1B020368	BOULKIEMDE	0. No	B0203	1. Male	0. no	0	1. 11-17 yrs old	0. No	1. Eat pork at home only	B0203	3. Any type of concession	0. None	0	0	1. Farmer	0	0	0	1	Neg	0	1	0	0	0	0	0	1	0	0	0	1	0	0	0	1	0	0
H1B020369R0	H1B020369	BOULKIEMDE	0. No	B0203	0. Female	0. no	0	4. 41-50 yrs old	0. No	1. Eat pork at home only	B0203	3. Any type of concession	0. None	0	0	2. Housewife	0	0	0	1	Neg	2	1	0	0	0	0	0	1	0	0	1	0	0	0	0	1	0	0
H1B020370R0	H1B020370	BOULKIEMDE	0. No	B0203	0. Female	0. no	0	2. 18-30 yrs old	1. Yes	0. Never ate pork	B0203	3. Any type of concession	0. None	0	0	1. Farmer	0	0	0	1	Neg	1	1	0	0	0	0	0	1	0	1	0	0	0	0	0	1	0	0
H1B020371R0	H1B020371	BOULKIEMDE	0. No	B0203	0. Female	0. no	0	2. 18-30 yrs old	1. Yes	0. Never ate pork	B0203	3. Any type of concession	0. None	0	0	2. Housewife	0	0	0	1	Neg	1	1	0	0	0	0	0	1	0	1	0	0	0	0	0	1	0	0
H1B020372R0	H1B020372	BOULKIEMDE	0. No	B0203	1. Male	0. no	0	0. 6-10 yrs old	1. Yes	2. Eat pork in other home	B0203	3. Any type of concession	0. None	0	0	3. Comm/Salar/Skilled/Unemploed	0	0	0	1	Neg	0	1	0	0	0	0	0	1	0	0	0	1	0	0	0	1	0	0
H1B020373R0	H1B020373	BOULKIEMDE	0. No	B0203	0. Female	0. no	0	3. 31-40 yrs old	1. Yes	3. Eat pork at the village market	B0203	3. Any type of concession	0. None	0	0	1. Farmer	0	0	0	1	Neg	1	1	0	0	0	0	0	1	0	1	0	0	0	0	0	1	0	0
H1B020374R0	H1B020374	BOULKIEMDE	0. No	B0203	0. Female	0. no	0	4. 41-50 yrs old	1. Yes	0. Never ate pork	B0203	3. Any type of concession	0. None	0	0	2. Housewife	0	0	0	1	Neg	2	1	0	0	0	0	0	1	0	0	1	0	0	0	0	1	0	0
H1B020375R0	H1B020375	BOULKIEMDE	1. Yes	B0203	0. Female	0. no	1	5. More than 50 yrs old	0. No	1. Eat pork at home only	B0203	3. Any type of concession	0. None	0	0	2. Housewife	0	0	0	1	Neg	2	1	0	0	0	0	0	1	0	0	1	0	1	0	0	1	0	0
H1B020377R0	H1B020377	BOULKIEMDE	1. Yes	B0203	1. Male	0. no	0	1. 11-17 yrs old	0. No	1. Eat pork at home only	B0203	3. Any type of concession	0. None	0	0	3. Comm/Salar/Skilled/Unemploed	0	0	0	1	Neg	0	1	0	0	0	0	0	1	0	0	0	1	1	0	0	1	0	0
H1B020379R0	H1B020379	BOULKIEMDE	0. No	B0203	0. Female	0. no	1	3. 31-40 yrs old	1. Yes	0. Never ate pork	B0203	3. Any type of concession	0. None	0	0	2. Housewife	0	0	0	1	Neg	1	1	0	0	0	0	0	1	0	1	0	0	0	0	0	1	0	0
H1B020401R0	H1B020401	BOULKIEMDE	0. No	B0204	0. Female	0. no	0	5. More than 50 yrs old	0. No	2. Eat pork in other home	B0204	1. Sow concession	0. None	0	0	1. Farmer	0	0	0	1	Neg	2	1	0	0	0	0	0	1	0	0	1	0	0	0	0	0	0	0
H1B020402R0	H1B020402	BOULKIEMDE	0. No	B0204	0. Female	0. no	0	5. More than 50 yrs old	0. No	2. Eat pork in other home	B0204	1. Sow concession	0. None	0	0	2. Housewife	0	0	0	1	Neg	2	1	0	0	0	0	0	1	0	0	1	0	0	0	0	0	0	0
H1B020403R0	H1B020403	BOULKIEMDE	0. No	B0204	0. Female	0. no	0	5. More than 50 yrs old	0. No	1. Eat pork at home only	B0204	1. Sow concession	0. None	0	0	2. Housewife	0	0	0	1	Neg	2	1	0	0	0	0	0	1	0	0	1	0	0	0	0	0	0	0
H1B020405R0	H1B020405	BOULKIEMDE	0. No	B0204	1. Male	0. no	0	4. 41-50 yrs old	0. No	3. Eat pork at the village market	B0204	1. Sow concession	0. None	0	0	1. Farmer	0	0	0	1	Neg	2	1	0	0	0	0	0	1	0	0	1	1	0	0	0	0	0	0
H1B020406R0	H1B020406	BOULKIEMDE	0. No	B0204	1. Male	0. no	1	2. 18-30 yrs old	0. No	4. Eat pork in another village market	B0204	1. Sow concession	0. None	0	0	1. Farmer	0	1	1	1	Strong	1	1	0	0	0	0	0	1	1	1	0	1	0	0	0	0	0	0
H1B020408R0	H1B020408	BOULKIEMDE	1. Yes	B0204	0. Female	0. no	0	1. 11-17 yrs old	0. No	1. Eat pork at home only	B0204	1. Sow concession	0. None	0	0	2. Housewife	0	0	0	1	Neg	0	1	0	0	0	0	0	1	0	0	0	0	1	0	0	0	0	0
H1B020409R0	H1B020409	BOULKIEMDE	0. No	B0204	0. Female	0. no	0	2. 18-30 yrs old	0. No	1. Eat pork at home only	B0204	1. Sow concession	0. None	0	0	1. Farmer	0	0	0	1	Neg	1	1	0	0	0	0	0	1	0	1	0	0	0	0	0	0	0	0
H1B020410R0	H1B020410	BOULKIEMDE	1. Yes	B0204	1. Male	0. no	1	1. 11-17 yrs old	0. No	1. Eat pork at home only	B0204	1. Sow concession	0. None	0	0	0. Student	0	0	0	1	Neg	0	1	0	0	0	0	0	1	0	0	0	1	1	0	0	0	0	0
H1B020411R0	H1B020411	BOULKIEMDE	1. Yes	B0204	0. Female	0. no	0	4. 41-50 yrs old	0. No	3. Eat pork at the village market	B0204	2. Piglet concession	0. None	0	0	2. Housewife	0	0	0	1	Neg	2	1	0	0	0	0	0	1	0	0	1	0	1	0	1	0	0	0
H1B020412R0	H1B020412	BOULKIEMDE	0. No	B0204	0. Female	1. epilepsy	1	0. 6-10 yrs old	0. No	0. Never ate pork	B0204	2. Piglet concession	1. epilepsy only	1	0	3. Comm/Salar/Skilled/Unemploed	0	0	0	1	Neg	0	1	0	1			1	1	0	0	0	0	0	0	1	0	1	1
H1B020413R0	H1B020413	BOULKIEMDE	0. No	B0204	1. Male	0. no	0	0. 6-10 yrs old	0. No	1. Eat pork at home only	B0204	2. Piglet concession	0. None	0	0	3. Comm/Salar/Skilled/Unemploed	0	0	0	1	Neg	0	1	0	0	0	0	0	1	0	0	0	1	0	0	1	0	0	0
H1B020415R0	H1B020415	BOULKIEMDE	0. No	B0204	0. Female	0. no	1	3. 31-40 yrs old	0. No	1. Eat pork at home only	B0204	2. Piglet concession	0. None	0	0	2. Housewife	0	0	0	1	Neg	1	1	0	0	0	0	0	1	0	1	0	0	0	0	1	0	0	0
H1B020416R0	H1B020416	BOULKIEMDE	0. No	B0204	0. Female	0. no	0	1. 11-17 yrs old	0. No	1. Eat pork at home only	B0204	2. Piglet concession	0. None	0	0	3. Comm/Salar/Skilled/Unemploed	0	0	0	1	Neg	0	1	0	0	0	0	0	1	0	0	0	0	0	0	1	0	0	0
H1B020417R0	H1B020417	BOULKIEMDE	0. No	B0204	0. Female	1. epilepsy	1	2. 18-30 yrs old	0. No	1. Eat pork at home only	B0204	2. Piglet concession	0. None	0	0	2. Housewife	0	0	0	1	Neg	1	1	0	0	0	0	0	1	0	1	0	0	0	0	1	0	0	0
H1B020419R0	H1B020419	BOULKIEMDE	0. No	B0204	0. Female	3. epilepsy and headache	1	5. More than 50 yrs old	0. No	5. Ate pork before, not now	B0204	2. Piglet concession	4. epilepsy and headache	1	1	2. Housewife	0	0	0	1	Neg	2	1		1		1	1	1	0	0	1	0	0	0	1	0	1	1
H1B020420R0	H1B020420	BOULKIEMDE	0. No	B0204	0. Female	0. no	0	2. 18-30 yrs old	0. No	2. Eat pork in other home	B0204	2. Piglet concession	0. None	0	0	2. Housewife	0	0	0	1	Neg	1	1	0	0	0	0	0	1	0	1	0	0	0	0	1	0	0	0
H1B020421R0	H1B020421	BOULKIEMDE	1. Yes	B0204	0. Female	1. epilepsy	1	5. More than 50 yrs old	0. No	2. Eat pork in other home	B0204	2. Piglet concession	0. None	0	0	1. Farmer	0	0	0	1	Neg	2	1	0	0	0	0	0	1	0	0	1	0	1	0	1	0	0	0
H1B020422R0	H1B020422	BOULKIEMDE	0. No	B0204	0. Female	1. epilepsy	1	5. More than 50 yrs old	0. No	2. Eat pork in other home	B0204	2. Piglet concession	0. None	0	0	1. Farmer	0	0	0	1	Neg	2	1	0	0	0	0	0	1	0	0	1	0	0	0	1	0	0	0
H1B020425R0	H1B020425	BOULKIEMDE	1. Yes	B0204	1. Male	1. epilepsy	1	2. 18-30 yrs old	0. No	5. Ate pork before, not now	B0204	2. Piglet concession	1. epilepsy only	1	0	1. Farmer	0	0	0	1	Neg	1	1	0	1			1	1	0	1	0	1	1	0	1	0	1	1
H1B020426R0	H1B020426	BOULKIEMDE	0. No	B0204	0. Female	0. no	0	4. 41-50 yrs old	0. No	1. Eat pork at home only	B0204	2. Piglet concession	0. None	0	0	2. Housewife	0	0	0	1	Neg	2	1	0	0	0	0	0	1	0	0	1	0	0	0	1	0	0	0
H1B020427R0	H1B020427	BOULKIEMDE	0. No	B0204	0. Female	0. no	0	4. 41-50 yrs old	0. No	1. Eat pork at home only	B0204	2. Piglet concession	0. None	0	0	2. Housewife	0	0	0	1	Neg	2	1	0	0	0	0	0	1	0	0	1	0	0	0	1	0	0	0
H1B020428R0	H1B020428	BOULKIEMDE	1. Yes	B0204	0. Female	0. no	1	1. 11-17 yrs old	1. Yes	1. Eat pork at home only	B0204	2. Piglet concession	0. None	0	0	0. Student	0	0	0	1	Neg	0	1	0	0	0	0	0	1	0	0	0	0	1	0	1	0	0	0
H1B020429R0	H1B020429	BOULKIEMDE	0. No	B0204	0. Female	0. no	1	1. 11-17 yrs old	0. No	1. Eat pork at home only	B0204	2. Piglet concession	0. None	0	0	2. Housewife	0	0	0	1	Neg	0	1	0	0	0	0	0	1	0	0	0	0	0	0	1	0	0	0
H1B020430R0	H1B020430	BOULKIEMDE	0. No	B0204	0. Female	1. epilepsy	1	2. 18-30 yrs old	0. No	1. Eat pork at home only	B0204	2. Piglet concession	0. None	0	0	3. Comm/Salar/Skilled/Unemploed	0	0	0	1	Neg	1	1	0	0	0	0	0	1	0	1	0	0	0	0	1	0	0	0
H1B020431R0	H1B020431	BOULKIEMDE	0. No	B0204	0. Female	0. no	0	2. 18-30 yrs old	0. No	1. Eat pork at home only	B0204	2. Piglet concession	0. None	0	0	2. Housewife	0	0	0	1	Neg	1	1	0	0	0	0	0	1	0	1	0	0	0	0	1	0	0	0
H1B020432R0	H1B020432	BOULKIEMDE	0. No	B0204	0. Female	0. no	0	1. 11-17 yrs old	0. No	2. Eat pork in other home	B0204	2. Piglet concession	0. None	0	0	1. Farmer	0	0	0	1	Neg	0	1	0	0	0	0	0	1	0	0	0	0	0	0	1	0	0	0
H1B020434R0	H1B020434	BOULKIEMDE	0. No	B0204	0. Female	0. no	0	5. More than 50 yrs old	0. No	1. Eat pork at home only	B0204	2. Piglet concession	0. None	0	0	2. Housewife	0	1	1	1	Strong	2	1	0	0	0	0	0	1	1	0	1	0	0	0	1	0	0	0
H1B020435R0	H1B020435	BOULKIEMDE	0. No	B0204	0. Female	1. epilepsy	1	5. More than 50 yrs old	0. No	1. Eat pork at home only	B0204	2. Piglet concession	0. None	0	0	2. Housewife	0	0	0	1	Neg	2	1	0	0	0	0	0	1	0	0	1	0	0	0	1	0	0	0
H1B020438R0	H1B020438	BOULKIEMDE	0. No	B0204	1. Male	1. epilepsy	1	5. More than 50 yrs old	0. No	3. Eat pork at the village market	B0204	2. Piglet concession	0. None	0	0	2. Housewife	0	0	0	1	Neg	2	1	0	0	0	0	0	1	0	0	1	1	0	0	1	0	0	0
H1B020439R0	H1B020439	BOULKIEMDE	1. Yes	B0204	1. Male	0. no	1	2. 18-30 yrs old	0. No	4. Eat pork in another village market	B0204	2. Piglet concession	0. None	0	0	1. Farmer	0	0	0	1	Neg	1	1	0	0	0	0	0	1	0	1	0	1	1	0	1	0	0	0
H1B020440R0	H1B020440	BOULKIEMDE	0. No	B0204	1. Male	0. no	0	1. 11-17 yrs old	0. No	1. Eat pork at home only	B0204	2. Piglet concession	0. None	0	0	1. Farmer	0	0	0	1	Neg	0	1	0	0	0	0	0	1	0	0	0	1	0	0	1	0	0	0
H1B020441R0	H1B020441	BOULKIEMDE	0. No	B0204	1. Male	0. no	0	3. 31-40 yrs old	1. Yes	3. Eat pork at the village market	B0204	3. Any type of concession	0. None	0	0	1. Farmer	0	0	0	1	Neg	1	1	0	0	0	0	0	1	0	1	0	1	0	0	0	1	0	0
H1B020442R0	H1B020442	BOULKIEMDE	0. No	B0204	1. Male	0. no	0	1. 11-17 yrs old	0. No	1. Eat pork at home only	B0204	3. Any type of concession	0. None	0	0	1. Farmer	0	0	0	1	Neg	0	1	0	0	0	0	0	1	0	0	0	1	0	0	0	1	0	0
H1B020444R0	H1B020444	BOULKIEMDE	0. No	B0204	0. Female	0. no	1	2. 18-30 yrs old	0. No	1. Eat pork at home only	B0204	3. Any type of concession	0. None	0	0	2. Housewife	0	0	0	1	Neg	1	1	0	0	0	0	0	1	0	1	0	0	0	0	0	1	0	0
H1B020445R0	H1B020445	BOULKIEMDE	0. No	B0204	0. Female	0. no	0	1. 11-17 yrs old	0. No	1. Eat pork at home only	B0204	3. Any type of concession	0. None	0	0	2. Housewife	0	1	0	1	Weak	0	1	0	0	0	0	0	1	1	0	0	0	0	0	0	1	0	0
H1B020447R0	H1B020447	BOULKIEMDE	0. No	B0204	0. Female	0. no	0	2. 18-30 yrs old	0. No	1. Eat pork at home only	B0204	3. Any type of concession	0. None	0	0	2. Housewife	0	0	0	1	Neg	1	1	0	0	0	0	0	1	0	1	0	0	0	0	0	1	0	0
H1B020448R0	H1B020448	BOULKIEMDE	1. Yes	B0204	0. Female	0. no	1	3. 31-40 yrs old	0. No	3. Eat pork at the village market	B0204	3. Any type of concession	0. None	0	0	2. Housewife	0	0	0	1	Neg	1	1	0	0	0	0	0	1	0	1	0	0	1	0	0	1	0	0
H1B020449R0	H1B020449	BOULKIEMDE	0. No	B0204	1. Male	3. epilepsy and headache	1	5. More than 50 yrs old	0. No	4. Eat pork in another village market	B0204	3. Any type of concession	3. headache only	0	1	1. Farmer	0	1	0	1	Weak	2	1	1		1	1		1	1	0	1	1	0	0	0	1	0
H1B020452R0	H1B020452	BOULKIEMDE	0. No	B0204	1. Male	0. no	0	5. More than 50 yrs old	0. No	4. Eat pork in another village market	B0204	3. Any type of concession	0. None	0	0	1. Farmer	0	1	1	1	Strong	2	1	0	0	0	0	0	1	1	0	1	1	0	0	0	1	0	0
H1B020453R0	H1B020453	BOULKIEMDE	0. No	B0204	0. Female	0. no	0	3. 31-40 yrs old	0. No	1. Eat pork at home only	B0204	3. Any type of concession	0. None	0	0	1. Farmer	0	0	0	1	Neg	1	1	0	0	0	0	0	1	0	1	0	0	0	0	0	1	0	0
H1B020454R0	H1B020454	BOULKIEMDE	1. Yes	B0204	0. Female	0. no	0	2. 18-30 yrs old	0. No	1. Eat pork at home only	B0204	3. Any type of concession	0. None	0	0	2. Housewife	0	0	0	1	Neg	1	1	0	0	0	0	0	1	0	1	0	0	1	0	0	1	0	0
H1B020456R0	H1B020456	BOULKIEMDE	0. No	B0204	1. Male	0. no	0	5. More than 50 yrs old	0. No	4. Eat pork in another village market	B0204	3. Any type of concession	0. None	0	0	1. Farmer	0	1	0	1	Weak	2	1	0	0	0	0	0	1	1	0	1	1	0	0	0	1	0	0
H1B020457R0	H1B020457	BOULKIEMDE	0. No	B0204	0. Female	2. headache	1	5. More than 50 yrs old	0. No	1. Eat pork at home only	B0204	3. Any type of concession	0. None	0	0	1. Farmer	0	0	0	1	Neg	2	1	0	0	0	0	0	1	0	0	1	0	0	0	0	1	0	0
H1B020458R0	H1B020458	BOULKIEMDE	0. No	B0204	0. Female	0. no	0	5. More than 50 yrs old	0. No	2. Eat pork in other home	B0204	3. Any type of concession	0. None	0	0	1. Farmer	0	0	0	1	Neg	2	1	0	0	0	0	0	1	0	0	1	0	0	0	0	1	0	0
H1B020459R0	H1B020459	BOULKIEMDE	0. No	B0204	1. Male	0. no	1	4. 41-50 yrs old	1. Yes	5. Ate pork before, not now	B0204	3. Any type of concession	0. None	0	0	1. Farmer	0	0	0	1	Neg	2	1	0	0	0	0	0	1	0	0	1	1	0	0	0	1	0	0
H1B020460R0	H1B020460	BOULKIEMDE	0. No	B0204	0. Female	0. no	0	0. 6-10 yrs old	0. No	1. Eat pork at home only	B0204	3. Any type of concession	0. None	0	0	2. Housewife	0	0	0	1	Neg	0	1	0	0	0	0	0	1	0	0	0	0	0	0	0	1	0	0
H1B020461R0	H1B020461	BOULKIEMDE	1. Yes	B0204	1. Male	1. epilepsy	1	5. More than 50 yrs old	1. Yes	3. Eat pork at the village market	B0204	3. Any type of concession	0. None	0	0	1. Farmer	0	0	0	1	Neg	2	1	0	0	0	0	0	1	0	0	1	1	1	0	0	1	0	0
H1B020462R0	H1B020462	BOULKIEMDE	0. No	B0204	0. Female	0. no	0	1. 11-17 yrs old	0. No	1. Eat pork at home only	B0204	3. Any type of concession	0. None	0	0	2. Housewife	0	0	0	1	Neg	0	1	0	0	0	0	0	1	0	0	0	0	0	0	0	1	0	0
H1B020463R0	H1B020463	BOULKIEMDE	0. No	B0204	0. Female	0. no	0	3. 31-40 yrs old	0. No	0. Never ate pork	B0204	3. Any type of concession	0. None	0	0	2. Housewife	0	0	0	1	Neg	1	1	0	0	0	0	0	1	0	1	0	0	0	0	0	1	0	0
H1B020465R0	H1B020465	BOULKIEMDE	1. Yes	B0204	1. Male	1. epilepsy	1	1. 11-17 yrs old		1. Eat pork at home only	B0204	3. Any type of concession	0. None	0	0	0. Student	0	0	0	1	Neg	0	1	0	0	0	0	0	1	0	0	0	1	1	0	0	1	0	0
H1B020467R0	H1B020467	BOULKIEMDE	0. No	B0204	0. Female	2. headache	1	2. 18-30 yrs old	0. No	1. Eat pork at home only	B0204	3. Any type of concession	3. headache only	0	1	2. Housewife	0	0	0	1	Neg	1	1	1		1	1		1	0	1	0	0	0	0	0	1	0
H1B020468R0	H1B020468	BOULKIEMDE	0. No	B0204	0. Female	1. epilepsy	1	5. More than 50 yrs old	0. No	5. Ate pork before, not now	B0204	3. Any type of concession	0. None	0	0	1. Farmer	0	0	0	1	Neg	2	1	0	0	0	0	0	1	0	0	1	0	0	0	0	1	0	0
H1B020470R0	H1B020470	BOULKIEMDE	0. No	B0204	0. Female	1. epilepsy	1	4. 41-50 yrs old	0. No	3. Eat pork at the village market	B0204	3. Any type of concession	0. None	0	0	2. Housewife	0	0	0	1	Neg	2	1	0	0	0	0	0	1	0	0	1	0	0	0	0	1	0	0
H1B020471R0	H1B020471	BOULKIEMDE	0. No	B0204	1. Male	0. no	0	4. 41-50 yrs old	0. No	1. Eat pork at home only	B0204	3. Any type of concession	0. None	0	0	1. Farmer	0	0	0	1	Neg	2	1	0	0	0	0	0	1	0	0	1	1	0	0	0	1	0	0
H1B020472R0	H1B020472	BOULKIEMDE	0. No	B0204	0. Female	0. no	1	1. 11-17 yrs old	0. No	1. Eat pork at home only	B0204	3. Any type of concession	0. None	0	0	2. Housewife	0	0	0	1	Neg	0	1	0	0	0	0	0	1	0	0	0	0	0	0	0	1	0	0
H1B020473R0	H1B020473	BOULKIEMDE	0. No	B0204	1. Male	0. no	0	2. 18-30 yrs old	0. No	1. Eat pork at home only	B0204	3. Any type of concession	0. None	0	0	1. Farmer	0	0	0	1	Neg	1	1	0	0	0	0	0	1	0	1	0	1	0	0	0	1	0	0
H1B020474R0	H1B020474	BOULKIEMDE	0. No	B0204	0. Female	3. epilepsy and headache	1	5. More than 50 yrs old	0. No	5. Ate pork before, not now	B0204	3. Any type of concession	3. headache only	0	1	1. Farmer	0	0	0	1	Neg	2	1	1		1	1		1	0	0	1	0	0	0	0	1	0
H1B020476R0	H1B020476	BOULKIEMDE	1. Yes	B0204	1. Male	3. epilepsy and headache	1	1. 11-17 yrs old	0. No	5. Ate pork before, not now	B0204	3. Any type of concession	0. None	0	0	0. Student	0	0	0	1	Neg	0	1	0	0	0	0	0	1	0	0	0	1	1	0	0	1	0	0
H1B020477R0	H1B020477	BOULKIEMDE	1. Yes	B0204	1. Male	0. no	0	0. 6-10 yrs old	0. No	1. Eat pork at home only	B0204	3. Any type of concession	0. None	0	0	0. Student	0	0	0	1	Neg	0	1	0	0	0	0	0	1	0	0	0	1	1	0	0	1	0	0
H1B020478R0	H1B020478	BOULKIEMDE	1. Yes	B0204	1. Male	0. no	0	1. 11-17 yrs old	1. Yes	1. Eat pork at home only	B0204	3. Any type of concession	0. None	0	0	0. Student	0	0	0	1	Neg	0	1	0	0	0	0	0	1	0	0	0	1	1	0	0	1	0	0
H1B020479R0	H1B020479	BOULKIEMDE	0. No	B0204	0. Female	0. no	0	5. More than 50 yrs old	0. No	1. Eat pork at home only	B0204	3. Any type of concession	0. None	0	0	2. Housewife	0	0	0	1	Neg	2	1	0	0	0	0	0	1	0	0	1	0	0	0	0	1	0	0
H1B020480R0	H1B020480	BOULKIEMDE	0. No	B0204	0. Female	0. no	0	1. 11-17 yrs old	0. No	0. Never ate pork	B0204	3. Any type of concession	0. None	0	0	3. Comm/Salar/Skilled/Unemploed	0	0	0	1	Neg	0	1	0	0	0	0	0	1	0	0	0	0	0	0	0	1	0	0
H1B030201R0	H1B030201	BOULKIEMDE	1. Yes	B0302	0. Female	0. no	0	1. 11-17 yrs old	0. No	2. Eat pork in other home	B0302	1. Sow concession	0. None	0	0	2. Housewife	0	0	0	1	Neg	0	1	0	0	0	0	0	1	0	0	0	0	1	0	0	0	0	0
H1B030202R0	H1B030202	BOULKIEMDE	1. Yes	B0302	0. Female	2. headache	1	0. 6-10 yrs old	1. Yes	3. Eat pork at the village market	B0302	1. Sow concession	0. None	0	0	0. Student	0	0	0	1	Neg	0	1	0	0	0	0	0	1	0	0	0	0	1	0	0	0	0	0
H1B030203R0	H1B030203	BOULKIEMDE	0. No	B0302	0. Female	0. no	0	2. 18-30 yrs old	0. No	5. Ate pork before, not now	B0302	1. Sow concession	0. None	0	0	2. Housewife	0	0	0	1	Neg	1	1	0	0	0	0	0	1	0	1	0	0	0	0	0	0	0	0
H1B030205R0	H1B030205	BOULKIEMDE	0. No	B0302	0. Female	0. no	0	2. 18-30 yrs old	0. No	1. Eat pork at home only	B0302	1. Sow concession	0. None	0	0	2. Housewife	0	0	0	1	Neg	1	1	0	0	0	0	0	1	0	1	0	0	0	0	0	0	0	0
H1B030206R0	H1B030206	BOULKIEMDE	1. Yes	B0302	0. Female	0. no	0	1. 11-17 yrs old	0. No	1. Eat pork at home only	B0302	1. Sow concession	0. None	0	0	0. Student	0	0	0	1	Neg	0	1	0	0	0	0	0	1	0	0	0	0	1	0	0	0	0	0
H1B030207R0	H1B030207	BOULKIEMDE	0. No	B0302	0. Female	0. no	0	3. 31-40 yrs old	0. No	1. Eat pork at home only	B0302	1. Sow concession	0. None	0	0	2. Housewife	0	0	0	1	Neg	1	1	0	0	0	0	0	1	0	1	0	0	0	0	0	0	0	0
H1B030208R0	H1B030208	BOULKIEMDE	0. No	B0302	0. Female	0. no	0	3. 31-40 yrs old	0. No	2. Eat pork in other home	B0302	1. Sow concession	0. None	0	0	2. Housewife	0	0	0	1	Neg	1	1	0	0	0	0	0	1	0	1	0	0	0	0	0	0	0	0
H1B030209R0	H1B030209	BOULKIEMDE	0. No	B0302	1. Male	0. no	0	3. 31-40 yrs old	0. No	3. Eat pork at the village market	B0302	1. Sow concession	0. None	0	0	1. Farmer	0	1	1	1	Strong	1	1	0	0	0	0	0	1	1	1	0	1	0	0	0	0	0	0
H1B030210R0	H1B030210	BOULKIEMDE	0. No	B0302	0. Female	0. no	0	0. 6-10 yrs old	0. No	1. Eat pork at home only	B0302	1. Sow concession	0. None	0	0	3. Comm/Salar/Skilled/Unemploed	0	0	0	1	Neg	0	1	0	0	0	0	0	1	0	0	0	0	0	0	0	0	0	0
H1B030211R0	H1B030211	BOULKIEMDE	0. No	B0302	1. Male	1. epilepsy	1	5. More than 50 yrs old	0. No	5. Ate pork before, not now	B0302	2. Piglet concession	1. epilepsy only	1	0	1. Farmer	0	1	0	1	Weak	2	1	0	1			1	1	1	0	1	1	0	0	1	0	1	1
H1B030212R0	H1B030212	BOULKIEMDE	0. No	B0302	1. Male	1. epilepsy	1	3. 31-40 yrs old	0. No	5. Ate pork before, not now	B0302	2. Piglet concession	3. headache only	0	1	1. Farmer	0	0	0	1	Neg	1	1	1		1	1		1	0	1	0	1	0	0	1	0	0
H1B030214R0	H1B030214	BOULKIEMDE	0. No	B0302	1. Male	0. no	0	1. 11-17 yrs old	0. No	3. Eat pork at the village market	B0302	2. Piglet concession	0. None	0	0	1. Farmer	0	0	0	1	Neg	0	1	0	0	0	0	0	1	0	0	0	1	0	0	1	0	0	0
H1B030216R0	H1B030216	BOULKIEMDE	0. No	B0302	0. Female	0. no	0	5. More than 50 yrs old	1. Yes	1. Eat pork at home only	B0302	2. Piglet concession	0. None	0	0	2. Housewife	0	0	0	1	Neg	2	1	0	0	0	0	0	1	0	0	1	0	0	0	1	0	0	0
H1B030217R0	H1B030217	BOULKIEMDE	0. No	B0302	0. Female	0. no	0	5. More than 50 yrs old	0. No	1. Eat pork at home only	B0302	2. Piglet concession	0. None	0	0	2. Housewife	0	0	0	1	Neg	2	1	0	0	0	0	0	1	0	0	1	0	0	0	1	0	0	0
H1B030218R0	H1B030218	BOULKIEMDE	1. Yes	B0302	0. Female	2. headache	1	3. 31-40 yrs old	0. No	1. Eat pork at home only	B0302	2. Piglet concession	3. headache only	0	1	2. Housewife	0	0	0	1	Neg	1	1	1		1	1		1	0	1	0	0	1	0	1	0	0
H1B030219R0	H1B030219	BOULKIEMDE	0. No	B0302	0. Female	0. no	0	5. More than 50 yrs old	0. No	3. Eat pork at the village market	B0302	2. Piglet concession	0. None	0	0	1. Farmer	0	1	1	1	Strong	2	1	0	0	0	0	0	1	1	0	1	0	0	0	1	0	0	0
H1B030220R0	H1B030220	BOULKIEMDE	0. No	B0302	0. Female	0. no	0	5. More than 50 yrs old	0. No	5. Ate pork before, not now	B0302	2. Piglet concession	0. None	0	0	2. Housewife	0	0	0	1	Neg	2	1	0	0	0	0	0	1	0	0	1	0	0	0	1	0	0	0
H1B030221R0	H1B030221	BOULKIEMDE	0. No	B0302	0. Female	0. no	0	4. 41-50 yrs old	0. No	1. Eat pork at home only	B0302	2. Piglet concession	0. None	0	0	2. Housewife	0	0	0	1	Neg	2	1	0	0	0	0	0	1	0	0	1	0	0	0	1	0	0	0
H1B030222R0	H1B030222	BOULKIEMDE	0. No	B0302	0. Female	0. no	0	3. 31-40 yrs old	0. No	1. Eat pork at home only	B0302	2. Piglet concession	0. None	0	0	2. Housewife	0	0	0	1	Neg	1	1	0	0	0	0	0	1	0	1	0	0	0	0	1	0	0	0
H1B030223R0	H1B030223	BOULKIEMDE	0. No	B0302	0. Female	0. no	1	1. 11-17 yrs old	0. No	5. Ate pork before, not now	B0302	2. Piglet concession	0. None	0	0	2. Housewife	0	0	0	1	Neg	0	1	0	0	0	0	0	1	0	0	0	0	0	0	1	0	0	0
H1B030224R0	H1B030224	BOULKIEMDE	0. No	B0302	0. Female	0. no	0	3. 31-40 yrs old	0. No	1. Eat pork at home only	B0302	2. Piglet concession	0. None	0	0	2. Housewife	0	0	0	1	Neg	1	1	0	0	0	0	0	1	0	1	0	0	0	0	1	0	0	0
H1B030225R0	H1B030225	BOULKIEMDE	0. No	B0302	1. Male	0. no	0	1. 11-17 yrs old	0. No	1. Eat pork at home only	B0302	2. Piglet concession	0. None	0	0	1. Farmer	0	0	0	1	Neg	0	1	0	0	0	0	0	1	0	0	0	1	0	0	1	0	0	0
H1B030227R0	H1B030227	BOULKIEMDE	0. No	B0302	1. Male	0. no	0	2. 18-30 yrs old	0. No	3. Eat pork at the village market	B0302	2. Piglet concession	0. None	0	0	1. Farmer	0	0	0	1	Neg	1	1	0	0	0	0	0	1	0	1	0	1	0	0	1	0	0	0
H1B030228R0	H1B030228	BOULKIEMDE	0. No	B0302	0. Female	0. no	0	2. 18-30 yrs old		1. Eat pork at home only	B0302	2. Piglet concession	0. None	0	0	2. Housewife	0	0	0	1	Neg	1	1	0	0	0	0	0	1	0	1	0	0	0	0	1	0	0	0
H1B030229R0	H1B030229	BOULKIEMDE	0. No	B0302	1. Male	1. epilepsy	1	1. 11-17 yrs old	0. No	5. Ate pork before, not now	B0302	2. Piglet concession	1. epilepsy only	1	0	1. Farmer	0	0	0	1	Neg	0	1	0	1			1	1	0	0	0	1	0	0	1	0	1	1
H1B030230R0	H1B030230	BOULKIEMDE	0. No	B0302	1. Male	0. no	0	5. More than 50 yrs old	0. No	1. Eat pork at home only	B0302	2. Piglet concession	0. None	0	0	1. Farmer	0	0	0	1	Neg	2	1	0	0	0	0	0	1	0	0	1	1	0	0	1	0	0	0
H1B030231R0	H1B030231	BOULKIEMDE	1. Yes	B0302	1. Male	0. no	0	0. 6-10 yrs old	0. No	1. Eat pork at home only	B0302	2. Piglet concession	0. None	0	0	0. Student	0	0	0	1	Neg	0	1	0	0	0	0	0	1	0	0	0	1	1	0	1	0	0	0
H1B030232R0	H1B030232	BOULKIEMDE	0. No	B0302	1. Male	0. no	0	5. More than 50 yrs old	0. No	1. Eat pork at home only	B0302	2. Piglet concession	0. None	0	0	1. Farmer	0	1	1	1	Strong	2	1	0	0	0	0	0	1	1	0	1	1	0	0	1	0	0	0
H1B030233R0	H1B030233	BOULKIEMDE	0. No	B0302	0. Female	2. headache	1	2. 18-30 yrs old	0. No	1. Eat pork at home only	B0302	2. Piglet concession	3. headache only	0	1	2. Housewife	0	0	0	1	Neg	1	1	1		1	1		1	0	1	0	0	0	0	1	0	0
H1B030236R0	H1B030236	BOULKIEMDE	0. No	B0302	0. Female	0. no	0	5. More than 50 yrs old	0. No	3. Eat pork at the village market	B0302	2. Piglet concession	0. None	0	0	2. Housewife	0	0	0	1	Neg	2	1	0	0	0	0	0	1	0	0	1	0	0	0	1	0	0	0
H1B030238R0	H1B030238	BOULKIEMDE	0. No	B0302	0. Female	3. epilepsy and headache	1	2. 18-30 yrs old	0. No	3. Eat pork at the village market	B0302	2. Piglet concession	3. headache only	0	1	2. Housewife	0	0	0	1	Neg	1	1	1		1	1		1	0	1	0	0	0	0	1	0	0
H1B030239R0	H1B030239	BOULKIEMDE	0. No	B0302	0. Female	0. no	0	3. 31-40 yrs old	1. Yes	1. Eat pork at home only	B0302	2. Piglet concession	0. None	0	0	2. Housewife	0	0	0	1	Neg	1	1	0	0	0	0	0	1	0	1	0	0	0	0	1	0	0	0
H1B030240R0	H1B030240	BOULKIEMDE	0. No	B0302	0. Female	0. no	0	4. 41-50 yrs old	0. No	1. Eat pork at home only	B0302	2. Piglet concession	0. None	0	0	2. Housewife	0	0	0	1	Neg	2	1	0	0	0	0	0	1	0	0	1	0	0	0	1	0	0	0
H1B030242R0	H1B030242	BOULKIEMDE	0. No	B0302	1. Male	0. no	0	3. 31-40 yrs old	0. No	3. Eat pork at the village market	B0302	3. Any type of concession	0. None	0	0	1. Farmer	0	0	0	1	Neg	1	1	0	0	0	0	0	1	0	1	0	1	0	0	0	1	0	0
H1B030243R0	H1B030243	BOULKIEMDE	0. No	B0302	0. Female	0. no	0	3. 31-40 yrs old	0. No	1. Eat pork at home only	B0302	3. Any type of concession	0. None	0	0	2. Housewife	0	0	0	1	Neg	1	1	0	0	0	0	0	1	0	1	0	0	0	0	0	1	0	0
H1B030245R0	H1B030245	BOULKIEMDE	0. No	B0302	0. Female	0. no	0	1. 11-17 yrs old	0. No	1. Eat pork at home only	B0302	3. Any type of concession	0. None	0	0	2. Housewife	0	0	0	1	Neg	0	1	0	0	0	0	0	1	0	0	0	0	0	0	0	1	0	0
H1B030247R0	H1B030247	BOULKIEMDE	0. No	B0302	0. Female	0. no	0	1. 11-17 yrs old	0. No	1. Eat pork at home only	B0302	3. Any type of concession	0. None	0	0	2. Housewife	0	0	0	1	Neg	0	1	0	0	0	0	0	1	0	0	0	0	0	0	0	1	0	0
H1B030248R0	H1B030248	BOULKIEMDE	0. No	B0302	0. Female	0. no	0	2. 18-30 yrs old	0. No	3. Eat pork at the village market	B0302	3. Any type of concession	0. None	0	0	2. Housewife	0	0	0	1	Neg	1	1	0	0	0	0	0	1	0	1	0	0	0	0	0	1	0	0
H1B030249R0	H1B030249	BOULKIEMDE	0. No	B0302	1. Male	0. no	0	0. 6-10 yrs old	0. No	1. Eat pork at home only	B0302	3. Any type of concession	0. None	0	0	1. Farmer	0	0	0	1	Neg	0	1	0	0	0	0	0	1	0	0	0	1	0	0	0	1	0	0
H1B030251R0	H1B030251	BOULKIEMDE	0. No	B0302	1. Male	0. no	0	4. 41-50 yrs old	0. No	5. Ate pork before, not now	B0302	3. Any type of concession	0. None	0	0	1. Farmer	0	0	0	1	Neg	2	1	0	0	0	0	0	1	0	0	1	1	0	0	0	1	0	0
H1B030252R0	H1B030252	BOULKIEMDE	1. Yes	B0302	0. Female	0. no	0	0. 6-10 yrs old	0. No	2. Eat pork in other home	B0302	3. Any type of concession	0. None	0	0	0. Student	0	0	0	1	Neg	0	1	0	0	0	0	0	1	0	0	0	0	1	0	0	1	0	0
H1B030253R0	H1B030253	BOULKIEMDE	0. No	B0302	1. Male	0. no	0	1. 11-17 yrs old	0. No	1. Eat pork at home only	B0302	3. Any type of concession	0. None	0	0	2. Housewife	0	0	0	1	Neg	0	1	0	0	0	0	0	1	0	0	0	1	0	0	0	1	0	0
H1B030254R0	H1B030254	BOULKIEMDE	0. No	B0302	0. Female	0. no	0	1. 11-17 yrs old	0. No	3. Eat pork at the village market	B0302	3. Any type of concession	0. None	0	0	2. Housewife	0	0	0	1	Neg	0	1	0	0	0	0	0	1	0	0	0	0	0	0	0	1	0	0
H1B030255R0	H1B030255	BOULKIEMDE	0. No	B0302	0. Female	0. no	0	0. 6-10 yrs old	0. No	1. Eat pork at home only	B0302	3. Any type of concession	0. None	0	0	2. Housewife	0	0	0	1	Neg	0	1	0	0	0	0	0	1	0	0	0	0	0	0	0	1	0	0
H1B030256R0	H1B030256	BOULKIEMDE	0. No	B0302	0. Female	0. no	0	2. 18-30 yrs old	0. No	1. Eat pork at home only	B0302	3. Any type of concession	0. None	0	0	2. Housewife	0	0	0	1	Neg	1	1	0	0	0	0	0	1	0	1	0	0	0	0	0	1	0	0
H1B030258R0	H1B030258	BOULKIEMDE	0. No	B0302	0. Female	0. no	0	5. More than 50 yrs old	0. No	1. Eat pork at home only	B0302	3. Any type of concession	0. None	0	0	2. Housewife	0	0	0	1	Neg	2	1	0	0	0	0	0	1	0	0	1	0	0	0	0	1	0	0
H1B030260R0	H1B030260	BOULKIEMDE	0. No	B0302	0. Female	0. no	0	4. 41-50 yrs old	0. No	5. Ate pork before, not now	B0302	3. Any type of concession	0. None	0	0	2. Housewife	0	0	0	1	Neg	2	1	0	0	0	0	0	1	0	0	1	0	0	0	0	1	0	0
H1B030261R0	H1B030261	BOULKIEMDE	0. No	B0302	1. Male	0. no	1	3. 31-40 yrs old	0. No	5. Ate pork before, not now	B0302	3. Any type of concession	0. None	0	0	1. Farmer	0	0	0	1	Neg	1	1	0	0	0	0	0	1	0	1	0	1	0	0	0	1	0	0
H1B030262R0	H1B030262	BOULKIEMDE	0. No	B0302	0. Female	0. no	0	2. 18-30 yrs old	0. No	0. Never ate pork	B0302	3. Any type of concession	0. None	0	0	2. Housewife	0	0	0	1	Neg	1	1	0	0	0	0	0	1	0	1	0	0	0	0	0	1	0	0
H1B030264R0	H1B030264	BOULKIEMDE	0. No	B0302	1. Male	0. no	0	2. 18-30 yrs old	0. No	3. Eat pork at the village market	B0302	3. Any type of concession	0. None	0	0	1. Farmer	0	0	0	1	Neg	1	1	0	0	0	0	0	1	0	1	0	1	0	0	0	1	0	0
H1B030266R0	H1B030266	BOULKIEMDE	1. Yes	B0302	1. Male	0. no	0	1. 11-17 yrs old	0. No	1. Eat pork at home only	B0302	3. Any type of concession	0. None	0	0	0. Student	0	0	0	1	Neg	0	1	0	0	0	0	0	1	0	0	0	1	1	0	0	1	0	0
H1B030267R0	H1B030267	BOULKIEMDE	0. No	B0302	0. Female	1. epilepsy	1	4. 41-50 yrs old	0. No	1. Eat pork at home only	B0302	3. Any type of concession	0. None	0	0	2. Housewife	0	0	0	1	Neg	2	1	0	0	0	0	0	1	0	0	1	0	0	0	0	1	0	0
H1B030268R0	H1B030268	BOULKIEMDE	0. No	B0302	0. Female	0. no	0	3. 31-40 yrs old	0. No	1. Eat pork at home only	B0302	3. Any type of concession	0. None	0	0	2. Housewife	0	0	0	1	Neg	1	1	0	0	0	0	0	1	0	1	0	0	0	0	0	1	0	0
H1B030269R0	H1B030269	BOULKIEMDE	0. No	B0302	1. Male	0. no	0	4. 41-50 yrs old	0. No	5. Ate pork before, not now	B0302	3. Any type of concession	0. None	0	0	1. Farmer	0	0	0	1	Neg	2	1	0	0	0	0	0	1	0	0	1	1	0	0	0	1	0	0
H1B030270R0	H1B030270	BOULKIEMDE	0. No	B0302	1. Male	3. epilepsy and headache	1	3. 31-40 yrs old	0. No	5. Ate pork before, not now	B0302	3. Any type of concession	1. epilepsy only	1	0	1. Farmer	0	0	0	1	Neg	1	1	0	1			1	1	0	1	0	1	0	0	0	1	1	1
H1B030271R0	H1B030271	BOULKIEMDE	0. No	B0302	1. Male	0. no	0	2. 18-30 yrs old	0. No	5. Ate pork before, not now	B0302	3. Any type of concession	0. None	0	0	3. Comm/Salar/Skilled/Unemploed	0	0	0	1	Neg	1	1	0	0	0	0	0	1	0	1	0	1	0	0	0	1	0	0
H1B030272R0	H1B030272	BOULKIEMDE	0. No	B0302	0. Female	0. no	0	1. 11-17 yrs old	0. No	1. Eat pork at home only	B0302	3. Any type of concession	0. None	0	0	2. Housewife	0	0	0	1	Neg	0	1	0	0	0	0	0	1	0	0	0	0	0	0	0	1	0	0
H1B030273R0	H1B030273	BOULKIEMDE	0. No	B0302	0. Female	0. no	0	1. 11-17 yrs old	1. Yes	1. Eat pork at home only	B0302	3. Any type of concession	0. None	0	0	2. Housewife	0	0	0	1	Neg	0	1	0	0	0	0	0	1	0	0	0	0	0	0	0	1	0	0
H1B030276R0	H1B030276	BOULKIEMDE	0. No	B0302	1. Male	0. no	0	3. 31-40 yrs old	0. No	5. Ate pork before, not now	B0302	3. Any type of concession	0. None	0	0	1. Farmer	0	0	0	1	Neg	1	1	0	0	0	0	0	1	0	1	0	1	0	0	0	1	0	0
H1B030277R0	H1B030277	BOULKIEMDE	0. No	B0302	0. Female	0. no	0	4. 41-50 yrs old	0. No	1. Eat pork at home only	B0302	3. Any type of concession	0. None	0	0	2. Housewife	0	0	0	1	Neg	2	1	0	0	0	0	0	1	0	0	1	0	0	0	0	1	0	0
H1B030278R0	H1B030278	BOULKIEMDE	0. No	B0302	1. Male	1. epilepsy	1	5. More than 50 yrs old	0. No	4. Eat pork in another village market	B0302	3. Any type of concession	0. None	0	0	1. Farmer	0	0	0	1	Neg	2	1	0	0	0	0	0	1	0	0	1	1	0	0	0	1	0	0
H1B030279R0	H1B030279	BOULKIEMDE	0. No	B0302	1. Male	1. epilepsy	1	3. 31-40 yrs old	1. Yes	4. Eat pork in another village market	B0302	3. Any type of concession	1. epilepsy only	1	0	3. Comm/Salar/Skilled/Unemploed	0	0	0	1	Neg	1	1	0	1			1	1	0	1	0	1	0	0	0	1	0	0
H1B030280R0	H1B030280	BOULKIEMDE	0. No	B0302	0. Female	0. no	0	0. 6-10 yrs old	0. No	1. Eat pork at home only	B0302	3. Any type of concession	0. None	0	0	2. Housewife	0	0	0	1	Neg	0	1	0	0	0	0	0	1	0	0	0	0	0	0	0	1	0	0
H1B030401R0	H1B030401	BOULKIEMDE	0. No	B0304	1. Male	1. epilepsy	1	5. More than 50 yrs old	0. No	4. Eat pork in another village market	B0304	1. Sow concession	0. None	0	0	1. Farmer	0	0	0	1	Neg	2	1	0	0	0	0	0	1	0	0	1	1	0	0	0	0	0	0
H1B030402R0	H1B030402	BOULKIEMDE	0. No	B0304	1. Male	0. no	0	0. 6-10 yrs old	0. No	1. Eat pork at home only	B0304	1. Sow concession	0. None	0	0	3. Comm/Salar/Skilled/Unemploed	0	0	0	1	Neg	0	1	0	0	0	0	0	1	0	0	0	1	0	0	0	0	0	0
H1B030403R0	H1B030403	BOULKIEMDE	0. No	B0304	1. Male	0. no	0	4. 41-50 yrs old	0. No	4. Eat pork in another village market	B0304	1. Sow concession	0. None	0	0	3. Comm/Salar/Skilled/Unemploed	0	0	0	1	Neg	2	1	0	0	0	0	0	1	0	0	1	1	0	0	0	0	0	0
H1B030404R0	H1B030404	BOULKIEMDE	0. No	B0304	1. Male	0. no	0	0. 6-10 yrs old	0. No	1. Eat pork at home only	B0304	1. Sow concession	0. None	0	0	0. Student	0	0	0	1	Neg	0	1	0	0	0	0	0	1	0	0	0	1	0	0	0	0	0	0
H1B030407R0	H1B030407	BOULKIEMDE	0. No	B0304	0. Female	1. epilepsy	1	5. More than 50 yrs old	1. Yes	1. Eat pork at home only	B0304	1. Sow concession	1. epilepsy only	1	0	2. Housewife	0	0	0	1	Neg	2	1	0	1			1	1	0	0	1	0	0	0	0	0	0	0
H1B030408R0	H1B030408	BOULKIEMDE	0. No	B0304	0. Female	0. no	0	4. 41-50 yrs old	0. No	1. Eat pork at home only	B0304	1. Sow concession	0. None	0	0	2. Housewife	0	0	0	1	Neg	2	1	0	0	0	0	0	1	0	0	1	0	0	0	0	0	0	0
H1B030409R0	H1B030409	BOULKIEMDE	0. No	B0304	0. Female	0. no	0	5. More than 50 yrs old	0. No	1. Eat pork at home only	B0304	1. Sow concession	0. None	0	0	2. Housewife	0	0	0	1	Neg	2	1	0	0	0	0	0	1	0	0	1	0	0	0	0	0	0	0
H1B030410R0	H1B030410	BOULKIEMDE	0. No	B0304	1. Male	0. no	0	5. More than 50 yrs old	0. No	1. Eat pork at home only	B0304	1. Sow concession	0. None	0	0	1. Farmer	0	0	0	1	Neg	2	1	0	0	0	0	0	1	0	0	1	1	0	0	0	0	0	0
H1B030411R0	H1B030411	BOULKIEMDE	1. Yes	B0304	0. Female	0. no	0	2. 18-30 yrs old	0. No	2. Eat pork in other home	B0304	2. Piglet concession	0. None	0	0	0. Student	0	0	0	1	Neg	1	1	0	0	0	0	0	1	0	1	0	0	1	0	1	0	0	0
H1B030412R0	H1B030412	BOULKIEMDE	0. No	B0304	1. Male	0. no	0	5. More than 50 yrs old	0. No	0. Never ate pork	B0304	2. Piglet concession	0. None	0	0	1. Farmer	0	0	0	1	Neg	2	1	0	0	0	0	0	1	0	0	1	1	0	0	1	0	0	0
H1B030413R0	H1B030413	BOULKIEMDE	1. Yes	B0304	1. Male	0. no	1	2. 18-30 yrs old	1. Yes	1. Eat pork at home only	B0304	2. Piglet concession	0. None	0	0	1. Farmer	0	0	0	1	Neg	1	1	0	0	0	0	0	1	0	1	0	1	1	0	1	0	0	0
H1B030414R0	H1B030414	BOULKIEMDE	0. No	B0304	1. Male	0. no	0	0. 6-10 yrs old	0. No	1. Eat pork at home only	B0304	2. Piglet concession	0. None	0	0	1. Farmer	0	0	0	1	Neg	0	1	0	0	0	0	0	1	0	0	0	1	0	0	1	0	0	0
H1B030415R0	H1B030415	BOULKIEMDE	0. No	B0304	0. Female	0. no	0	1. 11-17 yrs old	0. No	1. Eat pork at home only	B0304	2. Piglet concession	0. None	0	0	0. Student	0	0	0	1	Neg	0	1	0	0	0	0	0	1	0	0	0	0	0	0	1	0	0	0
H1B030416R0	H1B030416	BOULKIEMDE	0. No	B0304	0. Female	0. no	0	2. 18-30 yrs old	0. No	2. Eat pork in other home	B0304	2. Piglet concession	0. None	0	0	2. Housewife	0	0	0	1	Neg	1	1	0	0	0	0	0	1	0	1	0	0	0	0	1	0	0	0
H1B030417R0	H1B030417	BOULKIEMDE	0. No	B0304	0. Female	0. no	0	3. 31-40 yrs old	0. No	1. Eat pork at home only	B0304	2. Piglet concession	0. None	0	0	2. Housewife	0	0	0	1	Neg	1	1	0	0	0	0	0	1	0	1	0	0	0	0	1	0	0	0
H1B030418R0	H1B030418	BOULKIEMDE	0. No	B0304	0. Female	0. no	0	2. 18-30 yrs old	0. No	0. Never ate pork	B0304	2. Piglet concession	0. None	0	0	2. Housewife	0	0	0	1	Neg	1	1	0	0	0	0	0	1	0	1	0	0	0	0	1	0	0	0
H1B030419R0	H1B030419	BOULKIEMDE	0. No	B0304	0. Female	0. no	0	3. 31-40 yrs old	0. No	1. Eat pork at home only	B0304	2. Piglet concession	0. None	0	0	2. Housewife	0	0	0	1	Neg	1	1	0	0	0	0	0	1	0	1	0	0	0	0	1	0	0	0
H1B030420R0	H1B030420	BOULKIEMDE	0. No	B0304	0. Female	1. epilepsy	1	4. 41-50 yrs old	0. No	5. Ate pork before, not now	B0304	2. Piglet concession	1. epilepsy only	1	0	1. Farmer	0	0	0	1	Neg	2	1	0	1			1	1	0	0	1	0	0	0	1	0	0	0
H1B030421R0	H1B030421	BOULKIEMDE	0. No	B0304	0. Female	0. no	0	5. More than 50 yrs old	0. No	1. Eat pork at home only	B0304	2. Piglet concession	0. None	0	0	2. Housewife	0	0	0	1	Neg	2	1	0	0	0	0	0	1	0	0	1	0	0	0	1	0	0	0
H1B030423R0	H1B030423	BOULKIEMDE	0. No	B0304	0. Female	0. no	0	5. More than 50 yrs old	0. No	1. Eat pork at home only	B0304	2. Piglet concession	0. None	0	0	1. Farmer	0	0	0	1	Neg	2	1	0	0	0	0	0	1	0	0	1	0	0	0	1	0	0	0
H1B030424R0	H1B030424	BOULKIEMDE	0. No	B0304	1. Male	1. epilepsy	1	5. More than 50 yrs old	0. No	3. Eat pork at the village market	B0304	2. Piglet concession	0. None	0	0	1. Farmer	0	0	0	1	Neg	2	1	0	0	0	0	0	1	0	0	1	1	0	0	1	0	0	0
H1B030425R0	H1B030425	BOULKIEMDE	0. No	B0304	1. Male	0. no	0	1. 11-17 yrs old	0. No	3. Eat pork at the village market	B0304	2. Piglet concession	0. None	0	0	1. Farmer	0	0	0	1	Neg	0	1	0	0	0	0	0	1	0	0	0	1	0	0	1	0	0	0
H1B030426R0	H1B030426	BOULKIEMDE	0. No	B0304	1. Male	0. no	0	4. 41-50 yrs old	0. No	5. Ate pork before, not now	B0304	2. Piglet concession	0. None	0	0	1. Farmer	0	0	0	1	Neg	2	1	0	0	0	0	0	1	0	0	1	1	0	0	1	0	0	0
H1B030429R0	H1B030429	BOULKIEMDE	0. No	B0304	0. Female	0. no	0	2. 18-30 yrs old	0. No	3. Eat pork at the village market	B0304	2. Piglet concession	0. None	0	0	2. Housewife	0	0	0	1	Neg	1	1	0	0	0	0	0	1	0	1	0	0	0	0	1	0	0	0
H1B030430R0	H1B030430	BOULKIEMDE	0. No	B0304	0. Female	0. no	0	5. More than 50 yrs old	0. No	1. Eat pork at home only	B0304	2. Piglet concession	0. None	0	0	1. Farmer	0	0	0	1	Neg	2	1	0	0	0	0	0	1	0	0	1	0	0	0	1	0	0	0
H1B030431R0	H1B030431	BOULKIEMDE	0. No	B0304	1. Male	0. no	0	5. More than 50 yrs old	0. No	3. Eat pork at the village market	B0304	2. Piglet concession	0. None	0	0	1. Farmer	0	1	0	1	Weak	2	1	0	0	0	0	0	1	1	0	1	1	0	0	1	0	0	0
H1B030432R0	H1B030432	BOULKIEMDE	1. Yes	B0304	1. Male	0. no	0	1. 11-17 yrs old	0. No	3. Eat pork at the village market	B0304	2. Piglet concession	0. None	0	0	0. Student	0	0	0	1	Neg	0	1	0	0	0	0	0	1	0	0	0	1	1	0	1	0	0	0
H1B030433R0	H1B030433	BOULKIEMDE	0. No	B0304	1. Male	0. no	0	2. 18-30 yrs old	0. No	3. Eat pork at the village market	B0304	2. Piglet concession	0. None	0	0	1. Farmer	0	0	0	1	Neg	1	1	0	0	0	0	0	1	0	1	0	1	0	0	1	0	0	0
H1B030434R0	H1B030434	BOULKIEMDE	0. No	B0304	0. Female	0. no	0	3. 31-40 yrs old	1. Yes	3. Eat pork at the village market	B0304	2. Piglet concession	0. None	0	0	2. Housewife	0	0	0	1	Neg	1	1	0	0	0	0	0	1	0	1	0	0	0	0	1	0	0	0
H1B030435R0	H1B030435	BOULKIEMDE	1. Yes	B0304	1. Male	1. epilepsy	1	2. 18-30 yrs old	1. Yes	1. Eat pork at home only	B0304	2. Piglet concession	1. epilepsy only	1	0	1. Farmer	1	0	0	1	Neg	1	1	0	1			1	1	0	1	0	1	1	1	1	0	1	1
H1B030436R0	H1B030436	BOULKIEMDE	0. No	B0304	0. Female	0. no	0	3. 31-40 yrs old	1. Yes	1. Eat pork at home only	B0304	2. Piglet concession	0. None	0	0	3. Comm/Salar/Skilled/Unemploed	0	0	0	1	Neg	1	1	0	0	0	0	0	1	0	1	0	0	0	0	1	0	0	0
H1B030437R0	H1B030437	BOULKIEMDE	0. No	B0304	0. Female	0. no	0	5. More than 50 yrs old	0. No	2. Eat pork in other home	B0304	2. Piglet concession	0. None	0	0	2. Housewife	0	0	0	1	Neg	2	1	0	0	0	0	0	1	0	0	1	0	0	0	1	0	0	0
H1B030438R0	H1B030438	BOULKIEMDE	0. No	B0304	0. Female	1. epilepsy	1	4. 41-50 yrs old	0. No	3. Eat pork at the village market	B0304	2. Piglet concession	0. None	0	0	3. Comm/Salar/Skilled/Unemploed	0	0	0	1	Neg	2	1	0	0	0	0	0	1	0	0	1	0	0	0	1	0	0	0
H1B030439R0	H1B030439	BOULKIEMDE	0. No	B0304	0. Female	0. no	0	0. 6-10 yrs old	0. No	1. Eat pork at home only	B0304	2. Piglet concession	0. None	0	0	2. Housewife	0	0	0	1	Neg	0	1	0	0	0	0	0	1	0	0	0	0	0	0	1	0	0	0
H1B030442R0	H1B030442	BOULKIEMDE	1. Yes	B0304	0. Female	0. no	0	1. 11-17 yrs old	0. No	1. Eat pork at home only	B0304	3. Any type of concession	0. None	0	0	0. Student	0	0	0	1	Neg	0	1	0	0	0	0	0	1	0	0	0	0	1	0	0	1	0	0
H1B030444R0	H1B030444	BOULKIEMDE	1. Yes	B0304	0. Female	1. epilepsy	1	4. 41-50 yrs old	0. No	2. Eat pork in other home	B0304	3. Any type of concession	0. None	0	0	3. Comm/Salar/Skilled/Unemploed	0	0	0	1	Neg	2	1	0	0	0	0	0	1	0	0	1	0	1	0	0	1	0	0
H1B030445R0	H1B030445	BOULKIEMDE	0. No	B0304	1. Male	0. no	0	1. 11-17 yrs old	0. No	1. Eat pork at home only	B0304	3. Any type of concession	0. None	0	0	0. Student	0	0	0	1	Neg	0	1	0	0	0	0	0	1	0	0	0	1	0	0	0	1	0	0
H1B030446R0	H1B030446	BOULKIEMDE	0. No	B0304	1. Male	0. no	0	5. More than 50 yrs old	0. No	0. Never ate pork	B0304	3. Any type of concession	0. None	0	0	1. Farmer	0	0	0	1	Neg	2	1	0	0	0	0	0	1	0	0	1	1	0	0	0	1	0	0
H1B030447R0	H1B030447	BOULKIEMDE	0. No	B0304	0. Female	0. no	0	5. More than 50 yrs old	0. No	1. Eat pork at home only	B0304	3. Any type of concession	0. None	0	0	2. Housewife	0	0	0	1	Neg	2	1	0	0	0	0	0	1	0	0	1	0	0	0	0	1	0	0
H1B030448R0	H1B030448	BOULKIEMDE	0. No	B0304	1. Male	0. no	0	5. More than 50 yrs old	0. No	4. Eat pork in another village market	B0304	3. Any type of concession	0. None	0	0	0. Student	0	0	0	1	Neg	2	1	0	0	0	0	0	1	0	0	1	1	0	0	0	1	0	0
H1B030449R0	H1B030449	BOULKIEMDE	0. No	B0304	0. Female	0. no	0	0. 6-10 yrs old	0. No	1. Eat pork at home only	B0304	3. Any type of concession	0. None	0	0	0. Student	0	0	0	1	Neg	0	1	0	0	0	0	0	1	0	0	0	0	0	0	0	1	0	0
H1B030450R0	H1B030450	BOULKIEMDE	0. No	B0304	1. Male	0. no	0	5. More than 50 yrs old	0. No	5. Ate pork before, not now	B0304	3. Any type of concession	0. None	0	0	1. Farmer	0	1	0	1	Weak	2	1	0	0	0	0	0	1	1	0	1	1	0	0	0	1	0	0
H1B030452R0	H1B030452	BOULKIEMDE	1. Yes	B0304	0. Female	0. no	0	1. 11-17 yrs old	0. No	1. Eat pork at home only	B0304	3. Any type of concession	0. None	0	0	0. Student	0	0	0	1	Neg	0	1	0	0	0	0	0	1	0	0	0	0	1	0	0	1	0	0
H1B030453R0	H1B030453	BOULKIEMDE	0. No	B0304	1. Male	3. epilepsy and headache	1	5. More than 50 yrs old	0. No	0. Never ate pork	B0304	3. Any type of concession	1. epilepsy only	1	0	1. Farmer	0	0	0	1	Neg	2	1	0	1			1	1	0	0	1	1	0	0	0	1	0	0
H1B030455R0	H1B030455	BOULKIEMDE	0. No	B0304	0. Female	0. no	0	3. 31-40 yrs old	0. No	1. Eat pork at home only	B0304	3. Any type of concession	0. None	0	0	2. Housewife	0	0	0	1	Neg	1	1	0	0	0	0	0	1	0	1	0	0	0	0	0	1	0	0
H1B030456R0	H1B030456	BOULKIEMDE	0. No	B0304	0. Female	0. no	0	0. 6-10 yrs old	0. No	1. Eat pork at home only	B0304	3. Any type of concession	0. None	0	0	3. Comm/Salar/Skilled/Unemploed	0	0	0	1	Neg	0	1	0	0	0	0	0	1	0	0	0	0	0	0	0	1	0	0
H1B030458R0	H1B030458	BOULKIEMDE	0. No	B0304	0. Female	3. epilepsy and headache	1	3. 31-40 yrs old	0. No	1. Eat pork at home only	B0304	3. Any type of concession	3. headache only	0	1	2. Housewife	0	0	0	1	Neg	1	1	1		1	1		1	0	1	0	0	0	0	0	1	0
H1B030459R0	H1B030459	BOULKIEMDE	0. No	B0304	0. Female	0. no	0	3. 31-40 yrs old	0. No	1. Eat pork at home only	B0304	3. Any type of concession	0. None	0	0	2. Housewife	0	1	0	1	Weak	1	1	0	0	0	0	0	1	1	1	0	0	0	0	0	1	0	0
H1B030460R0	H1B030460	BOULKIEMDE	0. No	B0304	0. Female	0. no	0	5. More than 50 yrs old	0. No	0. Never ate pork	B0304	3. Any type of concession	0. None	0	0	2. Housewife	0	0	0	1	Neg	2	1	0	0	0	0	0	1	0	0	1	0	0	0	0	1	0	0
H1B030461R0	H1B030461	BOULKIEMDE	0. No	B0304	0. Female	0. no	0	5. More than 50 yrs old	0. No	2. Eat pork in other home	B0304	3. Any type of concession	0. None	0	0	2. Housewife	0	0	0	1	Neg	2	1	0	0	0	0	0	1	0	0	1	0	0	0	0	1	0	0
H1B030463R0	H1B030463	BOULKIEMDE	0. No	B0304	1. Male	0. no	0	3. 31-40 yrs old	0. No	1. Eat pork at home only	B0304	3. Any type of concession	0. None	0	0	2. Housewife	0	0	0	1	Neg	1	1	0	0	0	0	0	1	0	1	0	1	0	0	0	1	0	0
H1B030464R0	H1B030464	BOULKIEMDE	0. No	B0304	0. Female	0. no	0	5. More than 50 yrs old	0. No	1. Eat pork at home only	B0304	3. Any type of concession	0. None	0	0	2. Housewife	0	0	0	1	Neg	2	1	0	0	0	0	0	1	0	0	1	0	0	0	0	1	0	0
H1B030465R0	H1B030465	BOULKIEMDE	1. Yes	B0304	1. Male	0. no	0	1. 11-17 yrs old	1. Yes	0. Never ate pork	B0304	3. Any type of concession	0. None	0	0	0. Student	0	0	0	1	Neg	0	1	0	0	0	0	0	1	0	0	0	1	1	0	0	1	0	0
H1B030466R0	H1B030466	BOULKIEMDE	0. No	B0304	1. Male	0. no	0	5. More than 50 yrs old	0. No	1. Eat pork at home only	B0304	3. Any type of concession	0. None	0	0	1. Farmer	0	1	1	1	Strong	2	1	0	0	0	0	0	1	1	0	1	1	0	0	0	1	0	0
H1B030468R0	H1B030468	BOULKIEMDE	0. No	B0304	1. Male	0. no	0	1. 11-17 yrs old	0. No	2. Eat pork in other home	B0304	3. Any type of concession	0. None	0	0	1. Farmer	0	0	0	1	Neg	0	1	0	0	0	0	0	1	0	0	0	1	0	0	0	1	0	0
H1B030469R0	H1B030469	BOULKIEMDE	0. No	B0304	1. Male	0. no	0	4. 41-50 yrs old	1. Yes	5. Ate pork before, not now	B0304	3. Any type of concession	0. None	0	0	1. Farmer	0	0	0	1	Neg	2	1	0	0	0	0	0	1	0	0	1	1	0	0	0	1	0	0
H1B030470R0	H1B030470	BOULKIEMDE	1. Yes	B0304	1. Male	1. epilepsy	1	1. 11-17 yrs old	0. No	0. Never ate pork	B0304	3. Any type of concession	1. epilepsy only	1	0	0. Student	0	0	0	1	Neg	0	1	0	1			1	1	0	0	0	1	1	0	0	1	0	0
H1B030471R0	H1B030471	BOULKIEMDE	0. No	B0304	0. Female	3. epilepsy and headache	1	3. 31-40 yrs old	0. No	3. Eat pork at the village market	B0304	3. Any type of concession	0. None	0	0	3. Comm/Salar/Skilled/Unemploed	0	0	0	1	Neg	1	1	0	0	0	0	0	1	0	1	0	0	0	0	0	1	0	0
H1B030472R0	H1B030472	BOULKIEMDE	0. No	B0304	1. Male	0. no	0	4. 41-50 yrs old	0. No	5. Ate pork before, not now	B0304	3. Any type of concession	0. None	0	0	1. Farmer	0	0	0	1	Neg	2	1	0	0	0	0	0	1	0	0	1	1	0	0	0	1	0	0
H1B030473R0	H1B030473	BOULKIEMDE	1. Yes	B0304	1. Male	0. no	0	0. 6-10 yrs old	0. No	0. Never ate pork	B0304	3. Any type of concession	0. None	0	0	0. Student	0	0	0	1	Neg	0	1	0	0	0	0	0	1	0	0	0	1	1	0	0	1	0	0
H1B030475R0	H1B030475	BOULKIEMDE	0. No	B0304	1. Male	0. no	0	3. 31-40 yrs old	1. Yes	5. Ate pork before, not now	B0304	3. Any type of concession	0. None	0	0	1. Farmer	0	0	0	1	Neg	1	1	0	0	0	0	0	1	0	1	0	1	0	0	0	1	0	0
H1B030476R0	H1B030476	BOULKIEMDE	0. No	B0304	0. Female	0. no	0	5. More than 50 yrs old	0. No	5. Ate pork before, not now	B0304	3. Any type of concession	0. None	0	0	2. Housewife	0	0	0	1	Neg	2	1	0	0	0	0	0	1	0	0	1	0	0	0	0	1	0	0
H1B030478R0	H1B030478	BOULKIEMDE	0. No	B0304	0. Female	0. no	0	4. 41-50 yrs old	0. No	1. Eat pork at home only	B0304	3. Any type of concession	0. None	0	0	2. Housewife	0	0	0	1	Neg	2	1	0	0	0	0	0	1	0	0	1	0	0	0	0	1	0	0
H1B030480R0	H1B030480	BOULKIEMDE	0. No	B0304	1. Male	0. no	0	3. 31-40 yrs old	0. No	4. Eat pork in another village market	B0304	3. Any type of concession	0. None	0	0	3. Comm/Salar/Skilled/Unemploed	0	0	0	1	Neg	1	1	0	0	0	0	0	1	0	1	0	1	0	0	0	1	0	0
H1B040201R0	H1B040201	BOULKIEMDE	0. No	B0402	1. Male	0. no	0	5. More than 50 yrs old	0. No	4. Eat pork in another village market	B0402	1. Sow concession	0. None	0	0	1. Farmer	0	0	0	1	Neg	2	1	0	0	0	0	0	1	0	0	1	1	0	0	0	0	0	0
H1B040202R0	H1B040202	BOULKIEMDE	1. Yes	B0402	1. Male	0. no	0	0. 6-10 yrs old	0. No	1. Eat pork at home only	B0402	1. Sow concession	0. None	0	0	0. Student	0	0	0	1	Neg	0	1	0	0	0	0	0	1	0	0	0	1	1	0	0	0	0	0
H1B040204R0	H1B040204	BOULKIEMDE	1. Yes	B0402	0. Female	0. no	0	0. 6-10 yrs old	0. No	1. Eat pork at home only	B0402	1. Sow concession	0. None	0	0	0. Student	0	0	0	1	Neg	0	1	0	0	0	0	0	1	0	0	0	0	1	0	0	0	0	0
H1B040207R0	H1B040207	BOULKIEMDE	1. Yes	B0402	0. Female	0. no	0	0. 6-10 yrs old	0. No	2. Eat pork in other home	B0402	1. Sow concession	0. None	0	0	0. Student	0	0	0	1	Neg	0	1	0	0	0	0	0	1	0	0	0	0	1	0	0	0	0	0
H1B040208R0	H1B040208	BOULKIEMDE	0. No	B0402	1. Male	0. no	0	5. More than 50 yrs old	0. No	3. Eat pork at the village market	B0402	1. Sow concession	0. None	0	0	1. Farmer	0	0	0	1	Neg	2	1	0	0	0	0	0	1	0	0	1	1	0	0	0	0	0	0
H1B040209R0	H1B040209	BOULKIEMDE	0. No	B0402	0. Female	0. no	0	0. 6-10 yrs old	0. No	1. Eat pork at home only	B0402	1. Sow concession	0. None	0	0	3. Comm/Salar/Skilled/Unemploed	0	0	0	1	Neg	0	1	0	0	0	0	0	1	0	0	0	0	0	0	0	0	0	0
H1B040210R0	H1B040210	BOULKIEMDE	0. No	B0402	0. Female	0. no	0	3. 31-40 yrs old	0. No	1. Eat pork at home only	B0402	1. Sow concession	0. None	0	0	2. Housewife	0	0	0	1	Neg	1	1	0	0	0	0	0	1	0	1	0	0	0	0	0	0	0	0
H1B040211R0	H1B040211	BOULKIEMDE	1. Yes	B0402	0. Female	0. no	0	0. 6-10 yrs old	0. No	1. Eat pork at home only	B0402	2. Piglet concession	0. None	0	0	0. Student	0	0	0	1	Neg	0	1	0	0	0	0	0	1	0	0	0	0	1	0	1	0	0	0
H1B040213R0	H1B040213	BOULKIEMDE	0. No	B0402	1. Male	0. no	0	1. 11-17 yrs old	0. No	1. Eat pork at home only	B0402	2. Piglet concession	0. None	0	0	1. Farmer	0	0	0	1	Neg	0	1	0	0	0	0	0	1	0	0	0	1	0	0	1	0	0	0
H1B040214R0	H1B040214	BOULKIEMDE	0. No	B0402	1. Male	0. no	0	5. More than 50 yrs old	0. No	3. Eat pork at the village market	B0402	2. Piglet concession	0. None	0	0	3. Comm/Salar/Skilled/Unemploed	0	0	0	1	Neg	2	1	0	0	0	0	0	1	0	0	1	1	0	0	1	0	0	0
H1B040215R0	H1B040215	BOULKIEMDE	0. No	B0402	0. Female	0. no	0	5. More than 50 yrs old	0. No	2. Eat pork in other home	B0402	2. Piglet concession	0. None	0	0	2. Housewife	0	0	0	1	Neg	2	1	0	0	0	0	0	1	0	0	1	0	0	0	1	0	0	0
H1B040216R0	H1B040216	BOULKIEMDE	0. No	B0402	1. Male	0. no	0	2. 18-30 yrs old	0. No	4. Eat pork in another village market	B0402	2. Piglet concession	0. None	0	0	3. Comm/Salar/Skilled/Unemploed	0	0	0	1	Neg	1	1	0	0	0	0	0	1	0	1	0	1	0	0	1	0	0	0
H1B040219R0	H1B040219	BOULKIEMDE	0. No	B0402	1. Male	0. no	0	4. 41-50 yrs old	0. No	4. Eat pork in another village market	B0402	2. Piglet concession	0. None	0	0	1. Farmer	0	0	0	1	Neg	2	1	0	0	0	0	0	1	0	0	1	1	0	0	1	0	0	0
H1B040220R0	H1B040220	BOULKIEMDE	0. No	B0402	0. Female	0. no	0	5. More than 50 yrs old	0. No	1. Eat pork at home only	B0402	2. Piglet concession	0. None	0	0	2. Housewife	0	0	0	1	Neg	2	1	0	0	0	0	0	1	0	0	1	0	0	0	1	0	0	0
H1B040221R0	H1B040221	BOULKIEMDE	0. No	B0402	0. Female	0. no	0	0. 6-10 yrs old	0. No	1. Eat pork at home only	B0402	2. Piglet concession	0. None	0	0	2. Housewife	0	0	0	1	Neg	0	1	0	0	0	0	0	1	0	0	0	0	0	0	1	0	0	0
H1B040222R0	H1B040222	BOULKIEMDE	1. Yes	B0402	0. Female	0. no	0	0. 6-10 yrs old	0. No	5. Ate pork before, not now	B0402	2. Piglet concession	0. None	0	0	0. Student	0	0	0	1	Neg	0	1	0	0	0	0	0	1	0	0	0	0	1	0	1	0	0	0
H1B040223R0	H1B040223	BOULKIEMDE	1. Yes	B0402	0. Female	0. no	0	1. 11-17 yrs old	0. No	1. Eat pork at home only	B0402	2. Piglet concession	0. None	0	0	0. Student	0	0	0	1	Neg	0	1	0	0	0	0	0	1	0	0	0	0	1	0	1	0	0	0
H1B040224R0	H1B040224	BOULKIEMDE	0. No	B0402	1. Male	0. no	0	0. 6-10 yrs old	0. No	1. Eat pork at home only	B0402	2. Piglet concession	0. None	0	0	3. Comm/Salar/Skilled/Unemploed	0	0	0	1	Neg	0	1	0	0	0	0	0	1	0	0	0	1	0	0	1	0	0	0
H1B040225R0	H1B040225	BOULKIEMDE	0. No	B0402	0. Female	0. no	0	2. 18-30 yrs old	0. No	3. Eat pork at the village market	B0402	2. Piglet concession	0. None	0	0	2. Housewife	0	0	0	1	Neg	1	1	0	0	0	0	0	1	0	1	0	0	0	0	1	0	0	0
H1B040226R0	H1B040226	BOULKIEMDE	1. Yes	B0402	0. Female	0. no	0	1. 11-17 yrs old	0. No	1. Eat pork at home only	B0402	2. Piglet concession	0. None	0	0	0. Student	0	0	0	1	Neg	0	1	0	0	0	0	0	1	0	0	0	0	1	0	1	0	0	0
H1B040227R0	H1B040227	BOULKIEMDE	1. Yes	B0402	1. Male	0. no	0	0. 6-10 yrs old	0. No	1. Eat pork at home only	B0402	2. Piglet concession	0. None	0	0	0. Student	0	0	0	1	Neg	0	1	0	0	0	0	0	1	0	0	0	1	1	0	1	0	0	0
H1B040228R0	H1B040228	BOULKIEMDE	0. No	B0402	0. Female	0. no	0	3. 31-40 yrs old	0. No	3. Eat pork at the village market	B0402	2. Piglet concession	0. None	0	0	2. Housewife	0	0	0	1	Neg	1	1	0	0	0	0	0	1	0	1	0	0	0	0	1	0	0	0
H1B040229R0	H1B040229	BOULKIEMDE	0. No	B0402	0. Female	0. no	0	2. 18-30 yrs old	0. No	1. Eat pork at home only	B0402	2. Piglet concession	0. None	0	0	2. Housewife	0	0	0	1	Neg	1	1	0	0	0	0	0	1	0	1	0	0	0	0	1	0	0	0
H1B040230R0	H1B040230	BOULKIEMDE	0. No	B0402	0. Female	0. no	0	2. 18-30 yrs old	0. No	3. Eat pork at the village market	B0402	2. Piglet concession	0. None	0	0	2. Housewife	0	0	0	1	Neg	1	1	0	0	0	0	0	1	0	1	0	0	0	0	1	0	0	0
H1B040231R0	H1B040231	BOULKIEMDE	0. No	B0402	1. Male	0. no	0	0. 6-10 yrs old	0. No	2. Eat pork in other home	B0402	2. Piglet concession	0. None	0	0	3. Comm/Salar/Skilled/Unemploed	0	0	0	1	Neg	0	1	0	0	0	0	0	1	0	0	0	1	0	0	1	0	0	0
H1B040232R0	H1B040232	BOULKIEMDE	0. No	B0402	0. Female	0. no	0	1. 11-17 yrs old	0. No	2. Eat pork in other home	B0402	2. Piglet concession	0. None	0	0	2. Housewife	0	0	0	1	Neg	0	1	0	0	0	0	0	1	0	0	0	0	0	0	1	0	0	0
H1B040233R0	H1B040233	BOULKIEMDE	0. No	B0402	0. Female	0. no	0	2. 18-30 yrs old	0. No	3. Eat pork at the village market	B0402	2. Piglet concession	0. None	0	0	3. Comm/Salar/Skilled/Unemploed	0	0	0	1	Neg	1	1	0	0	0	0	0	1	0	1	0	0	0	0	1	0	0	0
H1B040234R0	H1B040234	BOULKIEMDE	0. No	B0402	1. Male	0. no	0	4. 41-50 yrs old	0. No	4. Eat pork in another village market	B0402	2. Piglet concession	0. None	0	0	1. Farmer	0	0	0	1	Neg	2	1	0	0	0	0	0	1	0	0	1	1	0	0	1	0	0	0
H1B040235R0	H1B040235	BOULKIEMDE	0. No	B0402	0. Female	0. no	0	3. 31-40 yrs old	0. No	2. Eat pork in other home	B0402	2. Piglet concession	0. None	0	0	2. Housewife	0	0	0	1	Neg	1	1	0	0	0	0	0	1	0	1	0	0	0	0	1	0	0	0
H1B040236R0	H1B040236	BOULKIEMDE	0. No	B0402	0. Female	0. no	0	5. More than 50 yrs old	0. No	3. Eat pork at the village market	B0402	2. Piglet concession	0. None	0	0	2. Housewife	0	0	0	1	Neg	2	1	0	0	0	0	0	1	0	0	1	0	0	0	1	0	0	0
H1B040237R0	H1B040237	BOULKIEMDE	0. No	B0402	1. Male	0. no	0	2. 18-30 yrs old	0. No	4. Eat pork in another village market	B0402	2. Piglet concession	0. None	0	0	3. Comm/Salar/Skilled/Unemploed	0	0	0	1	Neg	1	1	0	0	0	0	0	1	0	1	0	1	0	0	1	0	0	0
H1B040238R0	H1B040238	BOULKIEMDE	1. Yes	B0402	1. Male	0. no	0	0. 6-10 yrs old	0. No	2. Eat pork in other home	B0402	2. Piglet concession	0. None	0	0	0. Student	0	0	0	1	Neg	0	1	0	0	0	0	0	1	0	0	0	1	1	0	1	0	0	0
H1B040240R0	H1B040240	BOULKIEMDE	0. No	B0402	1. Male	0. no	0	2. 18-30 yrs old	0. No	4. Eat pork in another village market	B0402	2. Piglet concession	0. None	0	0	3. Comm/Salar/Skilled/Unemploed	0	0	0	1	Neg	1	1	0	0	0	0	0	1	0	1	0	1	0	0	1	0	0	0
H1B040241R0	H1B040241	BOULKIEMDE	0. No	B0402	1. Male	1. epilepsy	1	5. More than 50 yrs old	0. No	0. Never ate pork	B0402	3. Any type of concession	0. None	0	0	1. Farmer	0	0	0	1	Neg	2	1	0	0	0	0	0	1	0	0	1	1	0	0	0	1	0	0
H1B040242R0	H1B040242	BOULKIEMDE	1. Yes	B0402	1. Male	1. epilepsy	1	1. 11-17 yrs old	0. No	2. Eat pork in other home	B0402	3. Any type of concession	0. None	0	0	0. Student	0	0	0	1	Neg	0	1	0	0	0	0	0	1	0	0	0	1	1	0	0	1	0	0
H1B040243R0	H1B040243	BOULKIEMDE	0. No	B0402	1. Male	0. no	0	5. More than 50 yrs old	0. No	0. Never ate pork	B0402	3. Any type of concession	0. None	0	0	1. Farmer	0	0	0	1	Neg	2	1	0	0	0	0	0	1	0	0	1	1	0	0	0	1	0	0
H1B040244R0	H1B040244	BOULKIEMDE	0. No	B0402	0. Female	2. headache	1	4. 41-50 yrs old	0. No	0. Never ate pork	B0402	3. Any type of concession	0. None	0	0	1. Farmer	0	0	0	1	Neg	2	1	0	0	0	0	0	1	0	0	1	0	0	0	0	1	0	0
H1B040245R0	H1B040245	BOULKIEMDE	0. No	B0402	0. Female	0. no	0	5. More than 50 yrs old		0. Never ate pork	B0402	3. Any type of concession	0. None	0	0	3. Comm/Salar/Skilled/Unemploed	0	0	0	1	Neg	2	1	0	0	0	0	0	1	0	0	1	0	0	0	0	1	0	0
H1B040246R0	H1B040246	BOULKIEMDE	0. No	B0402	0. Female	0. no	0	4. 41-50 yrs old	1. Yes	0. Never ate pork	B0402	3. Any type of concession	0. None	0	0	2. Housewife	0	0	0	1	Neg	2	1	0	0	0	0	0	1	0	0	1	0	0	0	0	1	0	0
H1B040247R0	H1B040247	BOULKIEMDE	0. No	B0402	1. Male	0. no	0	5. More than 50 yrs old	0. No	3. Eat pork at the village market	B0402	3. Any type of concession	0. None	0	0	1. Farmer	0	0	0	1	Neg	2	1	0	0	0	0	0	1	0	0	1	1	0	0	0	1	0	0
H1B040249R0	H1B040249	BOULKIEMDE	0. No	B0402	0. Female	0. no	0	5. More than 50 yrs old	0. No	1. Eat pork at home only	B0402	3. Any type of concession	0. None	0	0	2. Housewife	0	0	0	1	Neg	2	1	0	0	0	0	0	1	0	0	1	0	0	0	0	1	0	0
H1B040250R0	H1B040250	BOULKIEMDE	1. Yes	B0402	0. Female	0. no	0	2. 18-30 yrs old	0. No	1. Eat pork at home only	B0402	3. Any type of concession	0. None	0	0	2. Housewife	0	0	0	1	Neg	1	1	0	0	0	0	0	1	0	1	0	0	1	0	0	1	0	0
H1B040251R0	H1B040251	BOULKIEMDE	0. No	B0402	0. Female	1. epilepsy	1	2. 18-30 yrs old	0. No	5. Ate pork before, not now	B0402	3. Any type of concession	1. epilepsy only	1	0	2. Housewife	0	0	0	1	Neg	1	1	0	1			1	1	0	1	0	0	0	0	0	1	1	1
H1B040252R0	H1B040252	BOULKIEMDE	0. No	B0402	1. Male	0. no	0	5. More than 50 yrs old	0. No	0. Never ate pork	B0402	3. Any type of concession	0. None	0	0	1. Farmer	0	0	0	1	Neg	2	1	0	0	0	0	0	1	0	0	1	1	0	0	0	1	0	0
H1B040254R0	H1B040254	BOULKIEMDE	0. No	B0402	0. Female	0. no	0	5. More than 50 yrs old	0. No	1. Eat pork at home only	B0402	3. Any type of concession	0. None	0	0	2. Housewife	0	0	0	1	Neg	2	1	0	0	0	0	0	1	0	0	1	0	0	0	0	1	0	0
H1B040255R0	H1B040255	BOULKIEMDE	1. Yes	B0402	0. Female	0. no	0	1. 11-17 yrs old	0. No	0. Never ate pork	B0402	3. Any type of concession	0. None	0	0	0. Student	0	0	0	1	Neg	0	1	0	0	0	0	0	1	0	0	0	0	1	0	0	1	0	0
H1B040257R0	H1B040257	BOULKIEMDE	0. No	B0402	0. Female	0. no	0	5. More than 50 yrs old	0. No	1. Eat pork at home only	B0402	3. Any type of concession	0. None	0	0	2. Housewife	0	0	0	1	Neg	2	1	0	0	0	0	0	1	0	0	1	0	0	0	0	1	0	0
H1B040258R0	H1B040258	BOULKIEMDE	0. No	B0402	0. Female	0. no	0	0. 6-10 yrs old	0. No	0. Never ate pork	B0402	3. Any type of concession	0. None	0	0	2. Housewife	0	0	0	1	Neg	0	1	0	0	0	0	0	1	0	0	0	0	0	0	0	1	0	0
H1B040261R0	H1B040261	BOULKIEMDE	0. No	B0402	1. Male	0. no	0	4. 41-50 yrs old	0. No	0. Never ate pork	B0402	3. Any type of concession	0. None	0	0	1. Farmer	0	0	0	1	Neg	2	1	0	0	0	0	0	1	0	0	1	1	0	0	0	1	0	0
H1B040262R0	H1B040262	BOULKIEMDE	1. Yes	B0402	1. Male	0. no	0	3. 31-40 yrs old	0. No	0. Never ate pork	B0402	3. Any type of concession	0. None	0	0	1. Farmer	0	0	0	1	Neg	1	1	0	0	0	0	0	1	0	1	0	1	1	0	0	1	0	0
H1B040265R0	H1B040265	BOULKIEMDE	1. Yes	B0402	0. Female	0. no	0	1. 11-17 yrs old	0. No	1. Eat pork at home only	B0402	3. Any type of concession	0. None	0	0	0. Student	0	0	0	1	Neg	0	1	0	0	0	0	0	1	0	0	0	0	1	0	0	1	0	0
H1B040267R0	H1B040267	BOULKIEMDE	1. Yes	B0402	0. Female	0. no	0	2. 18-30 yrs old	0. No	1. Eat pork at home only	B0402	3. Any type of concession	0. None	0	0	3. Comm/Salar/Skilled/Unemploed	0	0	0	1	Neg	1	1	0	0	0	0	0	1	0	1	0	0	1	0	0	1	0	0
H1B040268R0	H1B040268	BOULKIEMDE	0. No	B0402	0. Female	0. no	0	5. More than 50 yrs old	0. No	3. Eat pork at the village market	B0402	3. Any type of concession	0. None	0	0	2. Housewife	0	0	0	1	Neg	2	1	0	0	0	0	0	1	0	0	1	0	0	0	0	1	0	0
H1B040273R0	H1B040273	BOULKIEMDE	0. No	B0402	0. Female	0. no	0	5. More than 50 yrs old	0. No	2. Eat pork in other home	B0402	3. Any type of concession	0. None	0	0	3. Comm/Salar/Skilled/Unemploed	0	0	0	1	Neg	2	1	0	0	0	0	0	1	0	0	1	0	0	0	0	1	0	0
H1B040274R0	H1B040274	BOULKIEMDE	0. No	B0402	1. Male	0. no	0	5. More than 50 yrs old	0. No	3. Eat pork at the village market	B0402	3. Any type of concession	0. None	0	0	1. Farmer	0	0	0	1	Neg	2	1	0	0	0	0	0	1	0	0	1	1	0	0	0	1	0	0
H1B040275R0	H1B040275	BOULKIEMDE	0. No	B0402	0. Female	1. epilepsy	0	5. More than 50 yrs old	0. No	1. Eat pork at home only	B0402	3. Any type of concession	0. None	0	0	1. Farmer	0	0	0	1	Neg	2	1	0	0	0	0	0	1	0	0	1	0	0	0	0	1	0	0
H1B040276R0	H1B040276	BOULKIEMDE	0. No	B0402	1. Male	0. no	0	0. 6-10 yrs old	0. No	0. Never ate pork	B0402	3. Any type of concession	0. None	0	0	1. Farmer	0	0	0	1	Neg	0	1	0	0	0	0	0	1	0	0	0	1	0	0	0	1	0	0
H1B040277R0	H1B040277	BOULKIEMDE	1. Yes	B0402	1. Male	0. no	0	0. 6-10 yrs old	0. No	0. Never ate pork	B0402	3. Any type of concession	0. None	0	0	0. Student	0	0	0	1	Neg	0	1	0	0	0	0	0	1	0	0	0	1	1	0	0	1	0	0
H1B040279R0	H1B040279	BOULKIEMDE	1. Yes	B0402	1. Male	0. no	0	0. 6-10 yrs old	0. No	0. Never ate pork	B0402	3. Any type of concession	0. None	0	0	0. Student	0	0	0	1	Neg	0	1	0	0	0	0	0	1	0	0	0	1	1	0	0	1	0	0
H1B040280R0	H1B040280	BOULKIEMDE	0. No	B0402	0. Female	0. no	0	2. 18-30 yrs old	1. Yes	0. Never ate pork	B0402	3. Any type of concession	0. None	0	0	2. Housewife	0	0	0	1	Neg	1	1	0	0	0	0	0	1	0	1	0	0	0	0	0	1	0	0
H1B040401R0	H1B040401	BOULKIEMDE	1. Yes	B0404	0. Female	0. no	0	1. 11-17 yrs old	0. No	3. Eat pork at the village market	B0404	1. Sow concession	0. None	0	0	0. Student	0	0	0	1	Neg	0	1	0	0	0	0	0	1	0	0	0	0	1	0	0	0	0	0
H1B040402R0	H1B040402	BOULKIEMDE	1. Yes	B0404	0. Female	0. no	0	0. 6-10 yrs old	0. No	1. Eat pork at home only	B0404	1. Sow concession	0. None	0	0	0. Student	0	1	1	1	Strong	0	1	0	0	0	0	0	1	1	0	0	0	1	0	0	0	0	0
H1B040404R0	H1B040404	BOULKIEMDE	0. No	B0404	0. Female	0. no	0	3. 31-40 yrs old	0. No	1. Eat pork at home only	B0404	1. Sow concession	0. None	0	0	2. Housewife	0	0	0	1	Neg	1	1	0	0	0	0	0	1	0	1	0	0	0	0	0	0	0	0
H1B040405R0	H1B040405	BOULKIEMDE	0. No	B0404	1. Male	0. no	0	3. 31-40 yrs old	0. No	3. Eat pork at the village market	B0404	1. Sow concession	0. None	0	0	1. Farmer	0	1	0	1	Weak	1	1	0	0	0	0	0	1	1	1	0	1	0	0	0	0	0	0
H1B040406R0	H1B040406	BOULKIEMDE	1. Yes	B0404	0. Female	0. no	0	1. 11-17 yrs old	0. No	0. Never ate pork	B0404	1. Sow concession	0. None	0	0	0. Student	0	1	1	1	Strong	0	1	0	0	0	0	0	1	1	0	0	0	1	0	0	0	0	0
H1B040407R0	H1B040407	BOULKIEMDE	1. Yes	B0404	1. Male	0. no	0	3. 31-40 yrs old	0. No	3. Eat pork at the village market	B0404	1. Sow concession	0. None	0	0	1. Farmer	0	0	0	1	Neg	1	1	0	0	0	0	0	1	0	1	0	1	1	0	0	0	0	0
H1B040409R0	H1B040409	BOULKIEMDE	1. Yes	B0404	0. Female	0. no	0	1. 11-17 yrs old	0. No	1. Eat pork at home only	B0404	1. Sow concession	0. None	0	0	0. Student	0	0	0	1	Neg	0	1	0	0	0	0	0	1	0	0	0	0	1	0	0	0	0	0
H1B040410R0	H1B040410	BOULKIEMDE	1. Yes	B0404	0. Female	0. no	0	2. 18-30 yrs old	0. No	1. Eat pork at home only	B0404	1. Sow concession	0. None	0	0	2. Housewife	0	0	0	1	Neg	1	1	0	0	0	0	0	1	0	1	0	0	1	0	0	0	0	0
H1B040411R0	H1B040411	BOULKIEMDE	0. No	B0404	0. Female	0. no	0	5. More than 50 yrs old	0. No	2. Eat pork in other home	B0404	2. Piglet concession	0. None	0	0	2. Housewife	0	0	0	1	Neg	2	1	0	0	0	0	0	1	0	0	1	0	0	0	1	0	0	0
H1B040412R0	H1B040412	BOULKIEMDE	1. Yes	B0404	1. Male	0. no	0	1. 11-17 yrs old	0. No	1. Eat pork at home only	B0404	2. Piglet concession	0. None	0	0	0. Student	0	0	0	1	Neg	0	1	0	0	0	0	0	1	0	0	0	1	1	0	1	0	0	0
H1B040413R0	H1B040413	BOULKIEMDE	0. No	B0404	0. Female	1. epilepsy	1	3. 31-40 yrs old	0. No	2. Eat pork in other home	B0404	2. Piglet concession	0. None	0	0	2. Housewife	0	0	0	1	Neg	1	1	0	0	0	0	0	1	0	1	0	0	0	0	1	0	0	0
H1B040415R0	H1B040415	BOULKIEMDE	0. No	B0404	0. Female	0. no	0	3. 31-40 yrs old	0. No	1. Eat pork at home only	B0404	2. Piglet concession	0. None	0	0	2. Housewife	0	0	0	1	Neg	1	1	0	0	0	0	0	1	0	1	0	0	0	0	1	0	0	0
H1B040416R0	H1B040416	BOULKIEMDE	0. No	B0404	1. Male	0. no	0	3. 31-40 yrs old	0. No	3. Eat pork at the village market	B0404	2. Piglet concession	0. None	0	0	1. Farmer	0	0	0	1	Neg	1	1	0	0	0	0	0	1	0	1	0	1	0	0	1	0	0	0
H1B040417R0	H1B040417	BOULKIEMDE	0. No	B0404	0. Female	0. no	0	2. 18-30 yrs old	0. No	1. Eat pork at home only	B0404	2. Piglet concession	0. None	0	0	2. Housewife	0	0	0	1	Neg	1	1	0	0	0	0	0	1	0	1	0	0	0	0	1	0	0	0
H1B040418R0	H1B040418	BOULKIEMDE	0. No	B0404	0. Female	0. no	0	4. 41-50 yrs old	0. No	1. Eat pork at home only	B0404	2. Piglet concession	0. None	0	0	2. Housewife	0	0	0	1	Neg	2	1	0	0	0	0	0	1	0	0	1	0	0	0	1	0	0	0
H1B040419R0	H1B040419	BOULKIEMDE	1. Yes	B0404	1. Male	0. no	0	1. 11-17 yrs old	0. No	1. Eat pork at home only	B0404	2. Piglet concession	0. None	0	0	0. Student	0	0	0	1	Neg	0	1	0	0	0	0	0	1	0	0	0	1	1	0	1	0	0	0
H1B040421R0	H1B040421	BOULKIEMDE	0. No	B0404	0. Female	0. no	0	3. 31-40 yrs old	0. No	1. Eat pork at home only	B0404	2. Piglet concession	0. None	0	0	2. Housewife	0	0	0	1	Neg	1	1	0	0	0	0	0	1	0	1	0	0	0	0	1	0	0	0
H1B040422R0	H1B040422	BOULKIEMDE	0. No	B0404	0. Female	0. no	0	5. More than 50 yrs old	0. No	2. Eat pork in other home	B0404	2. Piglet concession	0. None	0	0	1. Farmer	0	0	0	1	Neg	2	1	0	0	0	0	0	1	0	0	1	0	0	0	1	0	0	0
H1B040423R0	H1B040423	BOULKIEMDE	1. Yes	B0404	1. Male	0. no	0	0. 6-10 yrs old	0. No	3. Eat pork at the village market	B0404	2. Piglet concession	0. None	0	0	0. Student	0	0	0	1	Neg	0	1	0	0	0	0	0	1	0	0	0	1	1	0	1	0	0	0
H1B040425R0	H1B040425	BOULKIEMDE	0. No	B0404	1. Male	0. no	0	3. 31-40 yrs old	0. No	3. Eat pork at the village market	B0404	2. Piglet concession	0. None	0	0	1. Farmer	0	0	0	1	Neg	1	1	0	0	0	0	0	1	0	1	0	1	0	0	1	0	0	0
H1B040426R0	H1B040426	BOULKIEMDE	0. No	B0404	1. Male	0. no	0	4. 41-50 yrs old	0. No	1. Eat pork at home only	B0404	2. Piglet concession	0. None	0	0	1. Farmer	0	0	0	1	Neg	2	1	0	0	0	0	0	1	0	0	1	1	0	0	1	0	0	0
H1B040428R0	H1B040428	BOULKIEMDE	0. No	B0404	1. Male	0. no	0	4. 41-50 yrs old	0. No	3. Eat pork at the village market	B0404	2. Piglet concession	0. None	0	0	1. Farmer	0	0	0	1	Neg	2	1	0	0	0	0	0	1	0	0	1	1	0	0	1	0	0	0
H1B040430R0	H1B040430	BOULKIEMDE	0. No	B0404	1. Male	0. no	0	5. More than 50 yrs old	0. No	3. Eat pork at the village market	B0404	2. Piglet concession	0. None	0	0	1. Farmer	0	0	0	1	Neg	2	1	0	0	0	0	0	1	0	0	1	1	0	0	1	0	0	0
H1B040431R0	H1B040431	BOULKIEMDE	0. No	B0404	1. Male	0. no	0	5. More than 50 yrs old	0. No	3. Eat pork at the village market	B0404	2. Piglet concession	0. None	0	0	1. Farmer	0	1	1	1	Strong	2	1	0	0	0	0	0	1	1	0	1	1	0	0	1	0	0	0
H1B040432R0	H1B040432	BOULKIEMDE	1. Yes	B0404	0. Female	0. no	0	5. More than 50 yrs old	0. No	3. Eat pork at the village market	B0404	2. Piglet concession	0. None	0	0	1. Farmer	0	0	0	1	Neg	2	1	0	0	0	0	0	1	0	0	1	0	1	0	1	0	0	0
H1B040433R0	H1B040433	BOULKIEMDE	0. No	B0404	0. Female	0. no	0	3. 31-40 yrs old	0. No	1. Eat pork at home only	B0404	2. Piglet concession	0. None	0	0	2. Housewife	0	0	0	1	Neg	1	1	0	0	0	0	0	1	0	1	0	0	0	0	1	0	0	0
H1B040434R0	H1B040434	BOULKIEMDE	0. No	B0404	0. Female	0. no	0	3. 31-40 yrs old	0. No	1. Eat pork at home only	B0404	2. Piglet concession	0. None	0	0	2. Housewife	0	0	0	1	Neg	1	1	0	0	0	0	0	1	0	1	0	0	0	0	1	0	0	0
H1B040436R0	H1B040436	BOULKIEMDE	0. No	B0404	1. Male	0. no	0	3. 31-40 yrs old	0. No	3. Eat pork at the village market	B0404	2. Piglet concession	0. None	0	0	1. Farmer	0	1	1	1	Strong	1	1	0	0	0	0	0	1	1	1	0	1	0	0	1	0	0	0
H1B040438R0	H1B040438	BOULKIEMDE	1. Yes	B0404	0. Female	0. no	0	0. 6-10 yrs old	0. No	2. Eat pork in other home	B0404	2. Piglet concession	0. None	0	0	0. Student	0	0	0	1	Neg	0	1	0	0	0	0	0	1	0	0	0	0	1	0	1	0	0	0
H1B040439R0	H1B040439	BOULKIEMDE	0. No	B0404	0. Female	0. no	0	2. 18-30 yrs old	0. No	2. Eat pork in other home	B0404	2. Piglet concession	0. None	0	0	2. Housewife	0	0	0	1	Neg	1	1	0	0	0	0	0	1	0	1	0	0	0	0	1	0	0	0
H1B040440R0	H1B040440	BOULKIEMDE	0. No	B0404	1. Male	0. no	0	4. 41-50 yrs old	0. No	3. Eat pork at the village market	B0404	2. Piglet concession	0. None	0	0	1. Farmer	0	0	0	1	Neg	2	1	0	0	0	0	0	1	0	0	1	1	0	0	1	0	0	0
H1B040441R0	H1B040441	BOULKIEMDE	0. No	B0404	1. Male	0. no	0	3. 31-40 yrs old	0. No	3. Eat pork at the village market	B0404	3. Any type of concession	0. None	0	0	3. Comm/Salar/Skilled/Unemploed	0	0	0	1	Neg	1	1	0	0	0	0	0	1	0	1	0	1	0	0	0	1	0	0
H1B040442R0	H1B040442	BOULKIEMDE	1. Yes	B0404	0. Female	0. no	0	1. 11-17 yrs old	0. No	1. Eat pork at home only	B0404	3. Any type of concession	0. None	0	0	0. Student	0	0	0	1	Neg	0	1	0	0	0	0	0	1	0	0	0	0	1	0	0	1	0	0
H1B040443R0	H1B040443	BOULKIEMDE	1. Yes	B0404	0. Female	0. no	0	0. 6-10 yrs old	0. No	1. Eat pork at home only	B0404	3. Any type of concession	0. None	0	0	0. Student	0	0	0	1	Neg	0	1	0	0	0	0	0	1	0	0	0	0	1	0	0	1	0	0
H1B040444R0	H1B040444	BOULKIEMDE	0. No	B0404	0. Female	0. no	0	3. 31-40 yrs old	0. No	0. Never ate pork	B0404	3. Any type of concession	0. None	0	0	2. Housewife	0	0	0	1	Neg	1	1	0	0	0	0	0	1	0	1	0	0	0	0	0	1	0	0
H1B040445R0	H1B040445	BOULKIEMDE	1. Yes	B0404	1. Male	0. no	0	0. 6-10 yrs old	0. No	2. Eat pork in other home	B0404	3. Any type of concession	0. None	0	0	0. Student	0	0	0	1	Neg	0	1	0	0	0	0	0	1	0	0	0	1	1	0	0	1	0	0
H1B040446R0	H1B040446	BOULKIEMDE	1. Yes	B0404	0. Female	0. no	0	0. 6-10 yrs old	0. No	0. Never ate pork	B0404	3. Any type of concession	0. None	0	0	0. Student	0	0	0	1	Neg	0	1	0	0	0	0	0	1	0	0	0	0	1	0	0	1	0	0
H1B040447R0	H1B040447	BOULKIEMDE	0. No	B0404	0. Female	0. no	0	5. More than 50 yrs old	0. No	1. Eat pork at home only	B0404	3. Any type of concession	0. None	0	0	2. Housewife	0	0	0	1	Neg	2	1	0	0	0	0	0	1	0	0	1	0	0	0	0	1	0	0
H1B040448R0	H1B040448	BOULKIEMDE	1. Yes	B0404	0. Female	0. no	0	4. 41-50 yrs old	1. Yes	1. Eat pork at home only	B0404	3. Any type of concession	0. None	0	0	2. Housewife	0	0	0	1	Neg	2	1	0	0	0	0	0	1	0	0	1	0	1	0	0	1	0	0
H1B040449R0	H1B040449	BOULKIEMDE	1. Yes	B0404	1. Male	0. no	0	1. 11-17 yrs old	0. No	1. Eat pork at home only	B0404	3. Any type of concession	0. None	0	0	0. Student	0	0	0	1	Neg	0	1	0	0	0	0	0	1	0	0	0	1	1	0	0	1	0	0
H1B040450R0	H1B040450	BOULKIEMDE	0. No	B0404	0. Female	0. no	0	2. 18-30 yrs old	0. No	3. Eat pork at the village market	B0404	3. Any type of concession	0. None	0	0	2. Housewife	0	0	0	1	Neg	1	1	0	0	0	0	0	1	0	1	0	0	0	0	0	1	0	0
H1B040452R0	H1B040452	BOULKIEMDE	0. No	B0404	1. Male	0. no	0	0. 6-10 yrs old	0. No	1. Eat pork at home only	B0404	3. Any type of concession	0. None	0	0	3. Comm/Salar/Skilled/Unemploed	0	0	0	1	Neg	0	1	0	0	0	0	0	1	0	0	0	1	0	0	0	1	0	0
H1B040453R0	H1B040453	BOULKIEMDE	1. Yes	B0404	1. Male	0. no	0	0. 6-10 yrs old	0. No	0. Never ate pork	B0404	3. Any type of concession	0. None	0	0	0. Student	0	1	1	1	Strong	0	1	0	0	0	0	0	1	1	0	0	1	1	0	0	1	0	0
H1B040454R0	H1B040454	BOULKIEMDE	1. Yes	B0404	1. Male	0. no	0	1. 11-17 yrs old	0. No	3. Eat pork at the village market	B0404	3. Any type of concession	0. None	0	0	0. Student	0	0	0	1	Neg	0	1	0	0	0	0	0	1	0	0	0	1	1	0	0	1	0	0
H1B040456R0	H1B040456	BOULKIEMDE	1. Yes	B0404	1. Male	1. epilepsy	1	1. 11-17 yrs old	1. Yes	2. Eat pork in other home	B0404	3. Any type of concession	0. None	0	0	0. Student	1	0	0	1	Neg	0	1	0	0	0	0	0	1	0	0	0	1	1	1	0	1	0	0
H1B040457R0	H1B040457	BOULKIEMDE	0. No	B0404	1. Male	0. no	0	3. 31-40 yrs old	0. No	3. Eat pork at the village market	B0404	3. Any type of concession	0. None	0	0	1. Farmer	0	0	0	1	Neg	1	1	0	0	0	0	0	1	0	1	0	1	0	0	0	1	0	0
H1B040458R0	H1B040458	BOULKIEMDE	0. No	B0404	0. Female	0. no	0	3. 31-40 yrs old	0. No	0. Never ate pork	B0404	3. Any type of concession	0. None	0	0	2. Housewife	0	0	0	1	Neg	1	1	0	0	0	0	0	1	0	1	0	0	0	0	0	1	0	0
H1B040459R0	H1B040459	BOULKIEMDE	1. Yes	B0404	0. Female	0. no	0	0. 6-10 yrs old	0. No	1. Eat pork at home only	B0404	3. Any type of concession	0. None	0	0	0. Student	0	0	0	1	Neg	0	1	0	0	0	0	0	1	0	0	0	0	1	0	0	1	0	0
H1B040460R0	H1B040460	BOULKIEMDE	1. Yes	B0404	1. Male	0. no	0	1. 11-17 yrs old	0. No	1. Eat pork at home only	B0404	3. Any type of concession	0. None	0	0	0. Student	0	0	0	1	Neg	0	1	0	0	0	0	0	1	0	0	0	1	1	0	0	1	0	0
H1B040461R0	H1B040461	BOULKIEMDE	0. No	B0404	1. Male	0. no	0	4. 41-50 yrs old	0. No	3. Eat pork at the village market	B0404	3. Any type of concession	0. None	0	0	1. Farmer	0	0	0	1	Neg	2	1	0	0	0	0	0	1	0	0	1	1	0	0	0	1	0	0
H1B040462R0	H1B040462	BOULKIEMDE	1. Yes	B0404	1. Male	0. no	0	0. 6-10 yrs old	0. No	1. Eat pork at home only	B0404	3. Any type of concession	0. None	0	0	0. Student	0	0	0	1	Neg	0	1	0	0	0	0	0	1	0	0	0	1	1	0	0	1	0	0
H1B040463R0	H1B040463	BOULKIEMDE	0. No	B0404	0. Female	0. no	0	3. 31-40 yrs old	0. No	3. Eat pork at the village market	B0404	3. Any type of concession	0. None	0	0	2. Housewife	0	0	0	1	Neg	1	1	0	0	0	0	0	1	0	1	0	0	0	0	0	1	0	0
H1B040464R0	H1B040464	BOULKIEMDE	1. Yes	B0404	1. Male	0. no	0	0. 6-10 yrs old	0. No	2. Eat pork in other home	B0404	3. Any type of concession	0. None	0	0	0. Student	0	0	0	1	Neg	0	1	0	0	0	0	0	1	0	0	0	1	1	0	0	1	0	0
H1B040466R0	H1B040466	BOULKIEMDE	1. Yes	B0404	1. Male	0. no	0	1. 11-17 yrs old	0. No	1. Eat pork at home only	B0404	3. Any type of concession	0. None	0	0	0. Student	0	0	0	1	Neg	0	1	0	0	0	0	0	1	0	0	0	1	1	0	0	1	0	0
H1B040468R0	H1B040468	BOULKIEMDE	0. No	B0404	0. Female	0. no	0	2. 18-30 yrs old	0. No	1. Eat pork at home only	B0404	3. Any type of concession	0. None	0	0	2. Housewife	0	0	0	1	Neg	1	1	0	0	0	0	0	1	0	1	0	0	0	0	0	1	0	0
H1B040469R0	H1B040469	BOULKIEMDE	0. No	B0404	1. Male	1. epilepsy	1	5. More than 50 yrs old	0. No	3. Eat pork at the village market	B0404	3. Any type of concession	1. epilepsy only	1	0	1. Farmer	0	1	1	1	Strong	2	1	0	1			1	1	1	0	1	1	0	0	0	1	1	1
H1B040472R0	H1B040472	BOULKIEMDE	1. Yes	B0404	1. Male	0. no	0	0. 6-10 yrs old	0. No	1. Eat pork at home only	B0404	3. Any type of concession	0. None	0	0	0. Student	0	0	0	1	Neg	0	1	0	0	0	0	0	1	0	0	0	1	1	0	0	1	0	0
H1B040473R0	H1B040473	BOULKIEMDE	1. Yes	B0404	1. Male	0. no	0	0. 6-10 yrs old	0. No	1. Eat pork at home only	B0404	3. Any type of concession	0. None	0	0	0. Student	0	0	0	1	Neg	0	1	0	0	0	0	0	1	0	0	0	1	1	0	0	1	0	0
H1B040474R0	H1B040474	BOULKIEMDE	1. Yes	B0404	0. Female	0. no	0	1. 11-17 yrs old	0. No	2. Eat pork in other home	B0404	3. Any type of concession	0. None	0	0	0. Student	0	0	0	1	Neg	0	1	0	0	0	0	0	1	0	0	0	0	1	0	0	1	0	0
H1B040476R0	H1B040476	BOULKIEMDE	1. Yes	B0404	1. Male	0. no	0	1. 11-17 yrs old	0. No	3. Eat pork at the village market	B0404	3. Any type of concession	0. None	0	0	1. Farmer	0	0	0	1	Neg	0	1	0	0	0	0	0	1	0	0	0	1	1	0	0	1	0	0
H1B040478R0	H1B040478	BOULKIEMDE	0. No	B0404	1. Male	0. no	0	3. 31-40 yrs old	0. No	0. Never ate pork	B0404	3. Any type of concession	0. None	0	0	1. Farmer	0	0	0	1	Neg	1	1	0	0	0	0	0	1	0	1	0	1	0	0	0	1	0	0
H1B040480R0	H1B040480	BOULKIEMDE	0. No	B0404	0. Female	0. no	0	5. More than 50 yrs old	0. No	1. Eat pork at home only	B0404	3. Any type of concession	0. None	0	0	2. Housewife	0	1	1	1	Strong	2	1	0	0	0	0	0	1	1	0	1	0	0	0	0	1	0	0
H1B051401R0	H1B051401	BOULKIEMDE	0. No	B0514	0. Female	2. headache	1	3. 31-40 yrs old	0. No	3. Eat pork at the village market	B0514	1. Sow concession	0. None	0	0	2. Housewife	0	0	0	1	Neg	1	1	0	0	0	0	0	1	0	1	0	0	0	0	0	0	0	0
H1B051402R0	H1B051402	BOULKIEMDE	0. No	B0514	1. Male	0. no	1	4. 41-50 yrs old	1. Yes	1. Eat pork at home only	B0514	1. Sow concession	0. None	0	0	1. Farmer	0	0	0	1	Neg	2	1	0	0	0	0	0	1	0	0	1	1	0	0	0	0	0	0
H1B051403R0	H1B051403	BOULKIEMDE	0. No	B0514	0. Female	0. no	1	3. 31-40 yrs old	1. Yes	3. Eat pork at the village market	B0514	1. Sow concession	0. None	0	0	1. Farmer	0	0	0	1	Neg	1	1	0	0	0	0	0	1	0	1	0	0	0	0	0	0	0	0
H1B051406R0	H1B051406	BOULKIEMDE	0. No	B0514	0. Female	2. headache	1	3. 31-40 yrs old	0. No	3. Eat pork at the village market	B0514	1. Sow concession	0. None	0	0	1. Farmer	0	0	0	1	Neg	1	1	0	0	0	0	0	1	0	1	0	0	0	0	0	0	0	0
H1B051407R0	H1B051407	BOULKIEMDE	0. No	B0514	0. Female	0. no	0	2. 18-30 yrs old	0. No	1. Eat pork at home only	B0514	1. Sow concession	0. None	0	0	1. Farmer	0	0	0	1	Neg	1	1	0	0	0	0	0	1	0	1	0	0	0	0	0	0	0	0
H1B051408R0	H1B051408	BOULKIEMDE	0. No	B0514	0. Female	0. no	0	1. 11-17 yrs old	0. No	1. Eat pork at home only	B0514	1. Sow concession	0. None	0	0	2. Housewife	0	0	0	1	Neg	0	1	0	0	0	0	0	1	0	0	0	0	0	0	0	0	0	0
H1B051409R0	H1B051409	BOULKIEMDE	0. No	B0514	1. Male	0. no	0	1. 11-17 yrs old	0. No	3. Eat pork at the village market	B0514	1. Sow concession	0. None	0	0	1. Farmer	0	0	0	1	Neg	0	1	0	0	0	0	0	1	0	0	0	1	0	0	0	0	0	0
H1B051410R0	H1B051410	BOULKIEMDE	0. No	B0514	0. Female	1. epilepsy	1	4. 41-50 yrs old	0. No	1. Eat pork at home only	B0514	1. Sow concession	3. headache only	0	1	1. Farmer	0	0	0	1	Neg	2	1	1		1	1		1	0	0	1	0	0	0	0	0	0
H1B051411R0	H1B051411	BOULKIEMDE	0. No	B0514	0. Female	0. no	0	2. 18-30 yrs old	0. No	1. Eat pork at home only	B0514	2. Piglet concession	0. None	0	0	1. Farmer	0	1	1	1	Strong	1	1	0	0	0	0	0	1	1	1	0	0	0	0	1	0	0	0
H1B051412R0	H1B051412	BOULKIEMDE	1. Yes	B0514	1. Male	1. epilepsy	1	3. 31-40 yrs old	0. No	3. Eat pork at the village market	B0514	2. Piglet concession	0. None	0	0	1. Farmer	0	1	1	1	Strong	1	1	0	0	0	0	0	1	1	1	0	1	1	0	1	0	0	0
H1B051414R0	H1B051414	BOULKIEMDE	0. No	B0514	0. Female	0. no	0	4. 41-50 yrs old	0. No	1. Eat pork at home only	B0514	2. Piglet concession	0. None	0	0	1. Farmer	0	0	0	1	Neg	2	1	0	0	0	0	0	1	0	0	1	0	0	0	1	0	0	0
H1B051415R0	H1B051415	BOULKIEMDE	0. No	B0514	0. Female	0. no	1	2. 18-30 yrs old	0. No	3. Eat pork at the village market	B0514	2. Piglet concession	0. None	0	0	3. Comm/Salar/Skilled/Unemploed	0	0	0	1	Neg	1	1	0	0	0	0	0	1	0	1	0	0	0	0	1	0	0	0
H1B051417R0	H1B051417	BOULKIEMDE	0. No	B0514	1. Male	3. epilepsy and headache	1	2. 18-30 yrs old	0. No	3. Eat pork at the village market	B0514	2. Piglet concession	1. epilepsy only	1	0	3. Comm/Salar/Skilled/Unemploed	0	0	0	1	Neg	1	1	0	1			1	1	0	1	0	1	0	0	1	0	0	0
H1B051419R0	H1B051419	BOULKIEMDE	0. No	B0514	0. Female	0. no	0	3. 31-40 yrs old	0. No	2. Eat pork in other home	B0514	2. Piglet concession	0. None	0	0	2. Housewife	0	0	0	1	Neg	1	1	0	0	0	0	0	1	0	1	0	0	0	0	1	0	0	0
H1B051420R0	H1B051420	BOULKIEMDE	0. No	B0514	0. Female	0. no	0	2. 18-30 yrs old	0. No	1. Eat pork at home only	B0514	2. Piglet concession	0. None	0	0	2. Housewife	0	0	0	1	Neg	1	1	0	0	0	0	0	1	0	1	0	0	0	0	1	0	0	0
H1B051421R0	H1B051421	BOULKIEMDE	0. No	B0514	1. Male	0. no	0	1. 11-17 yrs old	0. No	2. Eat pork in other home	B0514	2. Piglet concession	0. None	0	0	1. Farmer	0	0	0	1	Neg	0	1	0	0	0	0	0	1	0	0	0	1	0	0	1	0	0	0
H1B051423R0	H1B051423	BOULKIEMDE	1. Yes	B0514	0. Female	0. no	0	2. 18-30 yrs old	0. No	1. Eat pork at home only	B0514	2. Piglet concession	0. None	0	0	2. Housewife	0	0	0	1	Neg	1	1	0	0	0	0	0	1	0	1	0	0	1	0	1	0	0	0
H1B051424R0	H1B051424	BOULKIEMDE	0. No	B0514	1. Male	0. no	0	5. More than 50 yrs old	0. No	1. Eat pork at home only	B0514	2. Piglet concession	0. None	0	0	1. Farmer	0	0	0	1	Neg	2	1	0	0	0	0	0	1	0	0	1	1	0	0	1	0	0	0
H1B051425R0	H1B051425	BOULKIEMDE	0. No	B0514	1. Male	0. no	0	0. 6-10 yrs old	0. No	1. Eat pork at home only	B0514	2. Piglet concession	0. None	0	0	1. Farmer	0	0	0	1	Neg	0	1	0	0	0	0	0	1	0	0	0	1	0	0	1	0	0	0
H1B051426R0	H1B051426	BOULKIEMDE	1. Yes	B0514	0. Female	0. no	0	3. 31-40 yrs old	1. Yes	1. Eat pork at home only	B0514	2. Piglet concession	0. None	0	0	2. Housewife	0	0	0	1	Neg	1	1	0	0	0	0	0	1	0	1	0	0	1	0	1	0	0	0
H1B051427R0	H1B051427	BOULKIEMDE	1. Yes	B0514	1. Male	0. no	0	1. 11-17 yrs old	0. No	1. Eat pork at home only	B0514	2. Piglet concession	0. None	0	0	0. Student	0	0	0	1	Neg	0	1	0	0	0	0	0	1	0	0	0	1	1	0	1	0	0	0
H1B051428R0	H1B051428	BOULKIEMDE	0. No	B0514	0. Female	0. no	0	2. 18-30 yrs old	0. No	1. Eat pork at home only	B0514	2. Piglet concession	0. None	0	0	1. Farmer	0	0	0	1	Neg	1	1	0	0	0	0	0	1	0	1	0	0	0	0	1	0	0	0
H1B051429R0	H1B051429	BOULKIEMDE	0. No	B0514	1. Male	0. no	0	5. More than 50 yrs old	0. No	3. Eat pork at the village market	B0514	2. Piglet concession	0. None	0	0	1. Farmer	0	0	0	1	Neg	2	1	0	0	0	0	0	1	0	0	1	1	0	0	1	0	0	0
H1B051430R0	H1B051430	BOULKIEMDE	0. No	B0514	0. Female	2. headache	1	2. 18-30 yrs old	0. No	0. Never ate pork	B0514	2. Piglet concession	0. None	0	0	1. Farmer	0	0	0	1	Neg	1	1	0	0	0	0	0	1	0	1	0	0	0	0	1	0	0	0
H1B051432R0	H1B051432	BOULKIEMDE	0. No	B0514	0. Female	3. epilepsy and headache	1	5. More than 50 yrs old	0. No	1. Eat pork at home only	B0514	2. Piglet concession	3. headache only	0	1	2. Housewife	0	0	0	1	Neg	2	1	1		1	1		1	0	0	1	0	0	0	1	0	0
H1B051433R0	H1B051433	BOULKIEMDE	1. Yes	B0514	1. Male	0. no	1	0. 6-10 yrs old	1. Yes	1. Eat pork at home only	B0514	2. Piglet concession	0. None	0	0	0. Student	0	0	0	1	Neg	0	1	0	0	0	0	0	1	0	0	0	1	1	0	1	0	0	0
H1B051435R0	H1B051435	BOULKIEMDE	0. No	B0514	0. Female	0. no	1	5. More than 50 yrs old	0. No	1. Eat pork at home only	B0514	2. Piglet concession	0. None	0	0	2. Housewife	0	0	0	1	Neg	2	1	0	0	0	0	0	1	0	0	1	0	0	0	1	0	0	0
H1B051436R0	H1B051436	BOULKIEMDE	1. Yes	B0514	1. Male	0. no	0	1. 11-17 yrs old	0. No	3. Eat pork at the village market	B0514	2. Piglet concession	0. None	0	0	0. Student	0	0	0	1	Neg	0	1	0	0	0	0	0	1	0	0	0	1	1	0	1	0	0	0
H1B051438R0	H1B051438	BOULKIEMDE	0. No	B0514	0. Female	3. epilepsy and headache	1	5. More than 50 yrs old	0. No	2. Eat pork in other home	B0514	2. Piglet concession	0. None	0	0	2. Housewife	0	0	0	1	Neg	2	1	0	0	0	0	0	1	0	0	1	0	0	0	1	0	0	0
H1B051439R0	H1B051439	BOULKIEMDE	1. Yes	B0514	0. Female	0. no	0	2. 18-30 yrs old	0. No	1. Eat pork at home only	B0514	2. Piglet concession	0. None	0	0	2. Housewife	0	0	0	1	Neg	1	1	0	0	0	0	0	1	0	1	0	0	1	0	1	0	0	0
H1B051440R0	H1B051440	BOULKIEMDE	1. Yes	B0514	0. Female	0. no	0	3. 31-40 yrs old	1. Yes	2. Eat pork in other home	B0514	2. Piglet concession	0. None	0	0	2. Housewife	0	0	0	1	Neg	1	1	0	0	0	0	0	1	0	1	0	0	1	0	1	0	0	0
H1B051442R0	H1B051442	BOULKIEMDE	0. No	B0514	0. Female	0. no	0	2. 18-30 yrs old	0. No	3. Eat pork at the village market	B0514	3. Any type of concession	0. None	0	0	1. Farmer	0	0	0	1	Neg	1	1	0	0	0	0	0	1	0	1	0	0	0	0	0	1	0	0
H1B051443R0	H1B051443	BOULKIEMDE	0. No	B0514	0. Female	3. epilepsy and headache	1	3. 31-40 yrs old	0. No	5. Ate pork before, not now	B0514	3. Any type of concession	4. epilepsy and headache	1	1	1. Farmer	0	0	0	1	Neg	1	1		1		1	1	1	0	1	0	0	0	0	0	1	1	1
H1B051444R0	H1B051444	BOULKIEMDE	0. No	B0514	1. Male	0. no	0	5. More than 50 yrs old	0. No	3. Eat pork at the village market	B0514	3. Any type of concession	0. None	0	0	1. Farmer	0	0	0	1	Neg	2	1	0	0	0	0	0	1	0	0	1	1	0	0	0	1	0	0
H1B051445R0	H1B051445	BOULKIEMDE	0. No	B0514	0. Female	3. epilepsy and headache	1	5. More than 50 yrs old	0. No	3. Eat pork at the village market	B0514	3. Any type of concession	3. headache only	0	1	1. Farmer	0	0	0	1	Neg	2	1	1		1	1		1	0	0	1	0	0	0	0	1	0
H1B051446R0	H1B051446	BOULKIEMDE	0. No	B0514	0. Female	0. no	0	5. More than 50 yrs old	0. No	1. Eat pork at home only	B0514	3. Any type of concession	0. None	0	0	3. Comm/Salar/Skilled/Unemploed	0	0	0	1	Neg	2	1	0	0	0	0	0	1	0	0	1	0	0	0	0	1	0	0
H1B051447R0	H1B051447	BOULKIEMDE	0. No	B0514	1. Male	1. epilepsy	1	5. More than 50 yrs old	0. No	5. Ate pork before, not now	B0514	3. Any type of concession	3. headache only	0	1	1. Farmer	0	0	0	1	Neg	2	1	1		1	1		1	0	0	1	1	0	0	0	1	0
H1B051448R0	H1B051448	BOULKIEMDE	1. Yes	B0514	1. Male	0. no	0	1. 11-17 yrs old	0. No	3. Eat pork at the village market	B0514	3. Any type of concession	0. None	0	0	0. Student	0	0	0	1	Neg	0	1	0	0	0	0	0	1	0	0	0	1	1	0	0	1	0	0
H1B051449R0	H1B051449	BOULKIEMDE	0. No	B0514	1. Male	0. no	1	0. 6-10 yrs old	0. No	1. Eat pork at home only	B0514	3. Any type of concession	0. None	0	0	3. Comm/Salar/Skilled/Unemploed	0	0	0	1	Neg	0	1	0	0	0	0	0	1	0	0	0	1	0	0	0	1	0	0
H1B051450R0	H1B051450	BOULKIEMDE	1. Yes	B0514	1. Male	0. no	0	1. 11-17 yrs old	1. Yes	1. Eat pork at home only	B0514	3. Any type of concession	0. None	0	0	0. Student	0	0	0	1	Neg	0	1	0	0	0	0	0	1	0	0	0	1	1	0	0	1	0	0
H1B051452R0	H1B051452	BOULKIEMDE	0. No	B0514	1. Male	0. no	1	5. More than 50 yrs old	0. No	3. Eat pork at the village market	B0514	3. Any type of concession	0. None	0	0	1. Farmer	0	0	0	1	Neg	2	1	0	0	0	0	0	1	0	0	1	1	0	0	0	1	0	0
H1B051454R0	H1B051454	BOULKIEMDE	0. No	B0514	0. Female	0. no	0	3. 31-40 yrs old	0. No	2. Eat pork in other home	B0514	3. Any type of concession	0. None	0	0	2. Housewife	0	0	0	1	Neg	1	1	0	0	0	0	0	1	0	1	0	0	0	0	0	1	0	0
H1B051455R0	H1B051455	BOULKIEMDE	0. No	B0514	1. Male	0. no	0	2. 18-30 yrs old	0. No	3. Eat pork at the village market	B0514	3. Any type of concession	0. None	0	0	1. Farmer	0	0	0	1	Neg	1	1	0	0	0	0	0	1	0	1	0	1	0	0	0	1	0	0
H1B051456R0	H1B051456	BOULKIEMDE	0. No	B0514	0. Female	1. epilepsy	1	2. 18-30 yrs old	1. Yes	0. Never ate pork	B0514	3. Any type of concession	0. None	0	0	1. Farmer	0	0	0	1	Neg	1	1	0	0	0	0	0	1	0	1	0	0	0	0	0	1	0	0
H1B051457R0	H1B051457	BOULKIEMDE	1. Yes	B0514	1. Male	0. no	0	5. More than 50 yrs old	0. No	3. Eat pork at the village market	B0514	3. Any type of concession	0. None	0	0	1. Farmer	0	0	0	1	Neg	2	1	0	0	0	0	0	1	0	0	1	1	1	0	0	1	0	0
H1B051458R0	H1B051458	BOULKIEMDE	1. Yes	B0514	1. Male	0. no	0	2. 18-30 yrs old	0. No	3. Eat pork at the village market	B0514	3. Any type of concession	0. None	0	0	1. Farmer	0	0	0	1	Neg	1	1	0	0	0	0	0	1	0	1	0	1	1	0	0	1	0	0
H1B051460R0	H1B051460	BOULKIEMDE	0. No	B0514	0. Female	0. no	0	4. 41-50 yrs old	0. No	5. Ate pork before, not now	B0514	3. Any type of concession	0. None	0	0	1. Farmer	0	0	0	1	Neg	2	1	0	0	0	0	0	1	0	0	1	0	0	0	0	1	0	0
H1B051462R0	H1B051462	BOULKIEMDE	0. No	B0514	0. Female	3. epilepsy and headache	1	2. 18-30 yrs old	0. No	1. Eat pork at home only	B0514	3. Any type of concession	3. headache only	0	1	1. Farmer	0	0	0	1	Neg	1	1	1		1	1		1	0	1	0	0	0	0	0	1	0
H1B051463R0	H1B051463	BOULKIEMDE	1. Yes	B0514	0. Female	0. no	0	0. 6-10 yrs old	0. No	1. Eat pork at home only	B0514	3. Any type of concession	0. None	0	0	0. Student	0	0	0	1	Neg	0	1	0	0	0	0	0	1	0	0	0	0	1	0	0	1	0	0
H1B051464R0	H1B051464	BOULKIEMDE	0. No	B0514	0. Female	0. no	0	2. 18-30 yrs old	1. Yes	1. Eat pork at home only	B0514	3. Any type of concession	0. None	0	0	1. Farmer	0	0	0	1	Neg	1	1	0	0	0	0	0	1	0	1	0	0	0	0	0	1	0	0
H1B051466R0	H1B051466	BOULKIEMDE	0. No	B0514	0. Female	1. epilepsy	1	4. 41-50 yrs old	0. No	1. Eat pork at home only	B0514	3. Any type of concession	0. None	0	0	1. Farmer	0	0	0	1	Neg	2	1	0	0	0	0	0	1	0	0	1	0	0	0	0	1	0	0
H1B051469R0	H1B051469	BOULKIEMDE	0. No	B0514	0. Female	2. headache	1	2. 18-30 yrs old	0. No	1. Eat pork at home only	B0514	3. Any type of concession	0. None	0	0	2. Housewife	0	0	0	1	Neg	1	1	0	0	0	0	0	1	0	1	0	0	0	0	0	1	0	0
H1B051470R0	H1B051470	BOULKIEMDE	0. No	B0514	0. Female	1. epilepsy	1	3. 31-40 yrs old	0. No	1. Eat pork at home only	B0514	3. Any type of concession	0. None	0	0	1. Farmer	0	0	0	1	Neg	1	1	0	0	0	0	0	1	0	1	0	0	0	0	0	1	0	0
H1B051472R0	H1B051472	BOULKIEMDE	0. No	B0514	0. Female	3. epilepsy and headache	1	5. More than 50 yrs old	0. No	5. Ate pork before, not now	B0514	3. Any type of concession	0. None	0	0	2. Housewife	0	0	0	1	Neg	2	1	0	0	0	0	0	1	0	0	1	0	0	0	0	1	0	0
H1B051474R0	H1B051474	BOULKIEMDE	1. Yes	B0514	0. Female	0. no	0	0. 6-10 yrs old	0. No	1. Eat pork at home only	B0514	3. Any type of concession	0. None	0	0	0. Student	0	0	0	1	Neg	0	1	0	0	0	0	0	1	0	0	0	0	1	0	0	1	0	0
H1B051475R0	H1B051475	BOULKIEMDE	0. No	B0514	0. Female	0. no	0	5. More than 50 yrs old	0. No	2. Eat pork in other home	B0514	3. Any type of concession	0. None	0	0	2. Housewife	0	0	0	1	Neg	2	1	0	0	0	0	0	1	0	0	1	0	0	0	0	1	0	0
H1B051477R0	H1B051477	BOULKIEMDE	0. No	B0514	0. Female	1. epilepsy	1	5. More than 50 yrs old	0. No	0. Never ate pork	B0514	3. Any type of concession	0. None	0	0	2. Housewife	0	0	0	1	Neg	2	1	0	0	0	0	0	1	0	0	1	0	0	0	0	1	0	0
H1B051478R0	H1B051478	BOULKIEMDE	0. No	B0514	1. Male	1. epilepsy	1	5. More than 50 yrs old	0. No	5. Ate pork before, not now	B0514	3. Any type of concession	1. epilepsy only	1	0	1. Farmer	0	0	0	1	Neg	2	1	0	1			1	1	0	0	1	1	0	0	0	1	1	1
H1B051480R0	H1B051480	BOULKIEMDE	1. Yes	B0514	0. Female	0. no	0	0. 6-10 yrs old	0. No	1. Eat pork at home only	B0514	3. Any type of concession	0. None	0	0	0. Student	0	0	0	1	Neg	0	1	0	0	0	0	0	1	0	0	0	0	1	0	0	1	0	0
H1B051501R0	H1B051501	BOULKIEMDE	1. Yes	B0515	1. Male	1. epilepsy	1	4. 41-50 yrs old	0. No	5. Ate pork before, not now	B0515	1. Sow concession	0. None	0	0	1. Farmer	0	1	1	1	Strong	2	1	0	0	0	0	0	1	1	0	1	1	1	0	0	0	0	0
H1B051502R0	H1B051502	BOULKIEMDE	1. Yes	B0515	1. Male	1. epilepsy	0	2. 18-30 yrs old	1. Yes	3. Eat pork at the village market	B0515	1. Sow concession	0. None	0	0	0. Student	0	0	0	1	Neg	1	1	0	0	0	0	0	1	0	1	0	1	1	0	0	0	0	0
H1B051503R0	H1B051503	BOULKIEMDE	1. Yes	B0515	0. Female	3. epilepsy and headache	1	1. 11-17 yrs old	0. No	1. Eat pork at home only	B0515	1. Sow concession	0. None	0	0	2. Housewife	0	0	0	1	Neg	0	1	0	0	0	0	0	1	0	0	0	0	1	0	0	0	0	0
H1B051504R0	H1B051504	BOULKIEMDE	0. No	B0515	1. Male	0. no	0	5. More than 50 yrs old	0. No	3. Eat pork at the village market	B0515	1. Sow concession	0. None	0	0	1. Farmer	0	0	0	1	Neg	2	1	0	0	0	0	0	1	0	0	1	1	0	0	0	0	0	0
H1B051505R0	H1B051505	BOULKIEMDE	0. No	B0515	0. Female	0. no	0	4. 41-50 yrs old	1. Yes	2. Eat pork in other home	B0515	1. Sow concession	0. None	0	0	2. Housewife	0	0	0	1	Neg	2	1	0	0	0	0	0	1	0	0	1	0	0	0	0	0	0	0
H1B051506R0	H1B051506	BOULKIEMDE	0. No	B0515	0. Female	0. no	0	0. 6-10 yrs old	1. Yes	1. Eat pork at home only	B0515	1. Sow concession	0. None	0	0	2. Housewife	0	0	0	1	Neg	0	1	0	0	0	0	0	1	0	0	0	0	0	0	0	0	0	0
H1B051507R0	H1B051507	BOULKIEMDE	0. No	B0515	0. Female	0. no	0	0. 6-10 yrs old	1. Yes	1. Eat pork at home only	B0515	1. Sow concession	0. None	0	0	2. Housewife	0	0	0	1	Neg	0	1	0	0	0	0	0	1	0	0	0	0	0	0	0	0	0	0
H1B051508R0	H1B051508	BOULKIEMDE	1. Yes	B0515	0. Female	3. epilepsy and headache	1	1. 11-17 yrs old	1. Yes	1. Eat pork at home only	B0515	1. Sow concession	0. None	0	0	0. Student	0	0	0	1	Neg	0	1	0	0	0	0	0	1	0	0	0	0	1	0	0	0	0	0
H1B051509R0	H1B051509	BOULKIEMDE	0. No	B0515	0. Female	1. epilepsy	1	2. 18-30 yrs old	1. Yes	3. Eat pork at the village market	B0515	1. Sow concession	0. None	0	0	1. Farmer	0	0	0	1	Neg	1	1	0	0	0	0	0	1	0	1	0	0	0	0	0	0	0	0
H1B051510R0	H1B051510	BOULKIEMDE	0. No	B0515	1. Male	1. epilepsy	0	2. 18-30 yrs old	1. Yes	4. Eat pork in another village market	B0515	1. Sow concession	0. None	0	0	1. Farmer	0	0	0	1	Neg	1	1	0	0	0	0	0	1	0	1	0	1	0	0	0	0	0	0
H1B051512R0	H1B051512	BOULKIEMDE	0. No	B0515	1. Male	0. no	0	1. 11-17 yrs old	0. No	1. Eat pork at home only	B0515	2. Piglet concession	0. None	0	0	1. Farmer	0	0	0	1	Neg	0	1	0	0	0	0	0	1	0	0	0	1	0	0	1	0	0	0
H1B051513R0	H1B051513	BOULKIEMDE	0. No	B0515	0. Female	0. no	0	2. 18-30 yrs old	0. No	5. Ate pork before, not now	B0515	2. Piglet concession	0. None	0	0	2. Housewife	0	0	0	1	Neg	1	1	0	0	0	0	0	1	0	1	0	0	0	0	1	0	0	0
H1B051514R0	H1B051514	BOULKIEMDE	0. No	B0515	0. Female	0. no	0	4. 41-50 yrs old	1. Yes	5. Ate pork before, not now	B0515	2. Piglet concession	0. None	0	0	1. Farmer	0	0	0	1	Neg	2	1	0	0	0	0	0	1	0	0	1	0	0	0	1	0	0	0
H1B051516R0	H1B051516	BOULKIEMDE	0. No	B0515	1. Male	1. epilepsy	0	4. 41-50 yrs old	1. Yes	3. Eat pork at the village market	B0515	2. Piglet concession	0. None	0	0	1. Farmer	0	0	0	1	Neg	2	1	0	0	0	0	0	1	0	0	1	1	0	0	1	0	0	0
H1B051518R0	H1B051518	BOULKIEMDE	0. No	B0515	0. Female	0. no	0	2. 18-30 yrs old	0. No	1. Eat pork at home only	B0515	2. Piglet concession	0. None	0	0	2. Housewife	0	0	0	1	Neg	1	1	0	0	0	0	0	1	0	1	0	0	0	0	1	0	0	0
H1B051519R0	H1B051519	BOULKIEMDE	0. No	B0515	0. Female	0. no	0	4. 41-50 yrs old	0. No	1. Eat pork at home only	B0515	2. Piglet concession	0. None	0	0	2. Housewife	0	0	0	1	Neg	2	1	0	0	0	0	0	1	0	0	1	0	0	0	1	0	0	0
H1B051520R0	H1B051520	BOULKIEMDE	0. No	B0515	1. Male	2. headache	0	3. 31-40 yrs old	0. No	5. Ate pork before, not now	B0515	2. Piglet concession	0. None	0	0	1. Farmer	0	1	0	1	Weak	1	1	0	0	0	0	0	1	1	1	0	1	0	0	1	0	0	0
H1B051523R0	H1B051523	BOULKIEMDE	0. No	B0515	0. Female	3. epilepsy and headache	1	4. 41-50 yrs old	1. Yes	5. Ate pork before, not now	B0515	2. Piglet concession	3. headache only	0	1	1. Farmer	0	0	0	1	Neg	2	1	1		1	1		1	0	0	1	0	0	0	1	0	0
H1B051524R0	H1B051524	BOULKIEMDE	0. No	B0515	0. Female	0. no	1	4. 41-50 yrs old	0. No	3. Eat pork at the village market	B0515	2. Piglet concession	3. headache only	0	1	1. Farmer	0	0	0	1	Neg	2	1	1		1	1		1	0	0	1	0	0	0	1	0	0
H1B051525R0	H1B051525	BOULKIEMDE	0. No	B0515	0. Female	0. no	0	3. 31-40 yrs old	1. Yes	3. Eat pork at the village market	B0515	2. Piglet concession	0. None	0	0	2. Housewife	0	0	0	1	Neg	1	1	0	0	0	0	0	1	0	1	0	0	0	0	1	0	0	0
H1B051526R0	H1B051526	BOULKIEMDE	0. No	B0515	1. Male	0. no	0	2. 18-30 yrs old	1. Yes	3. Eat pork at the village market	B0515	2. Piglet concession	0. None	0	0	1. Farmer	0	0	0	1	Neg	1	1	0	0	0	0	0	1	0	1	0	1	0	0	1	0	0	0
H1B051528R0	H1B051528	BOULKIEMDE	0. No	B0515	1. Male	0. no	0	3. 31-40 yrs old	1. Yes	1. Eat pork at home only	B0515	2. Piglet concession	0. None	0	0	1. Farmer	0	0	0	1	Neg	1	1	0	0	0	0	0	1	0	1	0	1	0	0	1	0	0	0
H1B051531R0	H1B051531	BOULKIEMDE	0. No	B0515	1. Male	0. no	0	3. 31-40 yrs old	1. Yes	3. Eat pork at the village market	B0515	2. Piglet concession	0. None	0	0	1. Farmer	0	0	0	1	Neg	1	1	0	0	0	0	0	1	0	1	0	1	0	0	1	0	0	0
H1B051535R0	H1B051535	BOULKIEMDE	0. No	B0515	0. Female	0. no	0	2. 18-30 yrs old	1. Yes	1. Eat pork at home only	B0515	2. Piglet concession	0. None	0	0	2. Housewife	0	0	0	1	Neg	1	1	0	0	0	0	0	1	0	1	0	0	0	0	1	0	0	0
H1B051536R0	H1B051536	BOULKIEMDE	1. Yes	B0515	1. Male	0. no	0	1. 11-17 yrs old	1. Yes	0. Never ate pork	B0515	2. Piglet concession	0. None	0	0	0. Student	0	0	0	1	Neg	0	1	0	0	0	0	0	1	0	0	0	1	1	0	1	0	0	0
H1B051537R0	H1B051537	BOULKIEMDE	0. No	B0515	0. Female	2. headache	1	4. 41-50 yrs old	1. Yes	0. Never ate pork	B0515	2. Piglet concession	3. headache only	0	1	3. Comm/Salar/Skilled/Unemploed	0	0	0	1	Neg	2	1	1		1	1		1	0	0	1	0	0	0	1	0	0
H1B051538R0	H1B051538	BOULKIEMDE	1. Yes	B0515	1. Male	0. no	0	2. 18-30 yrs old	1. Yes	3. Eat pork at the village market	B0515	2. Piglet concession	0. None	0	0	0. Student	0	0	0	1	Neg	1	1	0	0	0	0	0	1	0	1	0	1	1	0	1	0	0	0
H1B051539R0	H1B051539	BOULKIEMDE	0. No	B0515	0. Female	0. no	0	3. 31-40 yrs old	1. Yes	1. Eat pork at home only	B0515	2. Piglet concession	0. None	0	0	3. Comm/Salar/Skilled/Unemploed	0	0	0	1	Neg	1	1	0	0	0	0	0	1	0	1	0	0	0	0	1	0	0	0
H1B051540R0	H1B051540	BOULKIEMDE	1. Yes	B0515	0. Female	0. no	0	1. 11-17 yrs old	1. Yes	3. Eat pork at the village market	B0515	2. Piglet concession	0. None	0	0	0. Student	0	0	0	1	Neg	0	1	0	0	0	0	0	1	0	0	0	0	1	0	1	0	0	0
H1B051541R0	H1B051541	BOULKIEMDE	1. Yes	B0515	1. Male	1. epilepsy	1	2. 18-30 yrs old	1. Yes	1. Eat pork at home only	B0515	3. Any type of concession	1. epilepsy only	1	0	1. Farmer	0	0	0	1	Neg	1	1	0	1			1	1	0	1	0	1	1	0	0	1	1	1
H1B051542R0	H1B051542	BOULKIEMDE	0. No	B0515	0. Female	1. epilepsy	1	5. More than 50 yrs old	0. No	1. Eat pork at home only	B0515	3. Any type of concession	0. None	0	0	2. Housewife	0	0	0	1	Neg	2	1	0	0	0	0	0	1	0	0	1	0	0	0	0	1	0	0
H1B051543R0	H1B051543	BOULKIEMDE	0. No	B0515	0. Female	2. headache	0	3. 31-40 yrs old	1. Yes	3. Eat pork at the village market	B0515	3. Any type of concession	0. None	0	0	2. Housewife		0	0	1	Neg	1	1	0	0	0	0	0	1	0	1	0	0	0		0	1	0	0
H1B051544R0	H1B051544	BOULKIEMDE	0. No	B0515	0. Female	0. no	0	0. 6-10 yrs old	1. Yes	1. Eat pork at home only	B0515	3. Any type of concession	0. None	0	0	3. Comm/Salar/Skilled/Unemploed	0	0	0	1	Neg	0	1	0	0	0	0	0	1	0	0	0	0	0	0	0	1	0	0
H1B051546R0	H1B051546	BOULKIEMDE	1. Yes	B0515	1. Male	0. no	0	1. 11-17 yrs old	0. No	3. Eat pork at the village market	B0515	3. Any type of concession	0. None	0	0	3. Comm/Salar/Skilled/Unemploed	0	0	0	1	Neg	0	1	0	0	0	0	0	1	0	0	0	1	1	0	0	1	0	0
H1B051547R0	H1B051547	BOULKIEMDE	1. Yes	B0515	0. Female	0. no	0	1. 11-17 yrs old	0. No	3. Eat pork at the village market	B0515	3. Any type of concession	0. None	0	0	2. Housewife	0	0	0	1	Neg	0	1	0	0	0	0	0	1	0	0	0	0	1	0	0	1	0	0
H1B051548R0	H1B051548	BOULKIEMDE	1. Yes	B0515	1. Male	0. no	0	1. 11-17 yrs old	0. No	3. Eat pork at the village market	B0515	3. Any type of concession	0. None	0	0	0. Student	0	0	0	1	Neg	0	1	0	0	0	0	0	1	0	0	0	1	1	0	0	1	0	0
H1B051549R0	H1B051549	BOULKIEMDE	1. Yes	B0515	0. Female	3. epilepsy and headache	1	2. 18-30 yrs old	1. Yes	3. Eat pork at the village market	B0515	3. Any type of concession	3. headache only	0	1	2. Housewife	0	0	0	1	Neg	1	1	1		1	1		1	0	1	0	0	1	0	0	1	0
H1B051550R0	H1B051550	BOULKIEMDE	1. Yes	B0515	0. Female	0. no	0	0. 6-10 yrs old	1. Yes	3. Eat pork at the village market	B0515	3. Any type of concession	0. None	0	0	2. Housewife	0	0	0	1	Neg	0	1	0	0	0	0	0	1	0	0	0	0	1	0	0	1	0	0
H1B051552R0	H1B051552	BOULKIEMDE	1. Yes	B0515	0. Female	2. headache	0	2. 18-30 yrs old	1. Yes	0. Never ate pork	B0515	3. Any type of concession	0. None	0	0	3. Comm/Salar/Skilled/Unemploed	0	0	0	1	Neg	1	1	0	0	0	0	0	1	0	1	0	0	1	0	0	1	0	0
H1B051554R0	H1B051554	BOULKIEMDE	1. Yes	B0515	1. Male	1. epilepsy	1	2. 18-30 yrs old		3. Eat pork at the village market	B0515	3. Any type of concession	0. None	0	0	3. Comm/Salar/Skilled/Unemploed	0	0	0	1	Neg	1	1	0	0	0	0	0	1	0	1	0	1	1	0	0	1	0	0
H1B051556R0	H1B051556	BOULKIEMDE	0. No	B0515	0. Female	0. no	0	4. 41-50 yrs old	1. Yes	1. Eat pork at home only	B0515	3. Any type of concession	0. None	0	0	1. Farmer	0	0	0	1	Neg	2	1	0	0	0	0	0	1	0	0	1	0	0	0	0	1	0	0
H1B051559R0	H1B051559	BOULKIEMDE	0. No	B0515	0. Female	1. epilepsy	0	5. More than 50 yrs old	1. Yes	5. Ate pork before, not now	B0515	3. Any type of concession	0. None	0	0	2. Housewife	0	0	0	1	Neg	2	1	0	0	0	0	0	1	0	0	1	0	0	0	0	1	0	0
H1B051561R0	H1B051561	BOULKIEMDE	1. Yes	B0515	0. Female	3. epilepsy and headache	0	1. 11-17 yrs old	1. Yes	3. Eat pork at the village market	B0515	3. Any type of concession	0. None	0	0	2. Housewife	0	0	0	1	Neg	0	1	0	0	0	0	0	1	0	0	0	0	1	0	0	1	0	0
H1B051563R0	H1B051563	BOULKIEMDE	0. No	B0515	0. Female	1. epilepsy	0	2. 18-30 yrs old	1. Yes	1. Eat pork at home only	B0515	3. Any type of concession	0. None	0	0	2. Housewife	0	0	0	1	Neg	1	1	0	0	0	0	0	1	0	1	0	0	0	0	0	1	0	0
H1B051564R0	H1B051564	BOULKIEMDE	0. No	B0515	0. Female	3. epilepsy and headache	1	5. More than 50 yrs old	1. Yes	5. Ate pork before, not now	B0515	3. Any type of concession	0. None	0	0	2. Housewife	0	0	0	1	Neg	2	1	0	0	0	0	0	1	0	0	1	0	0	0	0	1	0	0
H1B051565R0	H1B051565	BOULKIEMDE	0. No	B0515	0. Female	0. no	1	5. More than 50 yrs old	1. Yes	1. Eat pork at home only	B0515	3. Any type of concession	0. None	0	0	2. Housewife	0	1	1	1	Strong	2	1	0	0	0	0	0	1	1	0	1	0	0	0	0	1	0	0
H1B051566R0	H1B051566	BOULKIEMDE	0. No	B0515	0. Female	0. no	0	4. 41-50 yrs old	0. No	0. Never ate pork	B0515	3. Any type of concession	0. None	0	0	2. Housewife	0	0	0	1	Neg	2	1	0	0	0	0	0	1	0	0	1	0	0	0	0	1	0	0
H1B051567R0	H1B051567	BOULKIEMDE	0. No	B0515	1. Male	0. no	0	5. More than 50 yrs old		3. Eat pork at the village market	B0515	3. Any type of concession	0. None	0	0	1. Farmer	0	1	1	1	Strong	2	1	0	0	0	0	0	1	1	0	1	1	0	0	0	1	0	0
H1B051568R0	H1B051568	BOULKIEMDE	0. No	B0515	0. Female	0. no	0	4. 41-50 yrs old	1. Yes	2. Eat pork in other home	B0515	3. Any type of concession	0. None	0	0	2. Housewife	0	0	0	1	Neg	2	1	0	0	0	0	0	1	0	0	1	0	0	0	0	1	0	0
H1B051569R0	H1B051569	BOULKIEMDE	0. No	B0515	1. Male	1. epilepsy	1	5. More than 50 yrs old	1. Yes	3. Eat pork at the village market	B0515	3. Any type of concession	0. None	0	0	1. Farmer	0	0	0	1	Neg	2	1	0	0	0	0	0	1	0	0	1	1	0	0	0	1	0	0
H1B051570R0	H1B051570	BOULKIEMDE	0. No	B0515	0. Female	0. no	0	3. 31-40 yrs old	1. Yes	2. Eat pork in other home	B0515	3. Any type of concession	0. None	0	0	2. Housewife	0	0	0	1	Neg	1	1	0	0	0	0	0	1	0	1	0	0	0	0	0	1	0	0
H1B051572R0	H1B051572	BOULKIEMDE	0. No	B0515	0. Female	0. no	0	3. 31-40 yrs old	1. Yes	1. Eat pork at home only	B0515	3. Any type of concession	0. None	0	0	1. Farmer	0	0	0	1	Neg	1	1	0	0	0	0	0	1	0	1	0	0	0	0	0	1	0	0
H1B051575R0	H1B051575	BOULKIEMDE	1. Yes	B0515	1. Male	0. no	0	3. 31-40 yrs old	1. Yes	5. Ate pork before, not now	B0515	3. Any type of concession	0. None	0	0	1. Farmer	0	1	1	1	Strong	1	1	0	0	0	0	0	1	1	1	0	1	1	0	0	1	0	0
H1B051577R0	H1B051577	BOULKIEMDE	0. No	B0515	1. Male	0. no	0	2. 18-30 yrs old	0. No	5. Ate pork before, not now	B0515	3. Any type of concession	0. None	0	0	1. Farmer	0	0	0	1	Neg	1	1	0	0	0	0	0	1	0	1	0	1	0	0	0	1	0	0
H1B051578R0	H1B051578	BOULKIEMDE	0. No	B0515	1. Male	1. epilepsy	1	5. More than 50 yrs old	1. Yes	5. Ate pork before, not now	B0515	3. Any type of concession	0. None	0	0	1. Farmer	0	0	0	1	Neg	2	1	0	0	0	0	0	1	0	0	1	1	0	0	0	1	0	0
H1B051579R0	H1B051579	BOULKIEMDE	1. Yes	B0515	1. Male	0. no	0	1. 11-17 yrs old	0. No	1. Eat pork at home only	B0515	3. Any type of concession	0. None	0	0	0. Student	0	0	0	1	Neg	0	1	0	0	0	0	0	1	0	0	0	1	1	0	0	1	0	0
H1B051580R0	H1B051580	BOULKIEMDE	0. No	B0515	0. Female	0. no	0	4. 41-50 yrs old	1. Yes	1. Eat pork at home only	B0515	3. Any type of concession	0. None	0	0	1. Farmer	0	0	0	1	Neg	2	1	0	0	0	0	0	1	0	0	1	0	0	0	0	1	0	0
H1B060301R0	H1B060301	BOULKIEMDE	1. Yes	B0603	0. Female	2. headache	1	1. 11-17 yrs old	0. No	5. Ate pork before, not now	B0603	1. Sow concession	3. headache only	0	1	0. Student	0	0	0	1	Neg	0	1	1		1	1		1	0	0	0	0	1	0	0	0	0
H1B060303R0	H1B060303	BOULKIEMDE	1. Yes	B0603	1. Male	0. no	1	3. 31-40 yrs old	0. No	3. Eat pork at the village market	B0603	1. Sow concession	1. epilepsy only	1	0	1. Farmer	0	0	0	1	Neg	1	1	0	1			1	1	0	1	0	1	1	0	0	0	1	1
H1B060305R0	H1B060305	BOULKIEMDE	0. No	B0603	1. Male	0. no	0	0. 6-10 yrs old	0. No	1. Eat pork at home only	B0603	1. Sow concession	0. None	0	0	3. Comm/Salar/Skilled/Unemploed	0	0	0	1	Neg	0	1	0	0	0	0	0	1	0	0	0	1	0	0	0	0	0	0
H1B060306R0	H1B060306	BOULKIEMDE	0. No	B0603	1. Male	3. epilepsy and headache	1	5. More than 50 yrs old	0. No	5. Ate pork before, not now	B0603	1. Sow concession	0. None	0	0	1. Farmer	0	0	0	1	Neg	2	1	0	0	0	0	0	1	0	0	1	1	0	0	0	0	0	0
H1B060307R0	H1B060307	BOULKIEMDE	1. Yes	B0603	1. Male	2. headache	1	0. 6-10 yrs old	0. No	3. Eat pork at the village market	B0603	1. Sow concession	3. headache only	0	1	0. Student	0	0	0	1	Neg	0	1	1		1	1		1	0	0	0	1	1	0	0	0	0
H1B060308R0	H1B060308	BOULKIEMDE	0. No	B0603	0. Female	0. no	0	2. 18-30 yrs old	0. No	1. Eat pork at home only	B0603	1. Sow concession	0. None	0	0	2. Housewife	0	0	0	1	Neg	1	1	0	0	0	0	0	1	0	1	0	0	0	0	0	0	0	0
H1B060310R0	H1B060310	BOULKIEMDE	1. Yes	B0603	1. Male	3. epilepsy and headache	1	1. 11-17 yrs old	0. No	1. Eat pork at home only	B0603	1. Sow concession	1. epilepsy only	1	0	0. Student	0	0	0	1	Neg	0	1	0	1			1	1	0	0	0	1	1	0	0	0	0	0
H1B060311R0	H1B060311	BOULKIEMDE	0. No	B0603	0. Female	0. no	0	0. 6-10 yrs old	0. No	2. Eat pork in other home	B0603	2. Piglet concession	0. None	0	0	0. Student	0	0	0	1	Neg	0	1	0	0	0	0	0	1	0	0	0	0	0	0	1	0	0	0
H1B060312R0	H1B060312	BOULKIEMDE	1. Yes	B0603	1. Male	0. no	0	0. 6-10 yrs old	0. No	1. Eat pork at home only	B0603	2. Piglet concession	0. None	0	0	0. Student	0	0	0	1	Neg	0	1	0	0	0	0	0	1	0	0	0	1	1	0	1	0	0	0
H1B060313R0	H1B060313	BOULKIEMDE	0. No	B0603	0. Female	0. no	0	4. 41-50 yrs old	0. No	1. Eat pork at home only	B0603	2. Piglet concession	0. None	0	0	2. Housewife	0	0	0	1	Neg	2	1	0	0	0	0	0	1	0	0	1	0	0	0	1	0	0	0
H1B060314R0	H1B060314	BOULKIEMDE	0. No	B0603	1. Male	0. no	0	0. 6-10 yrs old	0. No	1. Eat pork at home only	B0603	2. Piglet concession	0. None	0	0	1. Farmer	0	0	0	1	Neg	0	1	0	0	0	0	0	1	0	0	0	1	0	0	1	0	0	0
H1B060315R0	H1B060315	BOULKIEMDE	0. No	B0603	1. Male	0. no	0	1. 11-17 yrs old	0. No	3. Eat pork at the village market	B0603	2. Piglet concession	0. None	0	0	1. Farmer	0	0	0	1	Neg	0	1	0	0	0	0	0	1	0	0	0	1	0	0	1	0	0	0
H1B060316R0	H1B060316	BOULKIEMDE	0. No	B0603	0. Female	3. epilepsy and headache	1	4. 41-50 yrs old	0. No	2. Eat pork in other home	B0603	2. Piglet concession	3. headache only	0	1	2. Housewife	0	1	1	1	Strong	2	1	1		1	1		1	1	0	1	0	0	0	1	0	0
H1B060317R0	H1B060317	BOULKIEMDE	1. Yes	B0603	0. Female	0. no	0	1. 11-17 yrs old	0. No	1. Eat pork at home only	B0603	2. Piglet concession	0. None	0	0	0. Student	0	0	0	1	Neg	0	1	0	0	0	0	0	1	0	0	0	0	1	0	1	0	0	0
H1B060318R0	H1B060318	BOULKIEMDE	0. No	B0603	0. Female	0. no	0	5. More than 50 yrs old	0. No	2. Eat pork in other home	B0603	2. Piglet concession	0. None	0	0	2. Housewife	0	0	0	1	Neg	2	1	0	0	0	0	0	1	0	0	1	0	0	0	1	0	0	0
H1B060320R0	H1B060320	BOULKIEMDE	0. No	B0603	0. Female	0. no	1	5. More than 50 yrs old	0. No	1. Eat pork at home only	B0603	2. Piglet concession	0. None	0	0	2. Housewife	0	0	0	1	Neg	2	1	0	0	0	0	0	1	0	0	1	0	0	0	1	0	0	0
H1B060322R0	H1B060322	BOULKIEMDE	0. No	B0603	1. Male	1. epilepsy	1	0. 6-10 yrs old	0. No	0. Never ate pork	B0603	2. Piglet concession	1. epilepsy only	1	0	1. Farmer	0	0	0	1	Neg	0	1	0	1			1	1	0	0	0	1	0	0	1	0	1	1
H1B060323R0	H1B060323	BOULKIEMDE	0. No	B0603	0. Female	0. no	1	2. 18-30 yrs old	0. No	1. Eat pork at home only	B0603	2. Piglet concession	0. None	0	0	2. Housewife	0	0	0	1	Neg	1	1	0	0	0	0	0	1	0	1	0	0	0	0	1	0	0	0
H1B060324R0	H1B060324	BOULKIEMDE	1. Yes	B0603	1. Male	0. no	0	1. 11-17 yrs old	0. No	2. Eat pork in other home	B0603	2. Piglet concession	0. None	0	0	1. Farmer	0	0	0	1	Neg	0	1	0	0	0	0	0	1	0	0	0	1	1	0	1	0	0	0
H1B060325R0	H1B060325	BOULKIEMDE	0. No	B0603	0. Female	0. no	0	2. 18-30 yrs old	0. No	1. Eat pork at home only	B0603	2. Piglet concession	0. None	0	0	2. Housewife	0	0	0	1	Neg	1	1	0	0	0	0	0	1	0	1	0	0	0	0	1	0	0	0
H1B060326R0	H1B060326	BOULKIEMDE	0. No	B0603	0. Female	0. no	1	5. More than 50 yrs old	0. No	3. Eat pork at the village market	B0603	2. Piglet concession	0. None	0	0	2. Housewife	0	0	0	1	Neg	2	1	0	0	0	0	0	1	0	0	1	0	0	0	1	0	0	0
H1B060328R0	H1B060328	BOULKIEMDE	0. No	B0603	0. Female	0. no	1	3. 31-40 yrs old	0. No	3. Eat pork at the village market	B0603	2. Piglet concession	0. None	0	0	2. Housewife	0	0	0	1	Neg	1	1	0	0	0	0	0	1	0	1	0	0	0	0	1	0	0	0
H1B060330R0	H1B060330	BOULKIEMDE	0. No	B0603	1. Male	1. epilepsy	0	2. 18-30 yrs old	0. No	4. Eat pork in another village market	B0603	2. Piglet concession	0. None	0	0	1. Farmer	1	0	0	1	Neg	1	1	0	0	0	0	0	1	0	1	0	1	0	1	1	0	0	0
H1B060332R0	H1B060332	BOULKIEMDE	1. Yes	B0603	1. Male	0. no	1	0. 6-10 yrs old	0. No	2. Eat pork in other home	B0603	2. Piglet concession	0. None	0	0	3. Comm/Salar/Skilled/Unemploed	0	0	0	1	Neg	0	1	0	0	0	0	0	1	0	0	0	1	1	0	1	0	0	0
H1B060333R0	H1B060333	BOULKIEMDE	1. Yes	B0603	1. Male	0. no	0	0. 6-10 yrs old	0. No	2. Eat pork in other home	B0603	2. Piglet concession	0. None	0	0	0. Student	0	0	0	1	Neg	0	1	0	0	0	0	0	1	0	0	0	1	1	0	1	0	0	0
H1B060334R0	H1B060334	BOULKIEMDE	0. No	B0603	1. Male	0. no	0	0. 6-10 yrs old	0. No	1. Eat pork at home only	B0603	2. Piglet concession	0. None	0	0	3. Comm/Salar/Skilled/Unemploed	0	0	0	1	Neg	0	1	0	0	0	0	0	1	0	0	0	1	0	0	1	0	0	0
H1B060335R0	H1B060335	BOULKIEMDE	0. No	B0603	0. Female	0. no	0	4. 41-50 yrs old	0. No	5. Ate pork before, not now	B0603	2. Piglet concession	0. None	0	0	2. Housewife	0	0	0	1	Neg	2	1	0	0	0	0	0	1	0	0	1	0	0	0	1	0	0	0
H1B060336R0	H1B060336	BOULKIEMDE	0. No	B0603	0. Female	0. no	0	5. More than 50 yrs old	1. Yes	1. Eat pork at home only	B0603	2. Piglet concession	0. None	0	0	2. Housewife	0	0	0	1	Neg	2	1	0	0	0	0	0	1	0	0	1	0	0	0	1	0	0	0
H1B060337R0	H1B060337	BOULKIEMDE	1. Yes	B0603	1. Male	0. no	0	0. 6-10 yrs old	0. No	1. Eat pork at home only	B0603	2. Piglet concession	0. None	0	0	0. Student	0	0	0	1	Neg	0	1	0	0	0	0	0	1	0	0	0	1	1	0	1	0	0	0
H1B060338R0	H1B060338	BOULKIEMDE	1. Yes	B0603	0. Female	0. no	1	2. 18-30 yrs old	1. Yes	1. Eat pork at home only	B0603	2. Piglet concession	0. None	0	0	0. Student	0	0	0	1	Neg	1	1	0	0	0	0	0	1	0	1	0	0	1	0	1	0	0	0
H1B060340R0	H1B060340	BOULKIEMDE	0. No	B0603	1. Male	1. epilepsy	1	0. 6-10 yrs old	0. No	0. Never ate pork	B0603	2. Piglet concession	1. epilepsy only	1	0	0. Student	0	0	0	1	Neg	0	1	0	1			1	1	0	0	0	1	0	0	1	0	0	0
H1B060341R0	H1B060341	BOULKIEMDE	0. No	B0603	1. Male	0. no	0	5. More than 50 yrs old	0. No	2. Eat pork in other home	B0603	3. Any type of concession	0. None	0	0	2. Housewife	0	0	0	1	Neg	2	1	0	0	0	0	0	1	0	0	1	1	0	0	0	1	0	0
H1B060343R0	H1B060343	BOULKIEMDE	1. Yes	B0603	0. Female	0. no	0	0. 6-10 yrs old	0. No	1. Eat pork at home only	B0603	3. Any type of concession	0. None	0	0	0. Student	0	0	0	1	Neg	0	1	0	0	0	0	0	1	0	0	0	0	1	0	0	1	0	0
H1B060344R0	H1B060344	BOULKIEMDE	0. No	B0603	1. Male	1. epilepsy	1	4. 41-50 yrs old	0. No	4. Eat pork in another village market	B0603	3. Any type of concession	0. None	0	0	3. Comm/Salar/Skilled/Unemploed	0	0	0	1	Neg	2	1	0	0	0	0	0	1	0	0	1	1	0	0	0	1	0	0
H1B060345R0	H1B060345	BOULKIEMDE	0. No	B0603	0. Female	0. no	1	2. 18-30 yrs old	0. No	1. Eat pork at home only	B0603	3. Any type of concession	0. None	0	0	2. Housewife	0	0	0	1	Neg	1	1	0	0	0	0	0	1	0	1	0	0	0	0	0	1	0	0
H1B060346R0	H1B060346	BOULKIEMDE	1. Yes	B0603	0. Female	1. epilepsy	1	2. 18-30 yrs old	0. No	2. Eat pork in other home	B0603	3. Any type of concession	0. None	0	0	2. Housewife	0	0	0	1	Neg	1	1	0	0	0	0	0	1	0	1	0	0	1	0	0	1	0	0
H1B060347R0	H1B060347	BOULKIEMDE	0. No	B0603	0. Female	0. no	0	3. 31-40 yrs old	0. No	2. Eat pork in other home	B0603	3. Any type of concession	0. None	0	0	2. Housewife	0	0	0	1	Neg	1	1	0	0	0	0	0	1	0	1	0	0	0	0	0	1	0	0
H1B060348R0	H1B060348	BOULKIEMDE	0. No	B0603	0. Female	0. no	0	3. 31-40 yrs old	0. No	2. Eat pork in other home	B0603	3. Any type of concession	0. None	0	0	3. Comm/Salar/Skilled/Unemploed	0	0	0	1	Neg	1	1	0	0	0	0	0	1	0	1	0	0	0	0	0	1	0	0
H1B060349R0	H1B060349	BOULKIEMDE	0. No	B0603	0. Female	0. no	0	0. 6-10 yrs old	0. No	1. Eat pork at home only	B0603	3. Any type of concession	0. None	0	0	2. Housewife	0	0	0	1	Neg	0	1	0	0	0	0	0	1	0	0	0	0	0	0	0	1	0	0
H1B060350R0	H1B060350	BOULKIEMDE	1. Yes	B0603	1. Male	0. no	0	1. 11-17 yrs old	0. No	1. Eat pork at home only	B0603	3. Any type of concession	0. None	0	0	0. Student	0	0	0	1	Neg	0	1	0	0	0	0	0	1	0	0	0	1	1	0	0	1	0	0
H1B060352R0	H1B060352	BOULKIEMDE	0. No	B0603	0. Female	0. no	0	2. 18-30 yrs old	0. No	1. Eat pork at home only	B0603	3. Any type of concession	0. None	0	0	2. Housewife	0	0	0	1	Neg	1	1	0	0	0	0	0	1	0	1	0	0	0	0	0	1	0	0
H1B060353R0	H1B060353	BOULKIEMDE	0. No	B0603	1. Male	0. no	0	1. 11-17 yrs old	0. No	1. Eat pork at home only	B0603	3. Any type of concession	0. None	0	0	1. Farmer	0	0	0	1	Neg	0	1	0	0	0	0	0	1	0	0	0	1	0	0	0	1	0	0
H1B060354R0	H1B060354	BOULKIEMDE	0. No	B0603	1. Male	0. no	0	5. More than 50 yrs old	0. No	5. Ate pork before, not now	B0603	3. Any type of concession	0. None	0	0	1. Farmer	0	0	0	1	Neg	2	1	0	0	0	0	0	1	0	0	1	1	0	0	0	1	0	0
H1B060356R0	H1B060356	BOULKIEMDE	0. No	B0603	0. Female	0. no	0	1. 11-17 yrs old	0. No	1. Eat pork at home only	B0603	3. Any type of concession	0. None	0	0	2. Housewife	0	1	0	1	Weak	0	1	0	0	0	0	0	1	1	0	0	0	0	0	0	1	0	0
H1B060357R0	H1B060357	BOULKIEMDE	0. No	B0603	0. Female	0. no	0	5. More than 50 yrs old	0. No	3. Eat pork at the village market	B0603	3. Any type of concession	0. None	0	0	2. Housewife	0	0	0	1	Neg	2	1	0	0	0	0	0	1	0	0	1	0	0	0	0	1	0	0
H1B060359R0	H1B060359	BOULKIEMDE	1. Yes	B0603	1. Male	0. no	0	2. 18-30 yrs old	0. No	4. Eat pork in another village market	B0603	3. Any type of concession	0. None	0	0	1. Farmer	0	0	0	1	Neg	1	1	0	0	0	0	0	1	0	1	0	1	1	0	0	1	0	0
H1B060360R0	H1B060360	BOULKIEMDE	1. Yes	B0603	0. Female	0. no	0	0. 6-10 yrs old	0. No	1. Eat pork at home only	B0603	3. Any type of concession	0. None	0	0	0. Student	0	0	0	1	Neg	0	1	0	0	0	0	0	1	0	0	0	0	1	0	0	1	0	0
H1B060362R0	H1B060362	BOULKIEMDE	0. No	B0603	0. Female	3. epilepsy and headache	1	5. More than 50 yrs old	0. No	1. Eat pork at home only	B0603	3. Any type of concession	3. headache only	0	1	2. Housewife	0	0	0	1	Neg	2	1	1		1	1		1	0	0	1	0	0	0	0	1	0
H1B060363R0	H1B060363	BOULKIEMDE	1. Yes	B0603	0. Female	0. no	0	1. 11-17 yrs old	0. No	0. Never ate pork	B0603	3. Any type of concession	0. None	0	0	0. Student	0	0	0	1	Neg	0	1	0	0	0	0	0	1	0	0	0	0	1	0	0	1	0	0
H1B060364R0	H1B060364	BOULKIEMDE	1. Yes	B0603	1. Male	0. no	0	1. 11-17 yrs old	0. No	3. Eat pork at the village market	B0603	3. Any type of concession	0. None	0	0	0. Student	0	0	0	1	Neg	0	1	0	0	0	0	0	1	0	0	0	1	1	0	0	1	0	0
H1B060365R0	H1B060365	BOULKIEMDE	0. No	B0603	1. Male	0. no	0	1. 11-17 yrs old	1. Yes	0. Never ate pork	B0603	3. Any type of concession	0. None	0	0	1. Farmer	0	0	0	1	Neg	0	1	0	0	0	0	0	1	0	0	0	1	0	0	0	1	0	0
H1B060366R0	H1B060366	BOULKIEMDE	0. No	B0603	1. Male	0. no	0	5. More than 50 yrs old	0. No	5. Ate pork before, not now	B0603	3. Any type of concession	0. None	0	0	1. Farmer	0	1	0	1	Weak	2	1	0	0	0	0	0	1	1	0	1	1	0	0	0	1	0	0
H1B060367R0	H1B060367	BOULKIEMDE	1. Yes	B0603	1. Male	0. no	0	1. 11-17 yrs old	0. No	0. Never ate pork	B0603	3. Any type of concession	0. None	0	0	0. Student	0	0	0	1	Neg	0	1	0	0	0	0	0	1	0	0	0	1	1	0	0	1	0	0
H1B060368R0	H1B060368	BOULKIEMDE	0. No	B0603	0. Female	0. no	0	5. More than 50 yrs old	0. No	1. Eat pork at home only	B0603	3. Any type of concession	0. None	0	0	2. Housewife	0	1	1	1	Strong	2	1	0	0	0	0	0	1	1	0	1	0	0	0	0	1	0	0
H1B060370R0	H1B060370	BOULKIEMDE	0. No	B0603	0. Female	0. no	0	4. 41-50 yrs old	0. No	1. Eat pork at home only	B0603	3. Any type of concession	0. None	0	0	2. Housewife	0	0	0	1	Neg	2	1	0	0	0	0	0	1	0	0	1	0	0	0	0	1	0	0
H1B060371R0	H1B060371	BOULKIEMDE	0. No	B0603	0. Female	0. no	0	3. 31-40 yrs old	0. No	1. Eat pork at home only	B0603	3. Any type of concession	0. None	0	0	2. Housewife	0	0	0	1	Neg	1	1	0	0	0	0	0	1	0	1	0	0	0	0	0	1	0	0
H1B060372R0	H1B060372	BOULKIEMDE	0. No	B0603	0. Female	0. no	1	3. 31-40 yrs old	0. No	3. Eat pork at the village market	B0603	3. Any type of concession	0. None	0	0	1. Farmer	0	0	0	1	Neg	1	1	0	0	0	0	0	1	0	1	0	0	0	0	0	1	0	0
H1B060374R0	H1B060374	BOULKIEMDE	0. No	B0603	0. Female	0. no	0	5. More than 50 yrs old	0. No	5. Ate pork before, not now	B0603	3. Any type of concession	0. None	0	0	2. Housewife	0	0	0	1	Neg	2	1	0	0	0	0	0	1	0	0	1	0	0	0	0	1	0	0
H1B060375R0	H1B060375	BOULKIEMDE	1. Yes	B0603	1. Male	1. epilepsy	1	1. 11-17 yrs old	0. No	2. Eat pork in other home	B0603	3. Any type of concession	1. epilepsy only	1	0	3. Comm/Salar/Skilled/Unemploed	0	0	0	1	Neg	0	1	0	1			1	1	0	0	0	1	1	0	0	1	0	0
H1B060377R0	H1B060377	BOULKIEMDE	0. No	B0603	0. Female	0. no	0	4. 41-50 yrs old	0. No	1. Eat pork at home only	B0603	3. Any type of concession	0. None	0	0	2. Housewife	0	0	0	1	Neg	2	1	0	0	0	0	0	1	0	0	1	0	0	0	0	1	0	0
H1B060378R0	H1B060378	BOULKIEMDE	0. No	B0603	0. Female	0. no	0	5. More than 50 yrs old	0. No	1. Eat pork at home only	B0603	3. Any type of concession	0. None	0	0	2. Housewife	0	0	0	1	Neg	2	1	0	0	0	0	0	1	0	0	1	0	0	0	0	1	0	0
H1B060379R0	H1B060379	BOULKIEMDE	0. No	B0603	0. Female	0. no	0	1. 11-17 yrs old	0. No	3. Eat pork at the village market	B0603	3. Any type of concession	0. None	0	0	2. Housewife	0	0	0	1	Neg	0	1	0	0	0	0	0	1	0	0	0	0	0	0	0	1	0	0
H1B060380R0	H1B060380	BOULKIEMDE	0. No	B0603	0. Female	0. no	0	0. 6-10 yrs old	0. No	1. Eat pork at home only	B0603	3. Any type of concession	0. None	0	0	0. Student	0	0	0	1	Neg	0	1	0	0	0	0	0	1	0	0	0	0	0	0	0	1	0	0
H1B060601R0	H1B060601	BOULKIEMDE	0. No	B0606	0. Female	0. no	1	1. 11-17 yrs old	0. No	1. Eat pork at home only	B0606	1. Sow concession	0. None	0	0	2. Housewife	0	0	0	1	Neg	0	1	0	0	0	0	0	1	0	0	0	0	0	0	0	0	0	0
H1B060602R0	H1B060602	BOULKIEMDE	0. No	B0606	1. Male	0. no	0	5. More than 50 yrs old	0. No	1. Eat pork at home only	B0606	1. Sow concession	0. None	0	0	1. Farmer	0	1	1	1	Strong	2	1	0	0	0	0	0	1	1	0	1	1	0	0	0	0	0	0
H1B060603R0	H1B060603	BOULKIEMDE	0. No	B0606	0. Female	2. headache	1	5. More than 50 yrs old	0. No	5. Ate pork before, not now	B0606	1. Sow concession	0. None	0	0	1. Farmer	0	0	0	1	Neg	2	1	0	0	0	0	0	1	0	0	1	0	0	0	0	0	0	0
H1B060604R0	H1B060604	BOULKIEMDE	0. No	B0606	1. Male	1. epilepsy	1	5. More than 50 yrs old	0. No	5. Ate pork before, not now	B0606	1. Sow concession	1. epilepsy only	1	0	1. Farmer	0	0	0	1	Neg	2	1	0	1			1	1	0	0	1	1	0	0	0	0	1	1
H1B060607R0	H1B060607	BOULKIEMDE	0. No	B0606	0. Female	0. no	0	4. 41-50 yrs old	0. No	1. Eat pork at home only	B0606	1. Sow concession	0. None	0	0	2. Housewife	0	1	1	1	Strong	2	1	0	0	0	0	0	1	1	0	1	0	0	0	0	0	0	0
H1B060608R0	H1B060608	BOULKIEMDE	0. No	B0606	0. Female	0. no	0	4. 41-50 yrs old	0. No	1. Eat pork at home only	B0606	1. Sow concession	0. None	0	0	2. Housewife	0	0	0	1	Neg	2	1	0	0	0	0	0	1	0	0	1	0	0	0	0	0	0	0
H1B060609R0	H1B060609	BOULKIEMDE	0. No	B0606	0. Female	3. epilepsy and headache	1	3. 31-40 yrs old	0. No	5. Ate pork before, not now	B0606	1. Sow concession	1. epilepsy only	1	0	1. Farmer	0	0	0	1	Neg	1	1	0	1			1	1	0	1	0	0	0	0	0	0	1	1
H1B060610R0	H1B060610	BOULKIEMDE	0. No	B0606	0. Female	0. no	0	5. More than 50 yrs old	0. No	1. Eat pork at home only	B0606	1. Sow concession	0. None	0	0	2. Housewife	0	0	0	1	Neg	2	1	0	0	0	0	0	1	0	0	1	0	0	0	0	0	0	0
H1B060611R0	H1B060611	BOULKIEMDE	0. No	B0606	0. Female	0. no	0	3. 31-40 yrs old	0. No	1. Eat pork at home only	B0606	2. Piglet concession	0. None	0	0	2. Housewife	0	0	0	1	Neg	1	1	0	0	0	0	0	1	0	1	0	0	0	0	1	0	0	0
H1B060612R0	H1B060612	BOULKIEMDE	0. No	B0606	0. Female	0. no	0	2. 18-30 yrs old	0. No	1. Eat pork at home only	B0606	2. Piglet concession	0. None	0	0	2. Housewife	0	0	0	1	Neg	1	1	0	0	0	0	0	1	0	1	0	0	0	0	1	0	0	0
H1B060613R0	H1B060613	BOULKIEMDE	0. No	B0606	0. Female	0. no	0	1. 11-17 yrs old	0. No	1. Eat pork at home only	B0606	2. Piglet concession	0. None	0	0	2. Housewife	0	0	0	1	Neg	0	1	0	0	0	0	0	1	0	0	0	0	0	0	1	0	0	0
H1B060614R0	H1B060614	BOULKIEMDE	1. Yes	B0606	1. Male	0. no	0	1. 11-17 yrs old	0. No	1. Eat pork at home only	B0606	2. Piglet concession	0. None	0	0	1. Farmer	0	0	0	1	Neg	0	1	0	0	0	0	0	1	0	0	0	1	1	0	1	0	0	0
H1B060615R0	H1B060615	BOULKIEMDE	0. No	B0606	0. Female	0. no	0	5. More than 50 yrs old	0. No	5. Ate pork before, not now	B0606	2. Piglet concession	0. None	0	0	1. Farmer	0	0	0	1	Neg	2	1	0	0	0	0	0	1	0	0	1	0	0	0	1	0	0	0
H1B060616R0	H1B060616	BOULKIEMDE	0. No	B0606	0. Female	3. epilepsy and headache	1	4. 41-50 yrs old	0. No	3. Eat pork at the village market	B0606	2. Piglet concession	0. None	0	0	3. Comm/Salar/Skilled/Unemploed	0	0	0	1	Neg	2	1	0	0	0	0	0	1	0	0	1	0	0	0	1	0	0	0
H1B060617R0	H1B060617	BOULKIEMDE	0. No	B0606	0. Female	0. no	0	1. 11-17 yrs old	0. No	1. Eat pork at home only	B0606	2. Piglet concession	0. None	0	0	2. Housewife	0	0	0	1	Neg	0	1	0	0	0	0	0	1	0	0	0	0	0	0	1	0	0	0
H1B060618R0	H1B060618	BOULKIEMDE	0. No	B0606	0. Female	3. epilepsy and headache	1	2. 18-30 yrs old	0. No	5. Ate pork before, not now	B0606	2. Piglet concession	1. epilepsy only	1	0	2. Housewife	0	0	0	1	Neg	1	1	0	1			1	1	0	1	0	0	0	0	1	0	1	1
H1B060622R0	H1B060622	BOULKIEMDE	0. No	B0606	0. Female	0. no	1	4. 41-50 yrs old	1. Yes	1. Eat pork at home only	B0606	2. Piglet concession	0. None	0	0	2. Housewife	0	0	0	1	Neg	2	1	0	0	0	0	0	1	0	0	1	0	0	0	1	0	0	0
H1B060623R0	H1B060623	BOULKIEMDE	0. No	B0606	0. Female	0. no	0	4. 41-50 yrs old	0. No	5. Ate pork before, not now	B0606	2. Piglet concession	0. None	0	0	2. Housewife	0	0	0	1	Neg	2	1	0	0	0	0	0	1	0	0	1	0	0	0	1	0	0	0
H1B060624R0	H1B060624	BOULKIEMDE	1. Yes	B0606	0. Female	0. no	0	1. 11-17 yrs old	0. No	1. Eat pork at home only	B0606	2. Piglet concession	0. None	0	0	0. Student	0	0	0	1	Neg	0	1	0	0	0	0	0	1	0	0	0	0	1	0	1	0	0	0
H1B060625R0	H1B060625	BOULKIEMDE	0. No	B0606	0. Female	0. no	0	1. 11-17 yrs old	0. No	1. Eat pork at home only	B0606	2. Piglet concession	0. None	0	0	2. Housewife	0	0	0	1	Neg	0	1	0	0	0	0	0	1	0	0	0	0	0	0	1	0	0	0
H1B060627R0	H1B060627	BOULKIEMDE	0. No	B0606	0. Female	3. epilepsy and headache	1	5. More than 50 yrs old	0. No	5. Ate pork before, not now	B0606	2. Piglet concession	1. epilepsy only	1	0	2. Housewife	0	0	0	1	Neg	2	1	0	1			1	1	0	0	1	0	0	0	1	0	1	1
H1B060628R0	H1B060628	BOULKIEMDE	0. No	B0606	1. Male	0. no	0	1. 11-17 yrs old	0. No	1. Eat pork at home only	B0606	2. Piglet concession	0. None	0	0	1. Farmer	0	0	0	1	Neg	0	1	0	0	0	0	0	1	0	0	0	1	0	0	1	0	0	0
H1B060629R0	H1B060629	BOULKIEMDE	0. No	B0606	0. Female	0. no	0	5. More than 50 yrs old	0. No	3. Eat pork at the village market	B0606	2. Piglet concession	0. None	0	0	1. Farmer	0	0	0	1	Neg	2	1	0	0	0	0	0	1	0	0	1	0	0	0	1	0	0	0
H1B060631R0	H1B060631	BOULKIEMDE	0. No	B0606	0. Female	1. epilepsy	1	3. 31-40 yrs old	0. No	5. Ate pork before, not now	B0606	2. Piglet concession	1. epilepsy only	1	0	2. Housewife	0	0	0	1	Neg	1	1	0	1			1	1	0	1	0	0	0	0	1	0	1	1
H1B060632R0	H1B060632	BOULKIEMDE	0. No	B0606	1. Male	1. epilepsy	1	5. More than 50 yrs old	0. No	4. Eat pork in another village market	B0606	2. Piglet concession	1. epilepsy only	1	0	1. Farmer	0	0	0	1	Neg	2	1	0	1			1	1	0	0	1	1	0	0	1	0	0	0
H1B060634R0	H1B060634	BOULKIEMDE	0. No	B0606	0. Female	1. epilepsy	1	4. 41-50 yrs old	0. No	2. Eat pork in other home	B0606	2. Piglet concession	0. None	0	0	3. Comm/Salar/Skilled/Unemploed	0	0	0	1	Neg	2	1	0	0	0	0	0	1	0	0	1	0	0	0	1	0	0	0
H1B060635R0	H1B060635	BOULKIEMDE	0. No	B0606	0. Female	0. no	0	5. More than 50 yrs old	0. No	1. Eat pork at home only	B0606	2. Piglet concession	0. None	0	0	2. Housewife	0	0	0	1	Neg	2	1	0	0	0	0	0	1	0	0	1	0	0	0	1	0	0	0
H1B060637R0	H1B060637	BOULKIEMDE	0. No	B0606	1. Male	0. no	0	5. More than 50 yrs old	0. No	1. Eat pork at home only	B0606	2. Piglet concession	0. None	0	0	2. Housewife	0	0	0	1	Neg	2	1	0	0	0	0	0	1	0	0	1	1	0	0	1	0	0	0
H1B060638R0	H1B060638	BOULKIEMDE	0. No	B0606	1. Male	0. no	0	0. 6-10 yrs old	0. No	1. Eat pork at home only	B0606	2. Piglet concession	0. None	0	0	1. Farmer	0	0	0	1	Neg	0	1	0	0	0	0	0	1	0	0	0	1	0	0	1	0	0	0
H1B060640R0	H1B060640	BOULKIEMDE	1. Yes	B0606	1. Male	0. no	0	0. 6-10 yrs old	0. No	1. Eat pork at home only	B0606	2. Piglet concession	0. None	0	0	1. Farmer	0	0	0	1	Neg	0	1	0	0	0	0	0	1	0	0	0	1	1	0	1	0	0	0
H1B060641R0	H1B060641	BOULKIEMDE	0. No	B0606	0. Female	3. epilepsy and headache	1	2. 18-30 yrs old		5. Ate pork before, not now	B0606	3. Any type of concession	1. epilepsy only	1	0	2. Housewife	0	0	0	1	Neg	1	1	0	1			1	1	0	1	0	0	0	0	0	1	1	1
H1B060642R0	H1B060642	BOULKIEMDE	0. No	B0606	0. Female	0. no	0	3. 31-40 yrs old	0. No	2. Eat pork in other home	B0606	3. Any type of concession	0. None	0	0	2. Housewife	0	0	0	1	Neg	1	1	0	0	0	0	0	1	0	1	0	0	0	0	0	1	0	0
H1B060643R0	H1B060643	BOULKIEMDE	0. No	B0606	0. Female	0. no	1	2. 18-30 yrs old	0. No	1. Eat pork at home only	B0606	3. Any type of concession	0. None	0	0	2. Housewife	0	0	0	1	Neg	1	1	0	0	0	0	0	1	0	1	0	0	0	0	0	1	0	0
H1B060644R0	H1B060644	BOULKIEMDE	0. No	B0606	1. Male	0. no	0		0. No	0. Never ate pork	B0606	3. Any type of concession	0. None	0	0	1. Farmer	0	0	0	1	Neg		0	0	0	0	0	0	1	0			1	0	0	0	1	0	0
H1B060645R0	H1B060645	BOULKIEMDE	0. No	B0606	0. Female	0. no	0	5. More than 50 yrs old	0. No	1. Eat pork at home only	B0606	3. Any type of concession	0. None	0	0	2. Housewife	0	0	0	1	Neg	2	1	0	0	0	0	0	1	0	0	1	0	0	0	0	1	0	0
H1B060647R0	H1B060647	BOULKIEMDE	0. No	B0606	0. Female	2. headache	1	5. More than 50 yrs old	0. No	2. Eat pork in other home	B0606	3. Any type of concession	3. headache only	0	1	2. Housewife	0	1	1	1	Strong	2	1	1		1	1		1	1	0	1	0	0	0	0	1	0
H1B060649R0	H1B060649	BOULKIEMDE	0. No	B0606	1. Male	0. no	0	5. More than 50 yrs old	0. No	5. Ate pork before, not now	B0606	3. Any type of concession	0. None	0	0	1. Farmer	0	0	0	1	Neg	2	1	0	0	0	0	0	1	0	0	1	1	0	0	0	1	0	0
H1B060650R0	H1B060650	BOULKIEMDE	0. No	B0606	0. Female	0. no	0	5. More than 50 yrs old	0. No	0. Never ate pork	B0606	3. Any type of concession	0. None	0	0	3. Comm/Salar/Skilled/Unemploed	0	0	0	1	Neg	2	1	0	0	0	0	0	1	0	0	1	0	0	0	0	1	0	0
H1B060651R0	H1B060651	BOULKIEMDE	0. No	B0606	0. Female	0. no	0	2. 18-30 yrs old	0. No	0. Never ate pork	B0606	3. Any type of concession	0. None	0	0	2. Housewife	0	0	0	1	Neg	1	1	0	0	0	0	0	1	0	1	0	0	0	0	0	1	0	0
H1B060652R0	H1B060652	BOULKIEMDE	0. No	B0606	0. Female	0. no	0	3. 31-40 yrs old	0. No	5. Ate pork before, not now	B0606	3. Any type of concession	0. None	0	0	2. Housewife	0	0	0	1	Neg	1	1	0	0	0	0	0	1	0	1	0	0	0	0	0	1	0	0
H1B060653R0	H1B060653	BOULKIEMDE	0. No	B0606	0. Female	0. no	0	3. 31-40 yrs old	0. No	2. Eat pork in other home	B0606	3. Any type of concession	0. None	0	0	2. Housewife	0	0	0	1	Neg	1	1	0	0	0	0	0	1	0	1	0	0	0	0	0	1	0	0
H1B060654R0	H1B060654	BOULKIEMDE	0. No	B0606	1. Male	0. no	0	5. More than 50 yrs old	0. No	1. Eat pork at home only	B0606	3. Any type of concession	0. None	0	0	1. Farmer	0	1	1	1	Strong	2	1	0	0	0	0	0	1	1	0	1	1	0	0	0	1	0	0
H1B060655R0	H1B060655	BOULKIEMDE	1. Yes	B0606	0. Female	0. no	0	3. 31-40 yrs old	0. No	0. Never ate pork	B0606	3. Any type of concession	0. None	0	0	2. Housewife	0	0	0	1	Neg	1	1	0	0	0	0	0	1	0	1	0	0	1	0	0	1	0	0
H1B060657R0	H1B060657	BOULKIEMDE	0. No	B0606	0. Female	0. no	0	4. 41-50 yrs old	0. No	1. Eat pork at home only	B0606	3. Any type of concession	0. None	0	0	2. Housewife	0	0	0	1	Neg	2	1	0	0	0	0	0	1	0	0	1	0	0	0	0	1	0	0
H1B060658R0	H1B060658	BOULKIEMDE	0. No	B0606	1. Male	0. no	0	5. More than 50 yrs old	0. No	5. Ate pork before, not now	B0606	3. Any type of concession	0. None	0	0	1. Farmer	0	0	0	1	Neg	2	1	0	0	0	0	0	1	0	0	1	1	0	0	0	1	0	0
H1B060661R0	H1B060661	BOULKIEMDE	0. No	B0606	0. Female	0. no	0	2. 18-30 yrs old	0. No	5. Ate pork before, not now	B0606	3. Any type of concession	0. None	0	0	2. Housewife	0	0	0	1	Neg	1	1	0	0	0	0	0	1	0	1	0	0	0	0	0	1	0	0
H1B060662R0	H1B060662	BOULKIEMDE	0. No	B0606	1. Male	0. no	0	5. More than 50 yrs old	0. No	0. Never ate pork	B0606	3. Any type of concession	0. None	0	0	1. Farmer	0	0	0	1	Neg	2	1	0	0	0	0	0	1	0	0	1	1	0	0	0	1	0	0
H1B060663R0	H1B060663	BOULKIEMDE	0. No	B0606	0. Female	0. no	0	5. More than 50 yrs old	0. No	0. Never ate pork	B0606	3. Any type of concession	0. None	0	0	2. Housewife	0	0	0	1	Neg	2	1	0	0	0	0	0	1	0	0	1	0	0	0	0	1	0	0
H1B060664R0	H1B060664	BOULKIEMDE	0. No	B0606	0. Female	0. no	0	5. More than 50 yrs old	0. No	3. Eat pork at the village market	B0606	3. Any type of concession	0. None	0	0	2. Housewife	0	0	0	1	Neg	2	1	0	0	0	0	0	1	0	0	1	0	0	0	0	1	0	0
H1B060666R0	H1B060666	BOULKIEMDE	1. Yes	B0606	1. Male	0. no	0	1. 11-17 yrs old	0. No	1. Eat pork at home only	B0606	3. Any type of concession	0. None	0	0	0. Student	0	0	0	1	Neg	0	1	0	0	0	0	0	1	0	0	0	1	1	0	0	1	0	0
H1B060667R0	H1B060667	BOULKIEMDE	0. No	B0606	1. Male	0. no	0	5. More than 50 yrs old	0. No	0. Never ate pork	B0606	3. Any type of concession	0. None	0	0	1. Farmer	0	0	0	1	Neg	2	1	0	0	0	0	0	1	0	0	1	1	0	0	0	1	0	0
H1B060668R0	H1B060668	BOULKIEMDE	0. No	B0606	1. Male	0. no	0	5. More than 50 yrs old	0. No	3. Eat pork at the village market	B0606	3. Any type of concession	0. None	0	0	1. Farmer	0	0	0	1	Neg	2	1	0	0	0	0	0	1	0	0	1	1	0	0	0	1	0	0
H1B060669R0	H1B060669	BOULKIEMDE	1. Yes	B0606	1. Male	0. no	0	0. 6-10 yrs old	0. No	1. Eat pork at home only	B0606	3. Any type of concession	0. None	0	0	0. Student	0	0	0	1	Neg	0	1	0	0	0	0	0	1	0	0	0	1	1	0	0	1	0	0
H1B060670R0	H1B060670	BOULKIEMDE	0. No	B0606	0. Female	0. no	0	4. 41-50 yrs old	0. No	5. Ate pork before, not now	B0606	3. Any type of concession	0. None	0	0	2. Housewife	0	0	0	1	Neg	2	1	0	0	0	0	0	1	0	0	1	0	0	0	0	1	0	0
H1B060672R0	H1B060672	BOULKIEMDE	1. Yes	B0606	1. Male	0. no	1	1. 11-17 yrs old	0. No	0. Never ate pork	B0606	3. Any type of concession	0. None	0	0	0. Student	0	0	0	1	Neg	0	1	0	0	0	0	0	1	0	0	0	1	1	0	0	1	0	0
H1B060673R0	H1B060673	BOULKIEMDE	0. No	B0606	1. Male	0. no	0	2. 18-30 yrs old	0. No	3. Eat pork at the village market	B0606	3. Any type of concession	0. None	0	0	1. Farmer	0	0	0	1	Neg	1	1	0	0	0	0	0	1	0	1	0	1	0	0	0	1	0	0
H1B060674R0	H1B060674	BOULKIEMDE	0. No	B0606	1. Male	0. no	0	4. 41-50 yrs old	0. No	0. Never ate pork	B0606	3. Any type of concession	0. None	0	0	1. Farmer	0	0	0	1	Neg	2	1	0	0	0	0	0	1	0	0	1	1	0	0	0	1	0	0
H1B060675R0	H1B060675	BOULKIEMDE	0. No	B0606	0. Female	0. no	0	5. More than 50 yrs old	0. No	0. Never ate pork	B0606	3. Any type of concession	0. None	0	0	2. Housewife	0	0	0	1	Neg	2	1	0	0	0	0	0	1	0	0	1	0	0	0	0	1	0	0
H1B060676R0	H1B060676	BOULKIEMDE	0. No	B0606	0. Female	0. no	0	2. 18-30 yrs old	0. No	1. Eat pork at home only	B0606	3. Any type of concession	0. None	0	0	2. Housewife	0	0	0	1	Neg	1	1	0	0	0	0	0	1	0	1	0	0	0	0	0	1	0	0
H1B060677R0	H1B060677	BOULKIEMDE	0. No	B0606	1. Male	0. no	0	4. 41-50 yrs old	0. No	3. Eat pork at the village market	B0606	3. Any type of concession	0. None	0	0	1. Farmer	0	0	0	1	Neg	2	1	0	0	0	0	0	1	0	0	1	1	0	0	0	1	0	0
H1B070901R0	H1B070901	BOULKIEMDE	0. No	B0709	1. Male	0. no	0	4. 41-50 yrs old	0. No	3. Eat pork at the village market	B0709	1. Sow concession	0. None	0	0	1. Farmer	0	1	1	1	Strong	2	1	0	0	0	0	0	1	1	0	1	1	0	0	0	0	0	0
H1B070902R0	H1B070902	BOULKIEMDE	0. No	B0709	0. Female	0. no	0	2. 18-30 yrs old	0. No	3. Eat pork at the village market	B0709	1. Sow concession	0. None	0	0	3. Comm/Salar/Skilled/Unemploed	0	0	0	1	Neg	1	1	0	0	0	0	0	1	0	1	0	0	0	0	0	0	0	0
H1B070903R0	H1B070903	BOULKIEMDE	0. No	B0709	1. Male	0. no	0	5. More than 50 yrs old	0. No	4. Eat pork in another village market	B0709	1. Sow concession	0. None	0	0	1. Farmer	0	0	0	1	Neg	2	1	0	0	0	0	0	1	0	0	1	1	0	0	0	0	0	0
H1B070904R0	H1B070904	BOULKIEMDE	0. No	B0709	1. Male	0. no	0	5. More than 50 yrs old	0. No	5. Ate pork before, not now	B0709	1. Sow concession	0. None	0	0	1. Farmer	0	0	0	1	Neg	2	1	0	0	0	0	0	1	0	0	1	1	0	0	0	0	0	0
H1B070905R0	H1B070905	BOULKIEMDE	0. No	B0709	0. Female	0. no	0	5. More than 50 yrs old	0. No	0. Never ate pork	B0709	1. Sow concession	0. None	0	0	3. Comm/Salar/Skilled/Unemploed	0	0	0	1	Neg	2	1	0	0	0	0	0	1	0	0	1	0	0	0	0	0	0	0
H1B070906R0	H1B070906	BOULKIEMDE	0. No	B0709	0. Female	0. no	0	0. 6-10 yrs old	0. No	1. Eat pork at home only	B0709	1. Sow concession	0. None	0	0	2. Housewife	0	0	0	1	Neg	0	1	0	0	0	0	0	1	0	0	0	0	0	0	0	0	0	0
H1B070907R0	H1B070907	BOULKIEMDE	0. No	B0709	0. Female	0. no	0	5. More than 50 yrs old	0. No	1. Eat pork at home only	B0709	1. Sow concession	0. None	0	0	2. Housewife	0	0	0	1	Neg	2	1	0	0	0	0	0	1	0	0	1	0	0	0	0	0	0	0
H1B070908R0	H1B070908	BOULKIEMDE	0. No	B0709	1. Male	0. no	0	4. 41-50 yrs old	0. No	4. Eat pork in another village market	B0709	1. Sow concession	0. None	0	0	1. Farmer	0	0	0	1	Neg	2	1	0	0	0	0	0	1	0	0	1	1	0	0	0	0	0	0
H1B070909R0	H1B070909	BOULKIEMDE	0. No	B0709	1. Male	0. no	0	5. More than 50 yrs old	0. No	3. Eat pork at the village market	B0709	1. Sow concession	0. None	0	0	1. Farmer	0	0	0	1	Neg	2	1	0	0	0	0	0	1	0	0	1	1	0	0	0	0	0	0
H1B070910R0	H1B070910	BOULKIEMDE	0. No	B0709	1. Male	0. no	0	0. 6-10 yrs old	0. No	1. Eat pork at home only	B0709	1. Sow concession	0. None	0	0	0. Student	0	0	0	1	Neg	0	1	0	0	0	0	0	1	0	0	0	1	0	0	0	0	0	0
H1B070911R0	H1B070911	BOULKIEMDE	0. No	B0709	0. Female	0. no	0	4. 41-50 yrs old	0. No	1. Eat pork at home only	B0709	2. Piglet concession	0. None	0	0	2. Housewife	0	0	0	1	Neg	2	1	0	0	0	0	0	1	0	0	1	0	0	0	1	0	0	0
H1B070912R0	H1B070912	BOULKIEMDE	0. No	B0709	1. Male	1. epilepsy	1	0. 6-10 yrs old	0. No	1. Eat pork at home only	B0709	2. Piglet concession	0. None	0	0	3. Comm/Salar/Skilled/Unemploed	0	0	0	1	Neg	0	1	0	0	0	0	0	1	0	0	0	1	0	0	1	0	0	0
H1B070913R0	H1B070913	BOULKIEMDE	0. No	B0709	1. Male	0. no	0	5. More than 50 yrs old	0. No	3. Eat pork at the village market	B0709	2. Piglet concession	0. None	0	0	1. Farmer	0	0	0	1	Neg	2	1	0	0	0	0	0	1	0	0	1	1	0	0	1	0	0	0
H1B070914R0	H1B070914	BOULKIEMDE	0. No	B0709	1. Male	0. no	0	5. More than 50 yrs old	0. No	1. Eat pork at home only	B0709	2. Piglet concession	0. None	0	0	1. Farmer	0	1	1	1	Strong	2	1	0	0	0	0	0	1	1	0	1	1	0	0	1	0	0	0
H1B070915R0	H1B070915	BOULKIEMDE	0. No	B0709	1. Male	0. no	0	5. More than 50 yrs old	0. No	3. Eat pork at the village market	B0709	2. Piglet concession	0. None	0	0	1. Farmer	0	0	0	1	Neg	2	1	0	0	0	0	0	1	0	0	1	1	0	0	1	0	0	0
H1B070916R0	H1B070916	BOULKIEMDE	0. No	B0709	1. Male	1. epilepsy	1	5. More than 50 yrs old	0. No	4. Eat pork in another village market	B0709	2. Piglet concession	0. None	0	0	1. Farmer	0	0	0	1	Neg	2	1	0	0	0	0	0	1	0	0	1	1	0	0	1	0	0	0
H1B070917R0	H1B070917	BOULKIEMDE	1. Yes	B0709	0. Female	0. no	0	1. 11-17 yrs old	0. No	1. Eat pork at home only	B0709	2. Piglet concession	0. None	0	0	0. Student	1	0	0	1	Neg	0	1	0	0	0	0	0	1	0	0	0	0	1	1	1	0	0	0
H1B070918R0	H1B070918	BOULKIEMDE	0. No	B0709	0. Female	0. no	0	1. 11-17 yrs old	0. No	2. Eat pork in other home	B0709	2. Piglet concession	0. None	0	0	0. Student	0	0	0	1	Neg	0	1	0	0	0	0	0	1	0	0	0	0	0	0	1	0	0	0
H1B070919R0	H1B070919	BOULKIEMDE	1. Yes	B0709	0. Female	0. no	0	1. 11-17 yrs old	0. No	1. Eat pork at home only	B0709	2. Piglet concession	0. None	0	0	0. Student	0	0	0	1	Neg	0	1	0	0	0	0	0	1	0	0	0	0	1	0	1	0	0	0
H1B070920R0	H1B070920	BOULKIEMDE	0. No	B0709	0. Female	0. no	0	3. 31-40 yrs old	0. No	1. Eat pork at home only	B0709	2. Piglet concession	0. None	0	0	2. Housewife	0	0	0	1	Neg	1	1	0	0	0	0	0	1	0	1	0	0	0	0	1	0	0	0
H1B070921R0	H1B070921	BOULKIEMDE	0. No	B0709	0. Female	0. no	0	3. 31-40 yrs old	0. No	0. Never ate pork	B0709	2. Piglet concession	0. None	0	0	2. Housewife	0	0	0	1	Neg	1	1	0	0	0	0	0	1	0	1	0	0	0	0	1	0	0	0
H1B070922R0	H1B070922	BOULKIEMDE	0. No	B0709	0. Female	0. no	0	2. 18-30 yrs old	0. No	2. Eat pork in other home	B0709	2. Piglet concession	0. None	0	0	2. Housewife	0	0	0	1	Neg	1	1	0	0	0	0	0	1	0	1	0	0	0	0	1	0	0	0
H1B070924R0	H1B070924	BOULKIEMDE	1. Yes	B0709	1. Male	0. no	0	0. 6-10 yrs old	1. Yes	1. Eat pork at home only	B0709	2. Piglet concession	0. None	0	0	0. Student	0	0	0	1	Neg	0	1	0	0	0	0	0	1	0	0	0	1	1	0	1	0	0	0
H1B070925R0	H1B070925	BOULKIEMDE	0. No	B0709	0. Female	0. no	0	5. More than 50 yrs old	0. No	1. Eat pork at home only	B0709	2. Piglet concession	0. None	0	0	2. Housewife	0	0	0	1	Neg	2	1	0	0	0	0	0	1	0	0	1	0	0	0	1	0	0	0
H1B070926R0	H1B070926	BOULKIEMDE	0. No	B0709	1. Male	0. no	0	2. 18-30 yrs old	0. No	3. Eat pork at the village market	B0709	2. Piglet concession	0. None	0	0	1. Farmer	0	0	0	1	Neg	1	1	0	0	0	0	0	1	0	1	0	1	0	0	1	0	0	0
H1B070929R0	H1B070929	BOULKIEMDE	1. Yes	B0709	1. Male	0. no	0	1. 11-17 yrs old	0. No	1. Eat pork at home only	B0709	2. Piglet concession	0. None	0	0	0. Student	0	0	0	1	Neg	0	1	0	0	0	0	0	1	0	0	0	1	1	0	1	0	0	0
H1B070930R0	H1B070930	BOULKIEMDE	0. No	B0709	1. Male	1. epilepsy	1	4. 41-50 yrs old	0. No	4. Eat pork in another village market	B0709	2. Piglet concession	1. epilepsy only	1	0	1. Farmer	0	0	0	1	Neg	2	1	0	1			1	1	0	0	1	1	0	0	1	0	0	0
H1B070931R0	H1B070931	BOULKIEMDE	0. No	B0709	1. Male	0. no	0	5. More than 50 yrs old	0. No	4. Eat pork in another village market	B0709	2. Piglet concession	0. None	0	0	1. Farmer	0	0	0	1	Neg	2	1	0	0	0	0	0	1	0	0	1	1	0	0	1	0	0	0
H1B070932R0	H1B070932	BOULKIEMDE	1. Yes	B0709	0. Female	0. no	0	1. 11-17 yrs old	0. No	0. Never ate pork	B0709	2. Piglet concession	0. None	0	0	0. Student	0	0	0	1	Neg	0	1	0	0	0	0	0	1	0	0	0	0	1	0	1	0	0	0
H1B070933R0	H1B070933	BOULKIEMDE	1. Yes	B0709	0. Female	0. no	0	1. 11-17 yrs old	0. No	0. Never ate pork	B0709	2. Piglet concession	0. None	0	0	0. Student	0	0	0	1	Neg	0	1	0	0	0	0	0	1	0	0	0	0	1	0	1	0	0	0
H1B070936R0	H1B070936	BOULKIEMDE	1. Yes	B0709	1. Male	0. no	0	0. 6-10 yrs old	0. No	1. Eat pork at home only	B0709	2. Piglet concession	0. None	0	0	0. Student	0	0	0	1	Neg	0	1	0	0	0	0	0	1	0	0	0	1	1	0	1	0	0	0
H1B070937R0	H1B070937	BOULKIEMDE	1. Yes	B0709	0. Female	0. no	0	1. 11-17 yrs old	0. No	1. Eat pork at home only	B0709	2. Piglet concession	0. None	0	0	2. Housewife	0	0	0	1	Neg	0	1	0	0	0	0	0	1	0	0	0	0	1	0	1	0	0	0
H1B070940R0	H1B070940	BOULKIEMDE	0. No	B0709	0. Female	0. no	0	0. 6-10 yrs old	0. No	1. Eat pork at home only	B0709	2. Piglet concession	0. None	0	0	3. Comm/Salar/Skilled/Unemploed	0	0	0	1	Neg	0	1	0	0	0	0	0	1	0	0	0	0	0	0	1	0	0	0
H1B070941R0	H1B070941	BOULKIEMDE	1. Yes	B0709	0. Female	0. no	0	0. 6-10 yrs old	0. No	0. Never ate pork	B0709	3. Any type of concession	0. None	0	0	0. Student	0	0	0	1	Neg	0	1	0	0	0	0	0	1	0	0	0	0	1	0	0	1	0	0
H1B070942R0	H1B070942	BOULKIEMDE	0. No	B0709	0. Female	0. no	0	4. 41-50 yrs old	0. No	1. Eat pork at home only	B0709	3. Any type of concession	0. None	0	0	2. Housewife	0	0	0	1	Neg	2	1	0	0	0	0	0	1	0	0	1	0	0	0	0	1	0	0
H1B070944R0	H1B070944	BOULKIEMDE	0. No	B0709	0. Female	0. no	0	2. 18-30 yrs old	0. No	1. Eat pork at home only	B0709	3. Any type of concession	0. None	0	0	2. Housewife	0	0	0	1	Neg	1	1	0	0	0	0	0	1	0	1	0	0	0	0	0	1	0	0
H1B070945R0	H1B070945	BOULKIEMDE	0. No	B0709	1. Male	0. no	0	5. More than 50 yrs old	0. No	4. Eat pork in another village market	B0709	3. Any type of concession	0. None	0	0	1. Farmer	1	0	0	1	Neg	2	1	0	0	0	0	0	1	0	0	1	1	0	1	0	1	0	0
H1B070946R0	H1B070946	BOULKIEMDE	0. No	B0709	0. Female	0. no	0	4. 41-50 yrs old	0. No	1. Eat pork at home only	B0709	3. Any type of concession	0. None	0	0	2. Housewife	0	0	0	1	Neg	2	1	0	0	0	0	0	1	0	0	1	0	0	0	0	1	0	0
H1B070947R0	H1B070947	BOULKIEMDE	0. No	B0709	0. Female	0. no	0	3. 31-40 yrs old	0. No	3. Eat pork at the village market	B0709	3. Any type of concession	0. None	0	0	2. Housewife	0	0	0	1	Neg	1	1	0	0	0	0	0	1	0	1	0	0	0	0	0	1	0	0
H1B070948R0	H1B070948	BOULKIEMDE	0. No	B0709	1. Male	3. epilepsy and headache	1	4. 41-50 yrs old	0. No	3. Eat pork at the village market	B0709	3. Any type of concession	3. headache only	0	1	2. Housewife	0	0	0	1	Neg	2	1	1		1	1		1	0	0	1	1	0	0	0	1	0
H1B070949R0	H1B070949	BOULKIEMDE	0. No	B0709	0. Female	0. no	0	5. More than 50 yrs old	0. No	3. Eat pork at the village market	B0709	3. Any type of concession	0. None	0	0	2. Housewife	0	0	0	1	Neg	2	1	0	0	0	0	0	1	0	0	1	0	0	0	0	1	0	0
H1B070950R0	H1B070950	BOULKIEMDE	0. No	B0709	1. Male	0. no	0	3. 31-40 yrs old	0. No	0. Never ate pork	B0709	3. Any type of concession	0. None	0	0	1. Farmer	0	0	0	1	Neg	1	1	0	0	0	0	0	1	0	1	0	1	0	0	0	1	0	0
H1B070952R0	H1B070952	BOULKIEMDE	0. No	B0709	1. Male	0. no	0	1. 11-17 yrs old	0. No	0. Never ate pork	B0709	3. Any type of concession	0. None	0	0	1. Farmer	0	0	0	1	Neg	0	1	0	0	0	0	0	1	0	0	0	1	0	0	0	1	0	0
H1B070954R0	H1B070954	BOULKIEMDE	0. No	B0709	1. Male	1. epilepsy	1	3. 31-40 yrs old	0. No	4. Eat pork in another village market	B0709	3. Any type of concession	1. epilepsy only	1	0	1. Farmer	0	0	0	1	Neg	1	1	0	1			1	1	0	1	0	1	0	0	0	1	1	1
H1B070955R0	H1B070955	BOULKIEMDE	0. No	B0709	1. Male	0. no	0	5. More than 50 yrs old	0. No	0. Never ate pork	B0709	3. Any type of concession	0. None	0	0	1. Farmer	0	0	0	1	Neg	2	1	0	0	0	0	0	1	0	0	1	1	0	0	0	1	0	0
H1B070956R0	H1B070956	BOULKIEMDE	0. No	B0709	0. Female	0. no	0	3. 31-40 yrs old	0. No	5. Ate pork before, not now	B0709	3. Any type of concession	0. None	0	0	2. Housewife	0	0	0	1	Neg	1	1	0	0	0	0	0	1	0	1	0	0	0	0	0	1	0	0
H1B070960R0	H1B070960	BOULKIEMDE	0. No	B0709	0. Female	0. no	0	3. 31-40 yrs old	0. No	1. Eat pork at home only	B0709	3. Any type of concession	0. None	0	0	2. Housewife	0	0	0	1	Neg	1	1	0	0	0	0	0	1	0	1	0	0	0	0	0	1	0	0
H1B070961R0	H1B070961	BOULKIEMDE	1. Yes	B0709	1. Male	0. no	0	0. 6-10 yrs old	0. No	1. Eat pork at home only	B0709	3. Any type of concession	0. None	0	0	0. Student	0	0	0	1	Neg	0	1	0	0	0	0	0	1	0	0	0	1	1	0	0	1	0	0
H1B070962R0	H1B070962	BOULKIEMDE	0. No	B0709	1. Male	1. epilepsy	1	5. More than 50 yrs old	0. No	5. Ate pork before, not now	B0709	3. Any type of concession	1. epilepsy only	1	0	1. Farmer	0	0	0	1	Neg	2	1	0	1			1	1	0	0	1	1	0	0	0	1	1	1
H1B070963R0	H1B070963	BOULKIEMDE	0. No	B0709	1. Male	0. no	0	5. More than 50 yrs old	0. No	0. Never ate pork	B0709	3. Any type of concession	0. None	0	0	1. Farmer	0	0	0	1	Neg	2	1	0	0	0	0	0	1	0	0	1	1	0	0	0	1	0	0
H1B070965R0	H1B070965	BOULKIEMDE	1. Yes	B0709	0. Female	0. no	0	0. 6-10 yrs old	0. No	0. Never ate pork	B0709	3. Any type of concession	0. None	0	0	0. Student	0	0	0	1	Neg	0	1	0	0	0	0	0	1	0	0	0	0	1	0	0	1	0	0
H1B070968R0	H1B070968	BOULKIEMDE	0. No	B0709	0. Female	0. no	0	4. 41-50 yrs old	0. No	5. Ate pork before, not now	B0709	3. Any type of concession	0. None	0	0	2. Housewife	0	0	0	1	Neg	2	1	0	0	0	0	0	1	0	0	1	0	0	0	0	1	0	0
H1B070969R0	H1B070969	BOULKIEMDE	0. No	B0709	0. Female	0. no	0	3. 31-40 yrs old	0. No	1. Eat pork at home only	B0709	3. Any type of concession	0. None	0	0	2. Housewife	0	0	0	1	Neg	1	1	0	0	0	0	0	1	0	1	0	0	0	0	0	1	0	0
H1B070970R0	H1B070970	BOULKIEMDE	0. No	B0709	0. Female	1. epilepsy	1	3. 31-40 yrs old	0. No	0. Never ate pork	B0709	3. Any type of concession	0. None	0	0	2. Housewife	0	0	0	1	Neg	1	1	0	0	0	0	0	1	0	1	0	0	0	0	0	1	0	0
H1B070971R0	H1B070971	BOULKIEMDE	0. No	B0709	0. Female	3. epilepsy and headache	1	3. 31-40 yrs old	0. No	0. Never ate pork	B0709	3. Any type of concession	3. headache only	0	1	2. Housewife	0	0	0	1	Neg	1	1	1		1	1		1	0	1	0	0	0	0	0	1	0
H1B070972R0	H1B070972	BOULKIEMDE	0. No	B0709	1. Male	0. no	0	3. 31-40 yrs old	0. No	0. Never ate pork	B0709	3. Any type of concession	0. None	0	0	1. Farmer	0	0	0	1	Neg	1	1	0	0	0	0	0	1	0	1	0	1	0	0	0	1	0	0
H1B070973R0	H1B070973	BOULKIEMDE	0. No	B0709	1. Male	3. epilepsy and headache	1	5. More than 50 yrs old	0. No	5. Ate pork before, not now	B0709	3. Any type of concession	4. epilepsy and headache	1	1	1. Farmer	0	0	0	1	Neg	2	1		1		1	1	1	0	0	1	1	0	0	0	1	1	1
H1B070975R0	H1B070975	BOULKIEMDE	0. No	B0709	0. Female	0. no	0	3. 31-40 yrs old	0. No	1. Eat pork at home only	B0709	3. Any type of concession	0. None	0	0	2. Housewife	0	0	0	1	Neg	1	1	0	0	0	0	0	1	0	1	0	0	0	0	0	1	0	0
H1B070976R0	H1B070976	BOULKIEMDE	0. No	B0709	1. Male	0. no	0	3. 31-40 yrs old	0. No	0. Never ate pork	B0709	3. Any type of concession	0. None	0	0	1. Farmer	0	0	0	1	Neg	1	1	0	0	0	0	0	1	0	1	0	1	0	0	0	1	0	0
H1B070977R0	H1B070977	BOULKIEMDE	0. No	B0709	1. Male	0. no	0	3. 31-40 yrs old	0. No	3. Eat pork at the village market	B0709	3. Any type of concession	0. None	0	0	1. Farmer	0	1	1	1	Strong	1	1	0	0	0	0	0	1	1	1	0	1	0	0	0	1	0	0
H1B070979R0	H1B070979	BOULKIEMDE	1. Yes	B0709	1. Male	0. no	0	0. 6-10 yrs old	0. No	1. Eat pork at home only	B0709	3. Any type of concession	0. None	0	0	0. Student	0	0	0	1	Neg	0	1	0	0	0	0	0	1	0	0	0	1	1	0	0	1	0	0
H1B071301R0	H1B071301	BOULKIEMDE	1. Yes	B0713	0. Female	0. no	0	0. 6-10 yrs old	0. No	0. Never ate pork	B0713	1. Sow concession	0. None	0	0	0. Student	0	0	0	1	Neg	0	1	0	0	0	0	0	1	0	0	0	0	1	0	0	0	0	0
H1B071302R0	H1B071302	BOULKIEMDE	1. Yes	B0713	1. Male	0. no	0	1. 11-17 yrs old	0. No	3. Eat pork at the village market	B0713	1. Sow concession	0. None	0	0	0. Student	0	0	0	1	Neg	0	1	0	0	0	0	0	1	0	0	0	1	1	0	0	0	0	0
H1B071303R0	H1B071303	BOULKIEMDE	1. Yes	B0713	0. Female	0. no	0	0. 6-10 yrs old	0. No	0. Never ate pork	B0713	1. Sow concession	0. None	0	0	0. Student	0	0	0	1	Neg	0	1	0	0	0	0	0	1	0	0	0	0	1	0	0	0	0	0
H1B071305R0	H1B071305	BOULKIEMDE	1. Yes	B0713	0. Female	0. no	0	0. 6-10 yrs old	0. No	1. Eat pork at home only	B0713	1. Sow concession	0. None	0	0	0. Student	0	0	0	1	Neg	0	1	0	0	0	0	0	1	0	0	0	0	1	0	0	0	0	0
H1B071306R0	H1B071306	BOULKIEMDE	1. Yes	B0713	1. Male	0. no	0	2. 18-30 yrs old	0. No	1. Eat pork at home only	B0713	1. Sow concession	0. None	0	0	0. Student	0	0	0	1	Neg	1	1	0	0	0	0	0	1	0	1	0	1	1	0	0	0	0	0
H1B071307R0	H1B071307	BOULKIEMDE	1. Yes	B0713	0. Female	0. no	0	1. 11-17 yrs old	0. No	1. Eat pork at home only	B0713	1. Sow concession	0. None	0	0	0. Student	0	0	0	1	Neg	0	1	0	0	0	0	0	1	0	0	0	0	1	0	0	0	0	0
H1B071308R0	H1B071308	BOULKIEMDE	0. No	B0713	0. Female	0. no	0	4. 41-50 yrs old	1. Yes	4. Eat pork in another village market	B0713	1. Sow concession	0. None	0	0	3. Comm/Salar/Skilled/Unemploed	0	0	0	1	Neg	2	1	0	0	0	0	0	1	0	0	1	0	0	0	0	0	0	0
H1B071309R0	H1B071309	BOULKIEMDE	0. No	B0713	0. Female	0. no	0	5. More than 50 yrs old	0. No	1. Eat pork at home only	B0713	1. Sow concession	0. None	0	0	3. Comm/Salar/Skilled/Unemploed	0	0	0	1	Neg	2	1	0	0	0	0	0	1	0	0	1	0	0	0	0	0	0	0
H1B071310R0	H1B071310	BOULKIEMDE	1. Yes	B0713	0. Female	0. no	0	2. 18-30 yrs old	0. No	2. Eat pork in other home	B0713	1. Sow concession	0. None	0	0	2. Housewife	0	0	0	1	Neg	1	1	0	0	0	0	0	1	0	1	0	0	1	0	0	0	0	0
H1B071311R0	H1B071311	BOULKIEMDE	1. Yes	B0713	0. Female	0. no	0	1. 11-17 yrs old	0. No	1. Eat pork at home only	B0713	2. Piglet concession	0. None	0	0	0. Student	0	0	0	1	Neg	0	1	0	0	0	0	0	1	0	0	0	0	1	0	1	0	0	0
H1B071313R0	H1B071313	BOULKIEMDE	0. No	B0713	0. Female	0. no	0	2. 18-30 yrs old	0. No	1. Eat pork at home only	B0713	2. Piglet concession	0. None	0	0	2. Housewife	0	0	0	1	Neg	1	1	0	0	0	0	0	1	0	1	0	0	0	0	1	0	0	0
H1B071314R0	H1B071314	BOULKIEMDE	0. No	B0713	1. Male	0. no	0	0. 6-10 yrs old	0. No	2. Eat pork in other home	B0713	2. Piglet concession	0. None	0	0	3. Comm/Salar/Skilled/Unemploed	0	0	0	1	Neg	0	1	0	0	0	0	0	1	0	0	0	1	0	0	1	0	0	0
H1B071315R0	H1B071315	BOULKIEMDE	0. No	B0713	1. Male	0. no	0	1. 11-17 yrs old	0. No	5. Ate pork before, not now	B0713	2. Piglet concession	0. None	0	0	1. Farmer	0	0	0	1	Neg	0	1	0	0	0	0	0	1	0	0	0	1	0	0	1	0	0	0
H1B071319R0	H1B071319	BOULKIEMDE	1. Yes	B0713	1. Male	0. no	0	2. 18-30 yrs old	0. No	4. Eat pork in another village market	B0713	2. Piglet concession	0. None	0	0	3. Comm/Salar/Skilled/Unemploed	0	0	0	1	Neg	1	1	0	0	0	0	0	1	0	1	0	1	1	0	1	0	0	0
H1B071320R0	H1B071320	BOULKIEMDE	0. No	B0713	0. Female	0. no	0	5. More than 50 yrs old	0. No	5. Ate pork before, not now	B0713	2. Piglet concession	0. None	0	0	2. Housewife	0	0	0	1	Neg	2	1	0	0	0	0	0	1	0	0	1	0	0	0	1	0	0	0
H1B071321R0	H1B071321	BOULKIEMDE	0. No	B0713	0. Female	0. no	0	4. 41-50 yrs old	0. No	1. Eat pork at home only	B0713	2. Piglet concession	0. None	0	0	2. Housewife	0	0	0	1	Neg	2	1	0	0	0	0	0	1	0	0	1	0	0	0	1	0	0	0
H1B071322R0	H1B071322	BOULKIEMDE	1. Yes	B0713	1. Male	0. no	0	1. 11-17 yrs old	0. No	0. Never ate pork	B0713	2. Piglet concession	0. None	0	0	0. Student	0	0	0	1	Neg	0	1	0	0	0	0	0	1	0	0	0	1	1	0	1	0	0	0
H1B071323R0	H1B071323	BOULKIEMDE	1. Yes	B0713	0. Female	0. no	0	2. 18-30 yrs old	0. No	3. Eat pork at the village market	B0713	2. Piglet concession	0. None	0	0	2. Housewife	0	0	0	1	Neg	1	1	0	0	0	0	0	1	0	1	0	0	1	0	1	0	0	0
H1B071324R0	H1B071324	BOULKIEMDE	1. Yes	B0713	1. Male	1. epilepsy	1	3. 31-40 yrs old	0. No	0. Never ate pork	B0713	2. Piglet concession	1. epilepsy only	1	0	1. Farmer	0	1	1	1	Strong	1	1	0	1			1	1	1	1	0	1	1	0	1	0	1	1
H1B071326R0	H1B071326	BOULKIEMDE	1. Yes	B0713	0. Female	0. no	0	1. 11-17 yrs old	0. No	1. Eat pork at home only	B0713	2. Piglet concession	0. None	0	0	0. Student	0	0	0	1	Neg	0	1	0	0	0	0	0	1	0	0	0	0	1	0	1	0	0	0
H1B071327R0	H1B071327	BOULKIEMDE	0. No	B0713	0. Female	0. no	0	3. 31-40 yrs old	0. No	3. Eat pork at the village market	B0713	2. Piglet concession	0. None	0	0	2. Housewife	0	1	1	1	Strong	1	1	0	0	0	0	0	1	1	1	0	0	0	0	1	0	0	0
H1B071328R0	H1B071328	BOULKIEMDE	1. Yes	B0713	1. Male	0. no	0	0. 6-10 yrs old	0. No	1. Eat pork at home only	B0713	2. Piglet concession	0. None	0	0	0. Student	0	0	0	1	Neg	0	1	0	0	0	0	0	1	0	0	0	1	1	0	1	0	0	0
H1B071329R0	H1B071329	BOULKIEMDE	0. No	B0713	0. Female	0. no	0	3. 31-40 yrs old	0. No	1. Eat pork at home only	B0713	2. Piglet concession	0. None	0	0	2. Housewife	0	0	0	1	Neg	1	1	0	0	0	0	0	1	0	1	0	0	0	0	1	0	0	0
H1B071330R0	H1B071330	BOULKIEMDE	0. No	B0713	0. Female	0. no	0	2. 18-30 yrs old	0. No	5. Ate pork before, not now	B0713	2. Piglet concession	0. None	0	0	2. Housewife	0	0	0	1	Neg	1	1	0	0	0	0	0	1	0	1	0	0	0	0	1	0	0	0
H1B071332R0	H1B071332	BOULKIEMDE	0. No	B0713	0. Female	0. no	0	2. 18-30 yrs old	0. No	1. Eat pork at home only	B0713	2. Piglet concession	0. None	0	0	2. Housewife	0	0	0	1	Neg	1	1	0	0	0	0	0	1	0	1	0	0	0	0	1	0	0	0
H1B071334R0	H1B071334	BOULKIEMDE	0. No	B0713	1. Male	0. no	0	3. 31-40 yrs old	0. No	1. Eat pork at home only	B0713	2. Piglet concession	0. None	0	0	1. Farmer	0	0	0	1	Neg	1	1	0	0	0	0	0	1	0	1	0	1	0	0	1	0	0	0
H1B071335R0	H1B071335	BOULKIEMDE	0. No	B0713	1. Male	0. no	0	5. More than 50 yrs old	1. Yes	2. Eat pork in other home	B0713	2. Piglet concession	0. None	0	0	3. Comm/Salar/Skilled/Unemploed	0	0	0	1	Neg	2	1	0	0	0	0	0	1	0	0	1	1	0	0	1	0	0	0
H1B071336R0	H1B071336	BOULKIEMDE	0. No	B0713	0. Female	0. no	0	3. 31-40 yrs old	1. Yes	2. Eat pork in other home	B0713	2. Piglet concession	0. None	0	0	3. Comm/Salar/Skilled/Unemploed	0	0	0	1	Neg	1	1	0	0	0	0	0	1	0	1	0	0	0	0	1	0	0	0
H1B071337R0	H1B071337	BOULKIEMDE	0. No	B0713	1. Male	0. no	0	4. 41-50 yrs old	0. No	1. Eat pork at home only	B0713	2. Piglet concession	0. None	0	0	1. Farmer	0	0	0	1	Neg	2	1	0	0	0	0	0	1	0	0	1	1	0	0	1	0	0	0
H1B071338R0	H1B071338	BOULKIEMDE	0. No	B0713	1. Male	0. no	0	5. More than 50 yrs old	0. No	5. Ate pork before, not now	B0713	2. Piglet concession	0. None	0	0	3. Comm/Salar/Skilled/Unemploed	0	0	0	1	Neg	2	1	0	0	0	0	0	1	0	0	1	1	0	0	1	0	0	0
H1B071339R0	H1B071339	BOULKIEMDE	0. No	B0713	1. Male	0. no	0	5. More than 50 yrs old	0. No	0. Never ate pork	B0713	2. Piglet concession	0. None	0	0	1. Farmer	0	0	0	1	Neg	2	1	0	0	0	0	0	1	0	0	1	1	0	0	1	0	0	0
H1B071341R0	H1B071341	BOULKIEMDE	0. No	B0713	0. Female	0. no	0	2. 18-30 yrs old	1. Yes	0. Never ate pork	B0713	3. Any type of concession	0. None	0	0	2. Housewife	0	0	0	1	Neg	1	1	0	0	0	0	0	1	0	1	0	0	0	0	0	1	0	0
H1B071343R0	H1B071343	BOULKIEMDE	0. No	B0713	0. Female	0. no	0	2. 18-30 yrs old	0. No	3. Eat pork at the village market	B0713	3. Any type of concession	0. None	0	0	2. Housewife	0	0	0	1	Neg	1	1	0	0	0	0	0	1	0	1	0	0	0	0	0	1	0	0
H1B071345R0	H1B071345	BOULKIEMDE	0. No	B0713	0. Female	0. no	0	2. 18-30 yrs old	0. No	0. Never ate pork	B0713	3. Any type of concession	0. None	0	0	2. Housewife	0	0	0	1	Neg	1	1	0	0	0	0	0	1	0	1	0	0	0	0	0	1	0	0
H1B071347R0	H1B071347	BOULKIEMDE	0. No	B0713	1. Male	0. no	0	5. More than 50 yrs old	0. No	5. Ate pork before, not now	B0713	3. Any type of concession	0. None	0	0	1. Farmer	0	0	0	1	Neg	2	1	0	0	0	0	0	1	0	0	1	1	0	0	0	1	0	0
H1B071348R0	H1B071348	BOULKIEMDE	0. No	B0713	1. Male	0. no	0	5. More than 50 yrs old	0. No	5. Ate pork before, not now	B0713	3. Any type of concession	0. None	0	0	1. Farmer	0	0	0	1	Neg	2	1	0	0	0	0	0	1	0	0	1	1	0	0	0	1	0	0
H1B071349R0	H1B071349	BOULKIEMDE	0. No	B0713	0. Female	0. no	0	4. 41-50 yrs old	0. No	0. Never ate pork	B0713	3. Any type of concession	0. None	0	0	2. Housewife	0	0	0	1	Neg	2	1	0	0	0	0	0	1	0	0	1	0	0	0	0	1	0	0
H1B071350R0	H1B071350	BOULKIEMDE	0. No	B0713	0. Female	0. no	0	5. More than 50 yrs old	0. No	2. Eat pork in other home	B0713	3. Any type of concession	0. None	0	0	2. Housewife	0	0	0	1	Neg	2	1	0	0	0	0	0	1	0	0	1	0	0	0	0	1	0	0
H1B071351R0	H1B071351	BOULKIEMDE	1. Yes	B0713	0. Female	0. no	0	1. 11-17 yrs old	0. No	0. Never ate pork	B0713	3. Any type of concession	0. None	0	0	0. Student	0	0	0	1	Neg	0	1	0	0	0	0	0	1	0	0	0	0	1	0	0	1	0	0
H1B071352R0	H1B071352	BOULKIEMDE	0. No	B0713	0. Female	0. no	0	4. 41-50 yrs old	0. No	1. Eat pork at home only	B0713	3. Any type of concession	0. None	0	0	3. Comm/Salar/Skilled/Unemploed	0	0	0	1	Neg	2	1	0	0	0	0	0	1	0	0	1	0	0	0	0	1	0	0
H1B071354R0	H1B071354	BOULKIEMDE	0. No	B0713	0. Female	0. no	0	5. More than 50 yrs old	0. No	5. Ate pork before, not now	B0713	3. Any type of concession	0. None	0	0	2. Housewife	0	0	0	1	Neg	2	1	0	0	0	0	0	1	0	0	1	0	0	0	0	1	0	0
H1B071355R0	H1B071355	BOULKIEMDE	1. Yes	B0713	1. Male	0. no	0	0. 6-10 yrs old	0. No	0. Never ate pork	B0713	3. Any type of concession	0. None	0	0	0. Student	0	0	0	1	Neg	0	1	0	0	0	0	0	1	0	0	0	1	1	0	0	1	0	0
H1B071356R0	H1B071356	BOULKIEMDE	0. No	B0713	1. Male	0. no	0	5. More than 50 yrs old	0. No	0. Never ate pork	B0713	3. Any type of concession	0. None	0	0	1. Farmer	0	0	0	1	Neg	2	1	0	0	0	0	0	1	0	0	1	1	0	0	0	1	0	0
H1B071357R0	H1B071357	BOULKIEMDE	0. No	B0713	1. Male	0. no	0	5. More than 50 yrs old	0. No	5. Ate pork before, not now	B0713	3. Any type of concession	0. None	0	0	1. Farmer	0	0	0	1	Neg	2	1	0	0	0	0	0	1	0	0	1	1	0	0	0	1	0	0
H1B071359R0	H1B071359	BOULKIEMDE	0. No	B0713	0. Female	0. no	0	5. More than 50 yrs old	0. No	0. Never ate pork	B0713	3. Any type of concession	0. None	0	0	2. Housewife	0	0	0	1	Neg	2	1	0	0	0	0	0	1	0	0	1	0	0	0	0	1	0	0
H1B071360R0	H1B071360	BOULKIEMDE	1. Yes	B0713	1. Male	0. no	0	1. 11-17 yrs old	0. No	0. Never ate pork	B0713	3. Any type of concession	0. None	0	0	1. Farmer	0	0	0	1	Neg	0	1	0	0	0	0	0	1	0	0	0	1	1	0	0	1	0	0
H1B071361R0	H1B071361	BOULKIEMDE	0. No	B0713	1. Male	0. no	0	0. 6-10 yrs old	0. No	0. Never ate pork	B0713	3. Any type of concession	0. None	0	0	3. Comm/Salar/Skilled/Unemploed	0	0	0	1	Neg	0	1	0	0	0	0	0	1	0	0	0	1	0	0	0	1	0	0
H1B071362R0	H1B071362	BOULKIEMDE	0. No	B0713	1. Male	1. epilepsy	1	4. 41-50 yrs old	0. No	0. Never ate pork	B0713	3. Any type of concession	0. None	0	0	1. Farmer	0	0	0	1	Neg	2	1	0	0	0	0	0	1	0	0	1	1	0	0	0	1	0	0
H1B071363R0	H1B071363	BOULKIEMDE	0. No	B0713	1. Male	0. no	0	3. 31-40 yrs old	0. No	0. Never ate pork	B0713	3. Any type of concession	0. None	0	0	1. Farmer	0	0	0	1	Neg	1	1	0	0	0	0	0	1	0	1	0	1	0	0	0	1	0	0
H1B071364R0	H1B071364	BOULKIEMDE	0. No	B0713	1. Male	0. no	0	1. 11-17 yrs old	0. No	0. Never ate pork	B0713	3. Any type of concession	0. None	0	0	1. Farmer	0	0	0	1	Neg	0	1	0	0	0	0	0	1	0	0	0	1	0	0	0	1	0	0
H1B071365R0	H1B071365	BOULKIEMDE	0. No	B0713	0. Female	0. no	0	5. More than 50 yrs old	0. No	0. Never ate pork	B0713	3. Any type of concession	0. None	0	0	1. Farmer	0	0	0	1	Neg	2	1	0	0	0	0	0	1	0	0	1	0	0	0	0	1	0	0
H1B071366R0	H1B071366	BOULKIEMDE	1. Yes	B0713	1. Male	0. no	0	5. More than 50 yrs old	0. No	4. Eat pork in another village market	B0713	3. Any type of concession	0. None	0	0	1. Farmer	0	0	0	1	Neg	2	1	0	0	0	0	0	1	0	0	1	1	1	0	0	1	0	0
H1B071367R0	H1B071367	BOULKIEMDE	0. No	B0713	1. Male	0. no	0	2. 18-30 yrs old	0. No	0. Never ate pork	B0713	3. Any type of concession	0. None	0	0	1. Farmer	0	0	0	1	Neg	1	1	0	0	0	0	0	1	0	1	0	1	0	0	0	1	0	0
H1B071368R0	H1B071368	BOULKIEMDE	1. Yes	B0713	1. Male	0. no	0	1. 11-17 yrs old	0. No	0. Never ate pork	B0713	3. Any type of concession	0. None	0	0	1. Farmer	0	0	0	1	Neg	0	1	0	0	0	0	0	1	0	0	0	1	1	0	0	1	0	0
H1B071369R0	H1B071369	BOULKIEMDE	0. No	B0713	1. Male	0. no	0	3. 31-40 yrs old	0. No	5. Ate pork before, not now	B0713	3. Any type of concession	0. None	0	0	1. Farmer	0	0	0	1	Neg	1	1	0	0	0	0	0	1	0	1	0	1	0	0	0	1	0	0
H1B071372R0	H1B071372	BOULKIEMDE	1. Yes	B0713	0. Female	0. no	0	2. 18-30 yrs old	0. No	0. Never ate pork	B0713	3. Any type of concession	0. None	0	0	3. Comm/Salar/Skilled/Unemploed	0	0	0	1	Neg	1	1	0	0	0	0	0	1	0	1	0	0	1	0	0	1	0	0
H1B071373R0	H1B071373	BOULKIEMDE	0. No	B0713	0. Female	0. no	0	2. 18-30 yrs old	0. No	0. Never ate pork	B0713	3. Any type of concession	0. None	0	0	2. Housewife	0	0	0	1	Neg	1	1	0	0	0	0	0	1	0	1	0	0	0	0	0	1	0	0
H1B071377R0	H1B071377	BOULKIEMDE	1. Yes	B0713	1. Male	0. no	0	3. 31-40 yrs old	0. No	0. Never ate pork	B0713	3. Any type of concession	0. None	0	0	1. Farmer	0	0	0	1	Neg	1	1	0	0	0	0	0	1	0	1	0	1	1	0	0	1	0	0
H1B071378R0	H1B071378	BOULKIEMDE	0. No	B0713	1. Male	0. no	0	1. 11-17 yrs old	0. No	1. Eat pork at home only	B0713	3. Any type of concession	0. None	0	0	1. Farmer	0	0	0	1	Neg	0	1	0	0	0	0	0	1	0	0	0	1	0	0	0	1	0	0
H1B071379R0	H1B071379	BOULKIEMDE	0. No	B0713	1. Male	0. no	0	5. More than 50 yrs old	0. No	3. Eat pork at the village market	B0713	3. Any type of concession	0. None	0	0	1. Farmer	0	0	0	1	Neg	2	1	0	0	0	0	0	1	0	0	1	1	0	0	0	1	0	0
H1B080401R0	H1B080401	BOULKIEMDE	1. Yes	B0804	0. Female	0. no	0	0. 6-10 yrs old	0. No	1. Eat pork at home only	B0804	1. Sow concession	0. None	0	0	0. Student	0	0	0	1	Neg	0	1	0	0	0	0	0	1	0	0	0	0	1	0	0	0	0	0
H1B080402R0	H1B080402	BOULKIEMDE	0. No	B0804	1. Male	0. no	0	2. 18-30 yrs old	0. No	1. Eat pork at home only	B0804	1. Sow concession	0. None	0	0	1. Farmer	0	0	0	1	Neg	1	1	0	0	0	0	0	1	0	1	0	1	0	0	0	0	0	0
H1B080403R0	H1B080403	BOULKIEMDE	1. Yes	B0804	0. Female	0. no	0	4. 41-50 yrs old	1. Yes	3. Eat pork at the village market	B0804	1. Sow concession	0. None	0	0	2. Housewife	0	0	0	1	Neg	2	1	0	0	0	0	0	1	0	0	1	0	1	0	0	0	0	0
H1B080404R0	H1B080404	BOULKIEMDE	0. No	B0804	0. Female	0. no	1	3. 31-40 yrs old	0. No	1. Eat pork at home only	B0804	1. Sow concession	0. None	0	0	2. Housewife	0	0	0	1	Neg	1	1	0	0	0	0	0	1	0	1	0	0	0	0	0	0	0	0
H1B080405R0	H1B080405	BOULKIEMDE	0. No	B0804	0. Female	0. no	0	3. 31-40 yrs old	0. No	3. Eat pork at the village market	B0804	1. Sow concession	0. None	0	0	3. Comm/Salar/Skilled/Unemploed	0	0	0	1	Neg	1	1	0	0	0	0	0	1	0	1	0	0	0	0	0	0	0	0
H1B080406R0	H1B080406	BOULKIEMDE	0. No	B0804	0. Female	0. no	0	5. More than 50 yrs old	0. No	1. Eat pork at home only	B0804	1. Sow concession	0. None	0	0	3. Comm/Salar/Skilled/Unemploed	0	0	0	1	Neg	2	1	0	0	0	0	0	1	0	0	1	0	0	0	0	0	0	0
H1B080407R0	H1B080407	BOULKIEMDE	1. Yes	B0804	1. Male	0. no	0	3. 31-40 yrs old	0. No	3. Eat pork at the village market	B0804	1. Sow concession	0. None	0	0	1. Farmer	0	1	1	1	Strong	1	1	0	0	0	0	0	1	1	1	0	1	1	0	0	0	0	0
H1B080408R0	H1B080408	BOULKIEMDE	0. No	B0804	1. Male	0. no	0	5. More than 50 yrs old	0. No	3. Eat pork at the village market	B0804	1. Sow concession	0. None	0	0	3. Comm/Salar/Skilled/Unemploed	0	0	0	1	Neg	2	1	0	0	0	0	0	1	0	0	1	1	0	0	0	0	0	0
H1B080409R0	H1B080409	BOULKIEMDE	0. No	B0804	1. Male	0. no	0	5. More than 50 yrs old	0. No	4. Eat pork in another village market	B0804	1. Sow concession	0. None	0	0	1. Farmer	0	1	1	1	Strong	2	1	0	0	0	0	0	1	1	0	1	1	0	0	0	0	0	0
H1B080410R0	H1B080410	BOULKIEMDE	1. Yes	B0804	1. Male	2. headache	1	5. More than 50 yrs old	1. Yes	0. Never ate pork	B0804	1. Sow concession	3. headache only	0	1	1. Farmer	0	0	0	1	Neg	2	1	1		1	1		1	0	0	1	1	1	0	0	0	0
H1B080411R0	H1B080411	BOULKIEMDE	0. No	B0804	0. Female	0. no	0	3. 31-40 yrs old	1. Yes	4. Eat pork in another village market	B0804	2. Piglet concession	0. None	0	0	3. Comm/Salar/Skilled/Unemploed	0	0	0	1	Neg	1	1	0	0	0	0	0	1	0	1	0	0	0	0	1	0	0	0
H1B080412R0	H1B080412	BOULKIEMDE	0. No	B0804	0. Female	0. no	0	1. 11-17 yrs old	1. Yes	1. Eat pork at home only	B0804	2. Piglet concession	0. None	0	0	2. Housewife	0	0	0	1	Neg	0	1	0	0	0	0	0	1	0	0	0	0	0	0	1	0	0	0
H1B080415R0	H1B080415	BOULKIEMDE	1. Yes	B0804	0. Female	0. no	0	0. 6-10 yrs old	0. No	0. Never ate pork	B0804	2. Piglet concession	0. None	0	0	0. Student	0	0	0	1	Neg	0	1	0	0	0	0	0	1	0	0	0	0	1	0	1	0	0	0
H1B080416R0	H1B080416	BOULKIEMDE	0. No	B0804	0. Female	0. no	0	3. 31-40 yrs old	1. Yes	3. Eat pork at the village market	B0804	2. Piglet concession	0. None	0	0	2. Housewife	0	0	0	1	Neg	1	1	0	0	0	0	0	1	0	1	0	0	0	0	1	0	0	0
H1B080417R0	H1B080417	BOULKIEMDE	0. No	B0804	0. Female	1. epilepsy	1	4. 41-50 yrs old	0. No	2. Eat pork in other home	B0804	2. Piglet concession	0. None	0	0	1. Farmer	0	0	0	1	Neg	2	1	0	0	0	0	0	1	0	0	1	0	0	0	1	0	0	0
H1B080418R0	H1B080418	BOULKIEMDE	0. No	B0804	0. Female	0. no	0	4. 41-50 yrs old	0. No	1. Eat pork at home only	B0804	2. Piglet concession	0. None	0	0	1. Farmer	0	0	0	1	Neg	2	1	0	0	0	0	0	1	0	0	1	0	0	0	1	0	0	0
H1B080419R0	H1B080419	BOULKIEMDE	0. No	B0804	1. Male	0. no	0	5. More than 50 yrs old	0. No	5. Ate pork before, not now	B0804	2. Piglet concession	0. None	0	0	1. Farmer	0	0	0	1	Neg	2	1	0	0	0	0	0	1	0	0	1	1	0	0	1	0	0	0
H1B080422R0	H1B080422	BOULKIEMDE	1. Yes	B0804	0. Female	0. no	0	3. 31-40 yrs old	0. No	1. Eat pork at home only	B0804	2. Piglet concession	0. None	0	0	1. Farmer	0	0	0	1	Neg	1	1	0	0	0	0	0	1	0	1	0	0	1	0	1	0	0	0
H1B080424R0	H1B080424	BOULKIEMDE	1. Yes	B0804	0. Female	0. no	1	2. 18-30 yrs old	0. No	0. Never ate pork	B0804	2. Piglet concession	0. None	0	0	2. Housewife	0	0	0	1	Neg	1	1	0	0	0	0	0	1	0	1	0	0	1	0	1	0	0	0
H1B080426R0	H1B080426	BOULKIEMDE	0. No	B0804	0. Female	0. no	0	3. 31-40 yrs old	0. No	5. Ate pork before, not now	B0804	2. Piglet concession	0. None	0	0	2. Housewife	0	0	0	1	Neg	1	1	0	0	0	0	0	1	0	1	0	0	0	0	1	0	0	0
H1B080427R0	H1B080427	BOULKIEMDE	1. Yes	B0804	1. Male	0. no	0	1. 11-17 yrs old	0. No	1. Eat pork at home only	B0804	2. Piglet concession	0. None	0	0	1. Farmer	0	0	0	1	Neg	0	1	0	0	0	0	0	1	0	0	0	1	1	0	1	0	0	0
H1B080428R0	H1B080428	BOULKIEMDE	1. Yes	B0804	1. Male	0. no	0	0. 6-10 yrs old	1. Yes	0. Never ate pork	B0804	2. Piglet concession	0. None	0	0	0. Student	0	0	0	1	Neg	0	1	0	0	0	0	0	1	0	0	0	1	1	0	1	0	0	0
H1B080429R0	H1B080429	BOULKIEMDE	0. No	B0804	1. Male	0. no	0	5. More than 50 yrs old	0. No	0. Never ate pork	B0804	2. Piglet concession	0. None	0	0	1. Farmer	0	0	0	1	Neg	2	1	0	0	0	0	0	1	0	0	1	1	0	0	1	0	0	0
H1B080431R0	H1B080431	BOULKIEMDE	0. No	B0804	1. Male	0. no	0	5. More than 50 yrs old	0. No	3. Eat pork at the village market	B0804	2. Piglet concession	0. None	0	0	1. Farmer	0	0	0	1	Neg	2	1	0	0	0	0	0	1	0	0	1	1	0	0	1	0	0	0
H1B080432R0	H1B080432	BOULKIEMDE	0. No	B0804	0. Female	1. epilepsy	1	4. 41-50 yrs old	0. No	3. Eat pork at the village market	B0804	2. Piglet concession	0. None	0	0	1. Farmer	0	0	0	1	Neg	2	1	0	0	0	0	0	1	0	0	1	0	0	0	1	0	0	0
H1B080434R0	H1B080434	BOULKIEMDE	1. Yes	B0804	1. Male	0. no	0	3. 31-40 yrs old	0. No	0. Never ate pork	B0804	2. Piglet concession	0. None	0	0	1. Farmer	0	0	0	1	Neg	1	1	0	0	0	0	0	1	0	1	0	1	1	0	1	0	0	0
H1B080435R0	H1B080435	BOULKIEMDE	0. No	B0804	1. Male	0. no	0	4. 41-50 yrs old	0. No	3. Eat pork at the village market	B0804	2. Piglet concession	0. None	0	0	1. Farmer	0	0	0	1	Neg	2	1	0	0	0	0	0	1	0	0	1	1	0	0	1	0	0	0
H1B080436R0	H1B080436	BOULKIEMDE	0. No	B0804	0. Female	0. no	0	3. 31-40 yrs old	0. No	2. Eat pork in other home	B0804	2. Piglet concession	0. None	0	0	2. Housewife	0	0	0	1	Neg	1	1	0	0	0	0	0	1	0	1	0	0	0	0	1	0	0	0
H1B080437R0	H1B080437	BOULKIEMDE	0. No	B0804	1. Male	0. no	0	5. More than 50 yrs old	0. No	5. Ate pork before, not now	B0804	2. Piglet concession	0. None	0	0	1. Farmer	0	0	0	1	Neg	2	1	0	0	0	0	0	1	0	0	1	1	0	0	1	0	0	0
H1B080438R0	H1B080438	BOULKIEMDE	0. No	B0804	0. Female	0. no	0	5. More than 50 yrs old	0. No	5. Ate pork before, not now	B0804	2. Piglet concession	0. None	0	0	2. Housewife	0	0	0	1	Neg	2	1	0	0	0	0	0	1	0	0	1	0	0	0	1	0	0	0
H1B080440R0	H1B080440	BOULKIEMDE	0. No	B0804	0. Female	0. no	1	2. 18-30 yrs old	0. No	3. Eat pork at the village market	B0804	2. Piglet concession	0. None	0	0	2. Housewife	0	0	0	1	Neg	1	1	0	0	0	0	0	1	0	1	0	0	0	0	1	0	0	0
H1B080441R0	H1B080441	BOULKIEMDE	0. No	B0804	0. Female	1. epilepsy	1	1. 11-17 yrs old	0. No	0. Never ate pork	B0804	3. Any type of concession	1. epilepsy only	1	0	2. Housewife	0	0	0	1	Neg	0	1	0	1			1	1	0	0	0	0	0	0	0	1	0	0
H1B080442R0	H1B080442	BOULKIEMDE	0. No	B0804	0. Female	0. no	0	1. 11-17 yrs old	0. No	0. Never ate pork	B0804	3. Any type of concession	0. None	0	0	2. Housewife	0	0	0	1	Neg	0	1	0	0	0	0	0	1	0	0	0	0	0	0	0	1	0	0
H1B080443R0	H1B080443	BOULKIEMDE	0. No	B0804	0. Female	0. no	0	5. More than 50 yrs old	0. No	5. Ate pork before, not now	B0804	3. Any type of concession	0. None	0	0	2. Housewife	0	0	0	1	Neg	2	1	0	0	0	0	0	1	0	0	1	0	0	0	0	1	0	0
H1B080444R0	H1B080444	BOULKIEMDE	1. Yes	B0804	1. Male	0. no	0	3. 31-40 yrs old	0. No	0. Never ate pork	B0804	3. Any type of concession	0. None	0	0	1. Farmer	0	0	0	1	Neg	1	1	0	0	0	0	0	1	0	1	0	1	1	0	0	1	0	0
H1B080445R0	H1B080445	BOULKIEMDE	0. No	B0804	1. Male	0. no	0	3. 31-40 yrs old	0. No	5. Ate pork before, not now	B0804	3. Any type of concession	0. None	0	0	1. Farmer	0	0	0	1	Neg	1	1	0	0	0	0	0	1	0	1	0	1	0	0	0	1	0	0
H1B080446R0	H1B080446	BOULKIEMDE	0. No	B0804	0. Female	0. no	1	5. More than 50 yrs old	0. No	5. Ate pork before, not now	B0804	3. Any type of concession	0. None	0	0	2. Housewife	0	0	0	1	Neg	2	1	0	0	0	0	0	1	0	0	1	0	0	0	0	1	0	0
H1B080447R0	H1B080447	BOULKIEMDE	0. No	B0804	1. Male	0. no	0	5. More than 50 yrs old	0. No	1. Eat pork at home only	B0804	3. Any type of concession	0. None	0	0	1. Farmer	0	1	1	1	Strong	2	1	0	0	0	0	0	1	1	0	1	1	0	0	0	1	0	0
H1B080449R0	H1B080449	BOULKIEMDE	0. No	B0804	0. Female	0. no	0	3. 31-40 yrs old	0. No	0. Never ate pork	B0804	3. Any type of concession	0. None	0	0	3. Comm/Salar/Skilled/Unemploed	0	0	0	1	Neg	1	1	0	0	0	0	0	1	0	1	0	0	0	0	0	1	0	0
H1B080450R0	H1B080450	BOULKIEMDE	0. No	B0804	0. Female	1. epilepsy	1	1. 11-17 yrs old	0. No	2. Eat pork in other home	B0804	3. Any type of concession	0. None	0	0	2. Housewife	0	0	0	1	Neg	0	1	0	0	0	0	0	1	0	0	0	0	0	0	0	1	0	0
H1B080451R0	H1B080451	BOULKIEMDE	0. No	B0804	1. Male	0. no	0	4. 41-50 yrs old	0. No	4. Eat pork in another village market	B0804	3. Any type of concession	0. None	0	0	1. Farmer	0	0	0	1	Neg	2	1	0	0	0	0	0	1	0	0	1	1	0	0	0	1	0	0
H1B080452R0	H1B080452	BOULKIEMDE	0. No	B0804	1. Male	0. no	0	4. 41-50 yrs old	0. No	4. Eat pork in another village market	B0804	3. Any type of concession	0. None	0	0	1. Farmer	0	0	0	1	Neg	2	1	0	0	0	0	0	1	0	0	1	1	0	0	0	1	0	0
H1B080453R0	H1B080453	BOULKIEMDE	0. No	B0804	0. Female	0. no	0	4. 41-50 yrs old	0. No	0. Never ate pork	B0804	3. Any type of concession	0. None	0	0	2. Housewife	0	0	0	1	Neg	2	1	0	0	0	0	0	1	0	0	1	0	0	0	0	1	0	0
H1B080454R0	H1B080454	BOULKIEMDE	0. No	B0804	0. Female	0. no	0	5. More than 50 yrs old	0. No	3. Eat pork at the village market	B0804	3. Any type of concession	0. None	0	0	2. Housewife	0	0	0	1	Neg	2	1	0	0	0	0	0	1	0	0	1	0	0	0	0	1	0	0
H1B080456R0	H1B080456	BOULKIEMDE	0. No	B0804	0. Female	0. no	0	4. 41-50 yrs old	0. No	0. Never ate pork	B0804	3. Any type of concession	0. None	0	0	2. Housewife	0	0	0	1	Neg	2	1	0	0	0	0	0	1	0	0	1	0	0	0	0	1	0	0
H1B080457R0	H1B080457	BOULKIEMDE	0. No	B0804	1. Male	1. epilepsy	1	2. 18-30 yrs old	0. No	5. Ate pork before, not now	B0804	3. Any type of concession	0. None	0	0	3. Comm/Salar/Skilled/Unemploed	0	0	0	1	Neg	1	1	0	0	0	0	0	1	0	1	0	1	0	0	0	1	0	0
H1B080458R0	H1B080458	BOULKIEMDE	0. No	B0804	1. Male	0. no	0	5. More than 50 yrs old	0. No	3. Eat pork at the village market	B0804	3. Any type of concession	0. None	0	0	1. Farmer	0	0	0	1	Neg	2	1	0	0	0	0	0	1	0	0	1	1	0	0	0	1	0	0
H1B080459R0	H1B080459	BOULKIEMDE	0. No	B0804	0. Female	0. no	0	4. 41-50 yrs old	0. No	1. Eat pork at home only	B0804	3. Any type of concession	0. None	0	0	2. Housewife	0	0	0	1	Neg	2	1	0	0	0	0	0	1	0	0	1	0	0	0	0	1	0	0
H1B080463R0	H1B080463	BOULKIEMDE	0. No	B0804	0. Female	3. epilepsy and headache	1	3. 31-40 yrs old	0. No	0. Never ate pork	B0804	3. Any type of concession	3. headache only	0	1	2. Housewife	0	0	0	1	Neg	1	1	1		1	1		1	0	1	0	0	0	0	0	1	0
H1B080465R0	H1B080465	BOULKIEMDE	0. No	B0804	1. Male	0. no	0	4. 41-50 yrs old	0. No	0. Never ate pork	B0804	3. Any type of concession	0. None	0	0	1. Farmer	0	0	0	1	Neg	2	1	0	0	0	0	0	1	0	0	1	1	0	0	0	1	0	0
H1B080466R0	H1B080466	BOULKIEMDE	0. No	B0804	0. Female	1. epilepsy	1	2. 18-30 yrs old	0. No	0. Never ate pork	B0804	3. Any type of concession	1. epilepsy only	1	0	2. Housewife	0	0	0	1	Neg	1	1	0	1			1	1	0	1	0	0	0	0	0	1	1	1
H1B080467R0	H1B080467	BOULKIEMDE	0. No	B0804	0. Female	0. no	0	5. More than 50 yrs old	1. Yes	0. Never ate pork	B0804	3. Any type of concession	0. None	0	0	2. Housewife	0	0	0	1	Neg	2	1	0	0	0	0	0	1	0	0	1	0	0	0	0	1	0	0
H1B080468R0	H1B080468	BOULKIEMDE	0. No	B0804	0. Female	0. no	0	2. 18-30 yrs old	0. No	0. Never ate pork	B0804	3. Any type of concession	0. None	0	0	2. Housewife	0	0	0	1	Neg	1	1	0	0	0	0	0	1	0	1	0	0	0	0	0	1	0	0
H1B080469R0	H1B080469	BOULKIEMDE	0. No	B0804	1. Male	0. no	0	5. More than 50 yrs old	0. No	0. Never ate pork	B0804	3. Any type of concession	0. None	0	0	3. Comm/Salar/Skilled/Unemploed	0	0	0	1	Neg	2	1	0	0	0	0	0	1	0	0	1	1	0	0	0	1	0	0
H1B080470R0	H1B080470	BOULKIEMDE	0. No	B0804	1. Male	0. no	1	0. 6-10 yrs old	0. No	0. Never ate pork	B0804	3. Any type of concession	0. None	0	0	0. Student	0	0	0	1	Neg	0	1	0	0	0	0	0	1	0	0	0	1	0	0	0	1	0	0
H1B080471R0	H1B080471	BOULKIEMDE	1. Yes	B0804	1. Male	0. no	0	0. 6-10 yrs old	0. No	0. Never ate pork	B0804	3. Any type of concession	0. None	0	0	0. Student	0	0	0	1	Neg	0	1	0	0	0	0	0	1	0	0	0	1	1	0	0	1	0	0
H1B080472R0	H1B080472	BOULKIEMDE	0. No	B0804	0. Female	0. no	0	5. More than 50 yrs old	0. No	0. Never ate pork	B0804	3. Any type of concession	0. None	0	0	2. Housewife	0	0	0	1	Neg	2	1	0	0	0	0	0	1	0	0	1	0	0	0	0	1	0	0
H1B080473R0	H1B080473	BOULKIEMDE	0. No	B0804	1. Male	0. no	0	4. 41-50 yrs old	0. No	0. Never ate pork	B0804	3. Any type of concession	0. None	0	0	1. Farmer	0	0	0	1	Neg	2	1	0	0	0	0	0	1	0	0	1	1	0	0	0	1	0	0
H1B080476R0	H1B080476	BOULKIEMDE	0. No	B0804	0. Female	0. no	0	2. 18-30 yrs old	0. No	0. Never ate pork	B0804	3. Any type of concession	0. None	0	0	2. Housewife	0	0	0	1	Neg	1	1	0	0	0	0	0	1	0	1	0	0	0	0	0	1	0	0
H1B080477R0	H1B080477	BOULKIEMDE	0. No	B0804	1. Male	0. no	1	5. More than 50 yrs old	0. No	0. Never ate pork	B0804	3. Any type of concession	0. None	0	0	1. Farmer	0	0	0	1	Neg	2	1	0	0	0	0	0	1	0	0	1	1	0	0	0	1	0	0
H1B080478R0	H1B080478	BOULKIEMDE	0. No	B0804	1. Male	0. no	0	5. More than 50 yrs old	0. No	0. Never ate pork	B0804	3. Any type of concession	0. None	0	0	1. Farmer	0	0	0	1	Neg	2	1	0	0	0	0	0	1	0	0	1	1	0	0	0	1	0	0
H1B080602R0	H1B080602	BOULKIEMDE	1. Yes	B0806	0. Female	0. no	0	1. 11-17 yrs old	1. Yes	1. Eat pork at home only	B0806	1. Sow concession	0. None	0	0	0. Student	0	0	0	1	Neg	0	1	0	0	0	0	0	1	0	0	0	0	1	0	0	0	0	0
H1B080603R0	H1B080603	BOULKIEMDE	0. No	B0806	0. Female	0. no	0	5. More than 50 yrs old	0. No	1. Eat pork at home only	B0806	1. Sow concession	0. None	0	0	2. Housewife	0	0	0	1	Neg	2	1	0	0	0	0	0	1	0	0	1	0	0	0	0	0	0	0
H1B080604R0	H1B080604	BOULKIEMDE	0. No	B0806	0. Female	0. no	0	2. 18-30 yrs old	0. No	3. Eat pork at the village market	B0806	1. Sow concession	0. None	0	0	2. Housewife	0	0	0	1	Neg	1	1	0	0	0	0	0	1	0	1	0	0	0	0	0	0	0	0
H1B080606R0	H1B080606	BOULKIEMDE	0. No	B0806	1. Male	0. no	0	4. 41-50 yrs old	0. No	3. Eat pork at the village market	B0806	1. Sow concession	0. None	0	0	1. Farmer	0	0	0	1	Neg	2	1	0	0	0	0	0	1	0	0	1	1	0	0	0	0	0	0
H1B080607R0	H1B080607	BOULKIEMDE	0. No	B0806	0. Female	3. epilepsy and headache	1	5. More than 50 yrs old	0. No	3. Eat pork at the village market	B0806	1. Sow concession	3. headache only	0	1	2. Housewife	0	0	0	1	Neg	2	1	1		1	1		1	0	0	1	0	0	0	0	0	0
H1B080611R0	H1B080611	BOULKIEMDE	0. No	B0806	0. Female	0. no	0	0. 6-10 yrs old	0. No	1. Eat pork at home only	B0806	2. Piglet concession	0. None	0	0	0. Student	0	0	0	1	Neg	0	1	0	0	0	0	0	1	0	0	0	0	0	0	1	0	0	0
H1B080612R0	H1B080612	BOULKIEMDE	1. Yes	B0806	1. Male	0. no	0	0. 6-10 yrs old	1. Yes	1. Eat pork at home only	B0806	2. Piglet concession	0. None	0	0	0. Student	0	0	0	1	Neg	0	1	0	0	0	0	0	1	0	0	0	1	1	0	1	0	0	0
H1B080613R0	H1B080613	BOULKIEMDE	1. Yes	B0806	1. Male	0. no	0	3. 31-40 yrs old	0. No	1. Eat pork at home only	B0806	2. Piglet concession	0. None	0	0	1. Farmer	0	0	0	1	Neg	1	1	0	0	0	0	0	1	0	1	0	1	1	0	1	0	0	0
H1B080614R0	H1B080614	BOULKIEMDE	0. No	B0806	0. Female	0. no	0	1. 11-17 yrs old	0. No	1. Eat pork at home only	B0806	2. Piglet concession	0. None	0	0	2. Housewife	0	0	0	1	Neg	0	1	0	0	0	0	0	1	0	0	0	0	0	0	1	0	0	0
H1B080615R0	H1B080615	BOULKIEMDE	0. No	B0806	0. Female	0. no	0	2. 18-30 yrs old	0. No	1. Eat pork at home only	B0806	2. Piglet concession	0. None	0	0	2. Housewife	0	0	0	1	Neg	1	1	0	0	0	0	0	1	0	1	0	0	0	0	1	0	0	0
H1B080616R0	H1B080616	BOULKIEMDE	0. No	B0806	0. Female	0. no	0	3. 31-40 yrs old	1. Yes	1. Eat pork at home only	B0806	2. Piglet concession	0. None	0	0	2. Housewife	0	0	0	1	Neg	1	1	0	0	0	0	0	1	0	1	0	0	0	0	1	0	0	0
H1B080617R0	H1B080617	BOULKIEMDE	0. No	B0806	0. Female	0. no	0	4. 41-50 yrs old	0. No	5. Ate pork before, not now	B0806	2. Piglet concession	0. None	0	0	2. Housewife	0	0	0	1	Neg	2	1	0	0	0	0	0	1	0	0	1	0	0	0	1	0	0	0
H1B080618R0	H1B080618	BOULKIEMDE	0. No	B0806	1. Male	0. no	0	5. More than 50 yrs old	1. Yes	3. Eat pork at the village market	B0806	2. Piglet concession	0. None	0	0	1. Farmer	0	0	0	1	Neg	2	1	0	0	0	0	0	1	0	0	1	1	0	0	1	0	0	0
H1B080620R0	H1B080620	BOULKIEMDE	0. No	B0806	1. Male	0. no	0	5. More than 50 yrs old	0. No	1. Eat pork at home only	B0806	2. Piglet concession	0. None	0	0	1. Farmer	0	0	0	1	Neg	2	1	0	0	0	0	0	1	0	0	1	1	0	0	1	0	0	0
H1B080621R0	H1B080621	BOULKIEMDE	1. Yes	B0806	1. Male	0. no	0	0. 6-10 yrs old	0. No	1. Eat pork at home only	B0806	2. Piglet concession	0. None	0	0	0. Student	0	0	0	1	Neg	0	1	0	0	0	0	0	1	0	0	0	1	1	0	1	0	0	0
H1B080622R0	H1B080622	BOULKIEMDE	0. No	B0806	0. Female	0. no	0	0. 6-10 yrs old	0. No	1. Eat pork at home only	B0806	2. Piglet concession	0. None	0	0	0. Student	0	0	0	1	Neg	0	1	0	0	0	0	0	1	0	0	0	0	0	0	1	0	0	0
H1B080623R0	H1B080623	BOULKIEMDE	0. No	B0806	1. Male	1. epilepsy	0	4. 41-50 yrs old	0. No	4. Eat pork in another village market	B0806	2. Piglet concession	0. None	0	0	1. Farmer	0	0	0	1	Neg	2	1	0	0	0	0	0	1	0	0	1	1	0	0	1	0	0	0
H1B080625R0	H1B080625	BOULKIEMDE	0. No	B0806	0. Female	0. no	0	4. 41-50 yrs old	0. No	1. Eat pork at home only	B0806	2. Piglet concession	0. None	0	0	2. Housewife	0	0	0	1	Neg	2	1	0	0	0	0	0	1	0	0	1	0	0	0	1	0	0	0
H1B080626R0	H1B080626	BOULKIEMDE	0. No	B0806	1. Male	0. no	0	3. 31-40 yrs old	0. No	4. Eat pork in another village market	B0806	2. Piglet concession	0. None	0	0	1. Farmer	0	0	0	1	Neg	1	1	0	0	0	0	0	1	0	1	0	1	0	0	1	0	0	0
H1B080628R0	H1B080628	BOULKIEMDE	0. No	B0806	0. Female	3. epilepsy and headache	1	3. 31-40 yrs old	0. No	2. Eat pork in other home	B0806	2. Piglet concession	3. headache only	0	1	3. Comm/Salar/Skilled/Unemploed	0	0	0	1	Neg	1	1	1		1	1		1	0	1	0	0	0	0	1	0	0
H1B080629R0	H1B080629	BOULKIEMDE	0. No	B0806	1. Male	0. no	0	5. More than 50 yrs old	0. No	1. Eat pork at home only	B0806	2. Piglet concession	0. None	0	0	1. Farmer	0	0	0	1	Neg	2	1	0	0	0	0	0	1	0	0	1	1	0	0	1	0	0	0
H1B080630R0	H1B080630	BOULKIEMDE	0. No	B0806	0. Female	0. no	0	2. 18-30 yrs old	0. No	1. Eat pork at home only	B0806	2. Piglet concession	0. None	0	0	2. Housewife	0	0	0	1	Neg	1	1	0	0	0	0	0	1	0	1	0	0	0	0	1	0	0	0
H1B080632R0	H1B080632	BOULKIEMDE	0. No	B0806	1. Male	0. no	0	4. 41-50 yrs old	0. No	5. Ate pork before, not now	B0806	2. Piglet concession	0. None	0	0	1. Farmer	0	0	0	1	Neg	2	1	0	0	0	0	0	1	0	0	1	1	0	0	1	0	0	0
H1B080633R0	H1B080633	BOULKIEMDE	1. Yes	B0806	1. Male	0. no	0	5. More than 50 yrs old	0. No	4. Eat pork in another village market	B0806	2. Piglet concession	0. None	0	0	1. Farmer	0	0	0	1	Neg	2	1	0	0	0	0	0	1	0	0	1	1	1	0	1	0	0	0
H1B080635R0	H1B080635	BOULKIEMDE	0. No	B0806	1. Male	1. epilepsy	1	5. More than 50 yrs old	1. Yes	4. Eat pork in another village market	B0806	2. Piglet concession	1. epilepsy only	1	0	1. Farmer	0	0	0	1	Neg	2	1	0	1			1	1	0	0	1	1	0	0	1	0	0	0
H1B080636R0	H1B080636	BOULKIEMDE	0. No	B0806	0. Female	0. no	0	5. More than 50 yrs old	0. No	5. Ate pork before, not now	B0806	2. Piglet concession	0. None	0	0	2. Housewife	0	0	0	1	Neg	2	1	0	0	0	0	0	1	0	0	1	0	0	0	1	0	0	0
H1B080637R0	H1B080637	BOULKIEMDE	1. Yes	B0806	1. Male	0. no	0	2. 18-30 yrs old	0. No	4. Eat pork in another village market	B0806	2. Piglet concession	0. None	0	0	1. Farmer	0	0	0	1	Neg	1	1	0	0	0	0	0	1	0	1	0	1	1	0	1	0	0	0
H1B080638R0	H1B080638	BOULKIEMDE	0. No	B0806	1. Male	0. no	0	5. More than 50 yrs old		3. Eat pork at the village market	B0806	2. Piglet concession	0. None	0	0	1. Farmer	0	0	0	1	Neg	2	1	0	0	0	0	0	1	0	0	1	1	0	0	1	0	0	0
H1B080639R0	H1B080639	BOULKIEMDE	0. No	B0806	0. Female	0. no	1	1. 11-17 yrs old	0. No	2. Eat pork in other home	B0806	2. Piglet concession	0. None	0	0	2. Housewife	0	0	0	1	Neg	0	1	0	0	0	0	0	1	0	0	0	0	0	0	1	0	0	0
H1B080640R0	H1B080640	BOULKIEMDE	0. No	B0806	0. Female	0. no	0	5. More than 50 yrs old	0. No	1. Eat pork at home only	B0806	2. Piglet concession	0. None	0	0	2. Housewife	0	0	0	1	Neg	2	1	0	0	0	0	0	1	0	0	1	0	0	0	1	0	0	0
H1B080641R0	H1B080641	BOULKIEMDE	1. Yes	B0806	0. Female	0. no	0	2. 18-30 yrs old	0. No	0. Never ate pork	B0806	3. Any type of concession	0. None	0	0	2. Housewife	0	0	0	1	Neg	1	1	0	0	0	0	0	1	0	1	0	0	1	0	0	1	0	0
H1B080643R0	H1B080643	BOULKIEMDE	1. Yes	B0806	0. Female	0. no	0	2. 18-30 yrs old	0. No	1. Eat pork at home only	B0806	3. Any type of concession	0. None	0	0	2. Housewife	0	0	0	1	Neg	1	1	0	0	0	0	0	1	0	1	0	0	1	0	0	1	0	0
H1B080644R0	H1B080644	BOULKIEMDE	1. Yes	B0806	1. Male	0. no	0	2. 18-30 yrs old	1. Yes	1. Eat pork at home only	B0806	3. Any type of concession	0. None	0	0	1. Farmer	0	0	0	1	Neg	1	1	0	0	0	0	0	1	0	1	0	1	1	0	0	1	0	0
H1B080646R0	H1B080646	BOULKIEMDE	1. Yes	B0806	1. Male	0. no	0	5. More than 50 yrs old	1. Yes	3. Eat pork at the village market	B0806	3. Any type of concession	0. None	0	0	1. Farmer	0	0	0	1	Neg	2	1	0	0	0	0	0	1	0	0	1	1	1	0	0	1	0	0
H1B080648R0	H1B080648	BOULKIEMDE	0. No	B0806	0. Female	0. no	0	2. 18-30 yrs old	0. No	1. Eat pork at home only	B0806	3. Any type of concession	0. None	0	0	2. Housewife	0	0	0	1	Neg	1	1	0	0	0	0	0	1	0	1	0	0	0	0	0	1	0	0
H1B080649R0	H1B080649	BOULKIEMDE	0. No	B0806	0. Female	0. no	0	0. 6-10 yrs old	0. No	1. Eat pork at home only	B0806	3. Any type of concession	0. None	0	0	0. Student	0	0	0	1	Neg	0	1	0	0	0	0	0	1	0	0	0	0	0	0	0	1	0	0
H1B080650R0	H1B080650	BOULKIEMDE	0. No	B0806	1. Male	0. no	0	5. More than 50 yrs old	0. No	1. Eat pork at home only	B0806	3. Any type of concession	0. None	0	0	1. Farmer	0	0	0	1	Neg	2	1	0	0	0	0	0	1	0	0	1	1	0	0	0	1	0	0
H1B080651R0	H1B080651	BOULKIEMDE	0. No	B0806	1. Male	0. no	0	2. 18-30 yrs old	0. No	4. Eat pork in another village market	B0806	3. Any type of concession	0. None	0	0	1. Farmer	0	0	0	1	Neg	1	1	0	0	0	0	0	1	0	1	0	1	0	0	0	1	0	0
H1B080653R0	H1B080653	BOULKIEMDE	0. No	B0806	1. Male	0. no	0	1. 11-17 yrs old	0. No	2. Eat pork in other home	B0806	3. Any type of concession	0. None	0	0	0. Student	0	0	0	1	Neg	0	1	0	0	0	0	0	1	0	0	0	1	0	0	0	1	0	0
H1B080654R0	H1B080654	BOULKIEMDE	1. Yes	B0806	0. Female	0. no	0	0. 6-10 yrs old	1. Yes	0. Never ate pork	B0806	3. Any type of concession	0. None	0	0	0. Student	0	0	0	1	Neg	0	1	0	0	0	0	0	1	0	0	0	0	1	0	0	1	0	0
H1B080655R0	H1B080655	BOULKIEMDE	1. Yes	B0806	0. Female	0. no	0	0. 6-10 yrs old	0. No	2. Eat pork in other home	B0806	3. Any type of concession	0. None	0	0	0. Student	0	0	0	1	Neg	0	1	0	0	0	0	0	1	0	0	0	0	1	0	0	1	0	0
H1B080657R0	H1B080657	BOULKIEMDE	1. Yes	B0806	1. Male	0. no	0	5. More than 50 yrs old	0. No	4. Eat pork in another village market	B0806	3. Any type of concession	0. None	0	0	1. Farmer	0	1	1	1	Strong	2	1	0	0	0	0	0	1	1	0	1	1	1	0	0	1	0	0
H1B080658R0	H1B080658	BOULKIEMDE	0. No	B0806	1. Male	0. no	0	5. More than 50 yrs old	0. No	3. Eat pork at the village market	B0806	3. Any type of concession	0. None	0	0	1. Farmer	0	1	0	1	Weak	2	1	0	0	0	0	0	1	1	0	1	1	0	0	0	1	0	0
H1B080659R0	H1B080659	BOULKIEMDE	0. No	B0806	0. Female	0. no	0	0. 6-10 yrs old	0. No	1. Eat pork at home only	B0806	3. Any type of concession	0. None	0	0	2. Housewife	0	0	0	1	Neg	0	1	0	0	0	0	0	1	0	0	0	0	0	0	0	1	0	0
H1B080660R0	H1B080660	BOULKIEMDE	0. No	B0806	1. Male	0. no	0	1. 11-17 yrs old	0. No	1. Eat pork at home only	B0806	3. Any type of concession	0. None	0	0	3. Comm/Salar/Skilled/Unemploed	0	0	0	1	Neg	0	1	0	0	0	0	0	1	0	0	0	1	0	0	0	1	0	0
H1B080661R0	H1B080661	BOULKIEMDE	0. No	B0806	1. Male	0. no	0	3. 31-40 yrs old	0. No	1. Eat pork at home only	B0806	3. Any type of concession	0. None	0	0	1. Farmer	0	0	0	1	Neg	1	1	0	0	0	0	0	1	0	1	0	1	0	0	0	1	0	0
H1B080662R0	H1B080662	BOULKIEMDE	0. No	B0806	0. Female	0. no	0	2. 18-30 yrs old	0. No	1. Eat pork at home only	B0806	3. Any type of concession	0. None	0	0	2. Housewife	0	0	0	1	Neg	1	1	0	0	0	0	0	1	0	1	0	0	0	0	0	1	0	0
H1B080663R0	H1B080663	BOULKIEMDE	1. Yes	B0806	1. Male	0. no	0	0. 6-10 yrs old	0. No	1. Eat pork at home only	B0806	3. Any type of concession	0. None	0	0	0. Student	0	0	0	1	Neg	0	1	0	0	0	0	0	1	0	0	0	1	1	0	0	1	0	0
H1B080665R0	H1B080665	BOULKIEMDE	0. No	B0806	0. Female	0. no	0	4. 41-50 yrs old	0. No	1. Eat pork at home only	B0806	3. Any type of concession	0. None	0	0	2. Housewife	0	0	0	1	Neg	2	1	0	0	0	0	0	1	0	0	1	0	0	0	0	1	0	0
H1B080666R0	H1B080666	BOULKIEMDE	0. No	B0806	1. Male	0. no	0	5. More than 50 yrs old	1. Yes	0. Never ate pork	B0806	3. Any type of concession	0. None	0	0	1. Farmer	0	0	0	1	Neg	2	1	0	0	0	0	0	1	0	0	1	1	0	0	0	1	0	0
H1B080667R0	H1B080667	BOULKIEMDE	0. No	B0806	0. Female	0. no	0	3. 31-40 yrs old	0. No	1. Eat pork at home only	B0806	3. Any type of concession	0. None	0	0	2. Housewife	0	0	0	1	Neg	1	1	0	0	0	0	0	1	0	1	0	0	0	0	0	1	0	0
H1B080668R0	H1B080668	BOULKIEMDE	0. No	B0806	1. Male	0. no	0	1. 11-17 yrs old	0. No	1. Eat pork at home only	B0806	3. Any type of concession	0. None	0	0	1. Farmer	0	0	0	1	Neg	0	1	0	0	0	0	0	1	0	0	0	1	0	0	0	1	0	0
H1B080669R0	H1B080669	BOULKIEMDE	0. No	B0806	1. Male	0. no	0	5. More than 50 yrs old	0. No	4. Eat pork in another village market	B0806	3. Any type of concession	0. None	0	0	1. Farmer	0	0	0	1	Neg	2	1	0	0	0	0	0	1	0	0	1	1	0	0	0	1	0	0
H1B080671R0	H1B080671	BOULKIEMDE	1. Yes	B0806	1. Male	0. no	0	1. 11-17 yrs old	1. Yes	1. Eat pork at home only	B0806	3. Any type of concession	0. None	0	0	0. Student	0	0	0	1	Neg	0	1	0	0	0	0	0	1	0	0	0	1	1	0	0	1	0	0
H1B080672R0	H1B080672	BOULKIEMDE	0. No	B0806	0. Female	0. no	0	2. 18-30 yrs old	0. No	0. Never ate pork	B0806	3. Any type of concession	0. None	0	0	2. Housewife	0	0	0	1	Neg	1	1	0	0	0	0	0	1	0	1	0	0	0	0	0	1	0	0
H1B080673R0	H1B080673	BOULKIEMDE	0. No	B0806	0. Female	0. no	0	1. 11-17 yrs old	0. No	3. Eat pork at the village market	B0806	3. Any type of concession	0. None	0	0	3. Comm/Salar/Skilled/Unemploed	0	0	0	1	Neg	0	1	0	0	0	0	0	1	0	0	0	0	0	0	0	1	0	0
H1B080674R0	H1B080674	BOULKIEMDE	0. No	B0806	0. Female	0. no	0	4. 41-50 yrs old	0. No	1. Eat pork at home only	B0806	3. Any type of concession	0. None	0	0	2. Housewife	0	0	0	1	Neg	2	1	0	0	0	0	0	1	0	0	1	0	0	0	0	1	0	0
H1B080675R0	H1B080675	BOULKIEMDE	0. No	B0806	0. Female	1. epilepsy	1	5. More than 50 yrs old	1. Yes	2. Eat pork in other home	B0806	3. Any type of concession	0. None	0	0	2. Housewife	0	0	0	1	Neg	2	1	0	0	0	0	0	1	0	0	1	0	0	0	0	1	0	0
H1B080676R0	H1B080676	BOULKIEMDE	0. No	B0806	0. Female	2. headache	1	2. 18-30 yrs old	0. No	1. Eat pork at home only	B0806	3. Any type of concession	3. headache only	0	1	2. Housewife	0	0	0	1	Neg	1	1	1		1	1		1	0	1	0	0	0	0	0	1	0
H1B080677R0	H1B080677	BOULKIEMDE	0. No	B0806	1. Male	0. no	0	5. More than 50 yrs old	0. No	3. Eat pork at the village market	B0806	3. Any type of concession	0. None	0	0	1. Farmer	0	1	1	1	Strong	2	1	0	0	0	0	0	1	1	0	1	1	0	0	0	1	0	0
H1B080678R0	H1B080678	BOULKIEMDE	1. Yes	B0806	0. Female	0. no	0	3. 31-40 yrs old	0. No	1. Eat pork at home only	B0806	3. Any type of concession	0. None	0	0	1. Farmer	0	0	0	1	Neg	1	1	0	0	0	0	0	1	0	1	0	0	1	0	0	1	0	0
H1B080680R0	H1B080680	BOULKIEMDE	0. No	B0806	0. Female	0. no	0	0. 6-10 yrs old	0. No	2. Eat pork in other home	B0806	3. Any type of concession	0. None	0	0	0. Student	0	0	0	1	Neg	0	1	0	0	0	0	0	1	0	0	0	0	0	0	0	1	0	0
H1B090101R0	H1B090101	BOULKIEMDE	0. No	B0901	0. Female	0. no	0	4. 41-50 yrs old	0. No	0. Never ate pork	B0901	1. Sow concession	0. None	0	0	2. Housewife		0	0	1	Neg	2	1	0	0	0	0	0	1	0	0	1	0	0		0	0	0	0
H1B090102R0	H1B090102	BOULKIEMDE	0. No	B0901	0. Female	0. no	0	2. 18-30 yrs old	0. No	5. Ate pork before, not now	B0901	1. Sow concession	0. None	0	0	2. Housewife	0	0	0	1	Neg	1	1	0	0	0	0	0	1	0	1	0	0	0	0	0	0	0	0
H1B090103R0	H1B090103	BOULKIEMDE	0. No	B0901	0. Female	3. epilepsy and headache	1	5. More than 50 yrs old	0. No	0. Never ate pork	B0901	1. Sow concession	0. None	0	0	1. Farmer	0	0	0	1	Neg	2	1	0	0	0	0	0	1	0	0	1	0	0	0	0	0	0	0
H1B090104R0	H1B090104	BOULKIEMDE	1. Yes	B0901	0. Female	0. no	0	1. 11-17 yrs old	0. No	5. Ate pork before, not now	B0901	1. Sow concession	0. None	0	0	0. Student	0	0	0	1	Neg	0	1	0	0	0	0	0	1	0	0	0	0	1	0	0	0	0	0
H1B090105R0	H1B090105	BOULKIEMDE	1. Yes	B0901	0. Female	0. no	0	1. 11-17 yrs old	0. No	0. Never ate pork	B0901	1. Sow concession	0. None	0	0	0. Student	0	0	0	1	Neg	0	1	0	0	0	0	0	1	0	0	0	0	1	0	0	0	0	0
H1B090106R0	H1B090106	BOULKIEMDE	0. No	B0901	0. Female	0. no	0	5. More than 50 yrs old	0. No	1. Eat pork at home only	B0901	1. Sow concession	0. None	0	0	2. Housewife	0	0	0	1	Neg	2	1	0	0	0	0	0	1	0	0	1	0	0	0	0	0	0	0
H1B090107R0	H1B090107	BOULKIEMDE	1. Yes	B0901	0. Female	0. no	0	0. 6-10 yrs old	0. No	0. Never ate pork	B0901	1. Sow concession	0. None	0	0	0. Student	0	1	0	1	Weak	0	1	0	0	0	0	0	1	1	0	0	0	1	0	0	0	0	0
H1B090109R0	H1B090109	BOULKIEMDE	0. No	B0901	0. Female	2. headache	1	4. 41-50 yrs old	0. No	2. Eat pork in other home	B0901	1. Sow concession	0. None	0	0	2. Housewife	0	0	0	1	Neg	2	1	0	0	0	0	0	1	0	0	1	0	0	0	0	0	0	0
H1B090110R0	H1B090110	BOULKIEMDE	0. No	B0901	0. Female	0. no	0	1. 11-17 yrs old	0. No	2. Eat pork in other home	B0901	1. Sow concession	0. None	0	0	0. Student		0	0	1	Neg	0	1	0	0	0	0	0	1	0	0	0	0	0		0	0	0	0
H1B090111R0	H1B090111	BOULKIEMDE	0. No	B0901	0. Female	2. headache	0	2. 18-30 yrs old	0. No	0. Never ate pork	B0901	2. Piglet concession	0. None	0	0	2. Housewife		0	0	1	Neg	1	1	0	0	0	0	0	1	0	1	0	0	0		1	0	0	0
H1B090112R0	H1B090112	BOULKIEMDE	0. No	B0901	0. Female	0. no	0	4. 41-50 yrs old	0. No	1. Eat pork at home only	B0901	2. Piglet concession	0. None	0	0	2. Housewife	0	0	0	1	Neg	2	1	0	0	0	0	0	1	0	0	1	0	0	0	1	0	0	0
H1B090113R0	H1B090113	BOULKIEMDE	0. No	B0901	1. Male	0. no	0	0. 6-10 yrs old	0. No	1. Eat pork at home only	B0901	2. Piglet concession	0. None	0	0	3. Comm/Salar/Skilled/Unemploed	0	0	0	1	Neg	0	1	0	0	0	0	0	1	0	0	0	1	0	0	1	0	0	0
H1B090114R0	H1B090114	BOULKIEMDE	0. No	B0901	0. Female	0. no	0	4. 41-50 yrs old	0. No	1. Eat pork at home only	B0901	2. Piglet concession	0. None	0	0	2. Housewife	0	0	0	1	Neg	2	1	0	0	0	0	0	1	0	0	1	0	0	0	1	0	0	0
H1B090115R0	H1B090115	BOULKIEMDE	0. No	B0901	0. Female	0. no	0	0. 6-10 yrs old	0. No	0. Never ate pork	B0901	2. Piglet concession	0. None	0	0	2. Housewife	0	0	0	1	Neg	0	1	0	0	0	0	0	1	0	0	0	0	0	0	1	0	0	0
H1B090116R0	H1B090116	BOULKIEMDE	0. No	B0901	0. Female	0. no	0	3. 31-40 yrs old	0. No	0. Never ate pork	B0901	2. Piglet concession	0. None	0	0	2. Housewife	0	0	0	1	Neg	1	1	0	0	0	0	0	1	0	1	0	0	0	0	1	0	0	0
H1B090117R0	H1B090117	BOULKIEMDE	0. No	B0901	0. Female	0. no	0	2. 18-30 yrs old	0. No	0. Never ate pork	B0901	2. Piglet concession	0. None	0	0	2. Housewife	0	0	0	1	Neg	1	1	0	0	0	0	0	1	0	1	0	0	0	0	1	0	0	0
H1B090119R0	H1B090119	BOULKIEMDE	0. No	B0901	1. Male	0. no	1	2. 18-30 yrs old	0. No	3. Eat pork at the village market	B0901	2. Piglet concession	0. None	0	0	1. Farmer	0	0	0	1	Neg	1	1	0	0	0	0	0	1	0	1	0	1	0	0	1	0	0	0
H1B090120R0	H1B090120	BOULKIEMDE	1. Yes	B0901	1. Male	0. no	0	0. 6-10 yrs old	0. No	1. Eat pork at home only	B0901	2. Piglet concession	0. None	0	0	0. Student	0	0	0	1	Neg	0	1	0	0	0	0	0	1	0	0	0	1	1	0	1	0	0	0
H1B090121R0	H1B090121	BOULKIEMDE	1. Yes	B0901	1. Male	0. no	0	3. 31-40 yrs old	0. No	2. Eat pork in other home	B0901	2. Piglet concession	0. None	0	0	1. Farmer		0	0	1	Neg	1	1	0	0	0	0	0	1	0	1	0	1	1		1	0	0	0
H1B090122R0	H1B090122	BOULKIEMDE	0. No	B0901	0. Female	3. epilepsy and headache	1	2. 18-30 yrs old	0. No	0. Never ate pork	B0901	2. Piglet concession	0. None	0	0	2. Housewife	0	0	0	1	Neg	1	1	0	0	0	0	0	1	0	1	0	0	0	0	1	0	0	0
H1B090123R0	H1B090123	BOULKIEMDE	0. No	B0901	1. Male	0. no	0	5. More than 50 yrs old	1. Yes	1. Eat pork at home only	B0901	2. Piglet concession	0. None	0	0	1. Farmer	0	0	0	1	Neg	2	1	0	0	0	0	0	1	0	0	1	1	0	0	1	0	0	0
H1B090124R0	H1B090124	BOULKIEMDE	0. No	B0901	0. Female	0. no	0	5. More than 50 yrs old	0. No	0. Never ate pork	B0901	2. Piglet concession	0. None	0	0	1. Farmer	0	0	0	1	Neg	2	1	0	0	0	0	0	1	0	0	1	0	0	0	1	0	0	0
H1B090125R0	H1B090125	BOULKIEMDE	0. No	B0901	0. Female	2. headache	1	4. 41-50 yrs old	0. No	1. Eat pork at home only	B0901	2. Piglet concession	3. headache only	0	1	2. Housewife	0	0	0	1	Neg	2	1	1		1	1		1	0	0	1	0	0	0	1	0	0
H1B090126R0	H1B090126	BOULKIEMDE	1. Yes	B0901	1. Male	0. no	0	1. 11-17 yrs old	1. Yes	1. Eat pork at home only	B0901	2. Piglet concession	0. None	0	0	0. Student	0	0	0	1	Neg	0	1	0	0	0	0	0	1	0	0	0	1	1	0	1	0	0	0
H1B090127R0	H1B090127	BOULKIEMDE	0. No	B0901	0. Female	0. no	0	3. 31-40 yrs old	0. No	3. Eat pork at the village market	B0901	2. Piglet concession	0. None	0	0	3. Comm/Salar/Skilled/Unemploed	0	0	0	1	Neg	1	1	0	0	0	0	0	1	0	1	0	0	0	0	1	0	0	0
H1B090128R0	H1B090128	BOULKIEMDE	1. Yes	B0901	0. Female	3. epilepsy and headache	1	3. 31-40 yrs old	0. No	5. Ate pork before, not now	B0901	2. Piglet concession	0. None	0	0	3. Comm/Salar/Skilled/Unemploed	0	0	0	1	Neg	1	1	0	0	0	0	0	1	0	1	0	0	1	0	1	0	0	0
H1B090129R0	H1B090129	BOULKIEMDE	0. No	B0901	0. Female	0. no	0	1. 11-17 yrs old	0. No	1. Eat pork at home only	B0901	2. Piglet concession	0. None	0	0	2. Housewife	0	0	0	1	Neg	0	1	0	0	0	0	0	1	0	0	0	0	0	0	1	0	0	0
H1B090131R0	H1B090131	BOULKIEMDE	0. No	B0901	1. Male	0. no	0	3. 31-40 yrs old	0. No	2. Eat pork in other home	B0901	2. Piglet concession	0. None	0	0	1. Farmer	0	0	0	1	Neg	1	1	0	0	0	0	0	1	0	1	0	1	0	0	1	0	0	0
H1B090132R0	H1B090132	BOULKIEMDE	0. No	B0901	0. Female	0. no	0	2. 18-30 yrs old	0. No	1. Eat pork at home only	B0901	2. Piglet concession	0. None	0	0	2. Housewife	0	0	0	1	Neg	1	1	0	0	0	0	0	1	0	1	0	0	0	0	1	0	0	0
H1B090134R0	H1B090134	BOULKIEMDE	0. No	B0901	1. Male	0. no	0	5. More than 50 yrs old	0. No	3. Eat pork at the village market	B0901	2. Piglet concession	0. None	0	0	1. Farmer	0	1	1	1	Strong	2	1	0	0	0	0	0	1	1	0	1	1	0	0	1	0	0	0
H1B090135R0	H1B090135	BOULKIEMDE	0. No	B0901	0. Female	0. no	0	5. More than 50 yrs old	0. No	5. Ate pork before, not now	B0901	2. Piglet concession	0. None	0	0	2. Housewife	0	0	0	1	Neg	2	1	0	0	0	0	0	1	0	0	1	0	0	0	1	0	0	0
H1B090136R0	H1B090136	BOULKIEMDE	0. No	B0901	1. Male	0. no	0	5. More than 50 yrs old	0. No	0. Never ate pork	B0901	2. Piglet concession	0. None	0	0	1. Farmer	0	0	0	1	Neg	2	1	0	0	0	0	0	1	0	0	1	1	0	0	1	0	0	0
H1B090137R0	H1B090137	BOULKIEMDE	0. No	B0901	1. Male	0. no	0	2. 18-30 yrs old	0. No	5. Ate pork before, not now	B0901	2. Piglet concession	0. None	0	0	1. Farmer	0	0	0	1	Neg	1	1	0	0	0	0	0	1	0	1	0	1	0	0	1	0	0	0
H1B090138R0	H1B090138	BOULKIEMDE	0. No	B0901	0. Female	0. no	0	2. 18-30 yrs old	0. No	0. Never ate pork	B0901	2. Piglet concession	0. None	0	0	2. Housewife		0	0	1	Neg	1	1	0	0	0	0	0	1	0	1	0	0	0		1	0	0	0
H1B090140R0	H1B090140	BOULKIEMDE	0. No	B0901	0. Female	1. epilepsy	1	3. 31-40 yrs old	0. No	2. Eat pork in other home	B0901	2. Piglet concession	1. epilepsy only	1	0	1. Farmer	0	0	0	1	Neg	1	1	0	1			1	1	0	1	0	0	0	0	1	0	0	0
H1B090141R0	H1B090141	BOULKIEMDE	0. No	B0901	0. Female	0. no	0	1. 11-17 yrs old	0. No	2. Eat pork in other home	B0901	3. Any type of concession	0. None	0	0	2. Housewife	0	0	0	1	Neg	0	1	0	0	0	0	0	1	0	0	0	0	0	0	0	1	0	0
H1B090142R0	H1B090142	BOULKIEMDE	0. No	B0901	0. Female	0. no	0	5. More than 50 yrs old	0. No	0. Never ate pork	B0901	3. Any type of concession	0. None	0	0	2. Housewife	0	0	0	1	Neg	2	1	0	0	0	0	0	1	0	0	1	0	0	0	0	1	0	0
H1B090143R0	H1B090143	BOULKIEMDE	0. No	B0901	1. Male	0. no	0	0. 6-10 yrs old	0. No	0. Never ate pork	B0901	3. Any type of concession	0. None	0	0	3. Comm/Salar/Skilled/Unemploed	0	0	0	1	Neg	0	1	0	0	0	0	0	1	0	0	0	1	0	0	0	1	0	0
H1B090146R0	H1B090146	BOULKIEMDE	0. No	B0901	0. Female	0. no	0	4. 41-50 yrs old	0. No	1. Eat pork at home only	B0901	3. Any type of concession	0. None	0	0	2. Housewife	0	0	0	1	Neg	2	1	0	0	0	0	0	1	0	0	1	0	0	0	0	1	0	0
H1B090147R0	H1B090147	BOULKIEMDE	0. No	B0901	0. Female	0. no	0	0. 6-10 yrs old	0. No	0. Never ate pork	B0901	3. Any type of concession	0. None	0	0	3. Comm/Salar/Skilled/Unemploed	0	0	0	1	Neg	0	1	0	0	0	0	0	1	0	0	0	0	0	0	0	1	0	0
H1B090148R0	H1B090148	BOULKIEMDE	0. No	B0901	0. Female	0. no	0	5. More than 50 yrs old	0. No	1. Eat pork at home only	B0901	3. Any type of concession	0. None	0	0	2. Housewife		0	0	1	Neg	2	1	0	0	0	0	0	1	0	0	1	0	0		0	1	0	0
H1B090150R0	H1B090150	BOULKIEMDE	0. No	B0901	0. Female	1. epilepsy	1	4. 41-50 yrs old	0. No	0. Never ate pork	B0901	3. Any type of concession	4. epilepsy and headache	1	1	3. Comm/Salar/Skilled/Unemploed	0	0	0	1	Neg	2	1		1		1	1	1	0	0	1	0	0	0	0	1	1	1
H1B090151R0	H1B090151	BOULKIEMDE	0. No	B0901	0. Female	1. epilepsy	1	3. 31-40 yrs old	0. No	0. Never ate pork	B0901	3. Any type of concession	0. None	0	0	2. Housewife	0	0	0	1	Neg	1	1	0	0	0	0	0	1	0	1	0	0	0	0	0	1	0	0
H1B090152R0	H1B090152	BOULKIEMDE	0. No	B0901	1. Male	0. no	0	5. More than 50 yrs old	0. No	1. Eat pork at home only	B0901	3. Any type of concession	0. None	0	0	1. Farmer	0	0	0	1	Neg	2	1	0	0	0	0	0	1	0	0	1	1	0	0	0	1	0	0
H1B090153R0	H1B090153	BOULKIEMDE	0. No	B0901	1. Male	0. no	0	1. 11-17 yrs old	0. No	1. Eat pork at home only	B0901	3. Any type of concession	0. None	0	0	1. Farmer	0	0	0	1	Neg	0	1	0	0	0	0	0	1	0	0	0	1	0	0	0	1	0	0
H1B090154R0	H1B090154	BOULKIEMDE	1. Yes	B0901	0. Female	0. no	0	3. 31-40 yrs old	0. No	1. Eat pork at home only	B0901	3. Any type of concession	0. None	0	0	2. Housewife	0	0	0	1	Neg	1	1	0	0	0	0	0	1	0	1	0	0	1	0	0	1	0	0
H1B090155R0	H1B090155	BOULKIEMDE	0. No	B0901	1. Male	1. epilepsy	1	5. More than 50 yrs old	0. No	3. Eat pork at the village market	B0901	3. Any type of concession	1. epilepsy only	1	0	1. Farmer	0	1	1	1	Strong	2	1	0	1			1	1	1	0	1	1	0	0	0	1	1	1
H1B090156R0	H1B090156	BOULKIEMDE	0. No	B0901	0. Female	0. no	0	2. 18-30 yrs old	0. No	0. Never ate pork	B0901	3. Any type of concession	0. None	0	0	3. Comm/Salar/Skilled/Unemploed	0	0	0	1	Neg	1	1	0	0	0	0	0	1	0	1	0	0	0	0	0	1	0	0
H1B090159R0	H1B090159	BOULKIEMDE	0. No	B0901	0. Female	0. no	0	1. 11-17 yrs old	0. No	1. Eat pork at home only	B0901	3. Any type of concession	0. None	0	0	0. Student	0	0	0	1	Neg	0	1	0	0	0	0	0	1	0	0	0	0	0	0	0	1	0	0
H1B090160R0	H1B090160	BOULKIEMDE	0. No	B0901	1. Male	0. no	0	3. 31-40 yrs old	0. No	3. Eat pork at the village market	B0901	3. Any type of concession	0. None	0	0	1. Farmer	0	0	0	1	Neg	1	1	0	0	0	0	0	1	0	1	0	1	0	0	0	1	0	0
H1B090161R0	H1B090161	BOULKIEMDE	1. Yes	B0901	0. Female	2. headache	1	1. 11-17 yrs old	0. No	0. Never ate pork	B0901	3. Any type of concession	0. None	0	0	0. Student	0	0	0	1	Neg	0	1	0	0	0	0	0	1	0	0	0	0	1	0	0	1	0	0
H1B090164R0	H1B090164	BOULKIEMDE	0. No	B0901	1. Male	1. epilepsy	1	2. 18-30 yrs old	0. No	0. Never ate pork	B0901	3. Any type of concession	1. epilepsy only	1	0	1. Farmer	0	0	0	1	Neg	1	1	0	1			1	1	0	1	0	1	0	0	0	1	1	1
H1B090166R0	H1B090166	BOULKIEMDE	0. No	B0901	1. Male	0. no	0	5. More than 50 yrs old	0. No	3. Eat pork at the village market	B0901	3. Any type of concession	0. None	0	0	0. Student	0	0	0	1	Neg	2	1	0	0	0	0	0	1	0	0	1	1	0	0	0	1	0	0
H1B090167R0	H1B090167	BOULKIEMDE	1. Yes	B0901	1. Male	0. no	0	3. 31-40 yrs old	0. No	0. Never ate pork	B0901	3. Any type of concession	0. None	0	0	3. Comm/Salar/Skilled/Unemploed	0	0	0	1	Neg	1	1	0	0	0	0	0	1	0	1	0	1	1	0	0	1	0	0
H1B090168R0	H1B090168	BOULKIEMDE	1. Yes	B0901	0. Female	0. no	0	0. 6-10 yrs old	0. No	0. Never ate pork	B0901	3. Any type of concession	0. None	0	0	0. Student	0	0	0	1	Neg	0	1	0	0	0	0	0	1	0	0	0	0	1	0	0	1	0	0
H1B090169R0	H1B090169	BOULKIEMDE	0. No	B0901	0. Female	0. no	0	2. 18-30 yrs old	0. No	0. Never ate pork	B0901	3. Any type of concession	0. None	0	0	2. Housewife	0	0	0	1	Neg	1	1	0	0	0	0	0	1	0	1	0	0	0	0	0	1	0	0
H1B090171R0	H1B090171	BOULKIEMDE	0. No	B0901	1. Male	0. no	0	1. 11-17 yrs old	0. No	1. Eat pork at home only	B0901	3. Any type of concession	0. None	0	0	1. Farmer	0	0	0	1	Neg	0	1	0	0	0	0	0	1	0	0	0	1	0	0	0	1	0	0
H1B090172R0	H1B090172	BOULKIEMDE	0. No	B0901	1. Male	2. headache	1	5. More than 50 yrs old	0. No	0. Never ate pork	B0901	3. Any type of concession	3. headache only	0	1	1. Farmer	0	0	0	1	Neg	2	1	1		1	1		1	0	0	1	1	0	0	0	1	0
H1B090173R0	H1B090173	BOULKIEMDE	0. No	B0901	0. Female	0. no	0	2. 18-30 yrs old	0. No	0. Never ate pork	B0901	3. Any type of concession	0. None	0	0	2. Housewife	0	0	0	1	Neg	1	1	0	0	0	0	0	1	0	1	0	0	0	0	0	1	0	0
H1B090175R0	H1B090175	BOULKIEMDE	0. No	B0901	1. Male	1. epilepsy	1	2. 18-30 yrs old		0. Never ate pork	B0901	3. Any type of concession	0. None	0	0	1. Farmer	0	0	0	1	Neg	1	1	0	0	0	0	0	1	0	1	0	1	0	0	0	1	0	0
H1B090176R0	H1B090176	BOULKIEMDE	0. No	B0901	1. Male	1. epilepsy	1	4. 41-50 yrs old	0. No	0. Never ate pork	B0901	3. Any type of concession	1. epilepsy only	1	0	1. Farmer	0	0	0	1	Neg	2	1	0	1			1	1	0	0	1	1	0	0	0	1	1	1
H1B090178R0	H1B090178	BOULKIEMDE	0. No	B0901	1. Male	0. no	0	4. 41-50 yrs old	0. No	0. Never ate pork	B0901	3. Any type of concession	0. None	0	0	1. Farmer	0	0	0	1	Neg	2	1	0	0	0	0	0	1	0	0	1	1	0	0	0	1	0	0
H1B090179R0	H1B090179	BOULKIEMDE	0. No	B0901	1. Male	0. no	0	5. More than 50 yrs old	0. No	0. Never ate pork	B0901	3. Any type of concession	0. None	0	0	1. Farmer	0	0	0	1	Neg	2	1	0	0	0	0	0	1	0	0	1	1	0	0	0	1	0	0
H1B090180R0	H1B090180	BOULKIEMDE	0. No	B0901	0. Female	0. no	0	5. More than 50 yrs old	0. No	2. Eat pork in other home	B0901	3. Any type of concession	0. None	0	0	2. Housewife	0	0	0	1	Neg	2	1	0	0	0	0	0	1	0	0	1	0	0	0	0	1	0	0
H1B090801R0	H1B090801	BOULKIEMDE	1. Yes	B0908	1. Male	0. no	0	2. 18-30 yrs old	0. No	5. Ate pork before, not now	B0908	1. Sow concession	0. None	0	0	3. Comm/Salar/Skilled/Unemploed	0	0	0	1	Neg	1	1	0	0	0	0	0	1	0	1	0	1	1	0	0	0	0	0
H1B090802R0	H1B090802	BOULKIEMDE	0. No	B0908	0. Female	0. no	0	2. 18-30 yrs old	0. No	0. Never ate pork	B0908	1. Sow concession	0. None	0	0	2. Housewife	0	0	0	1	Neg	1	1	0	0	0	0	0	1	0	1	0	0	0	0	0	0	0	0
H1B090803R0	H1B090803	BOULKIEMDE	0. No	B0908	0. Female	0. no	0	5. More than 50 yrs old	0. No	1. Eat pork at home only	B0908	1. Sow concession	0. None	0	0	2. Housewife	0	0	0	1	Neg	2	1	0	0	0	0	0	1	0	0	1	0	0	0	0	0	0	0
H1B090804R0	H1B090804	BOULKIEMDE	0. No	B0908	1. Male	0. no	0	0. 6-10 yrs old	0. No	1. Eat pork at home only	B0908	1. Sow concession	0. None	0	0	3. Comm/Salar/Skilled/Unemploed	0	0	0	1	Neg	0	1	0	0	0	0	0	1	0	0	0	1	0	0	0	0	0	0
H1B090805R0	H1B090805	BOULKIEMDE	0. No	B0908	0. Female	0. no	0	3. 31-40 yrs old	0. No	1. Eat pork at home only	B0908	1. Sow concession	0. None	0	0	2. Housewife	0	0	0	1	Neg	1	1	0	0	0	0	0	1	0	1	0	0	0	0	0	0	0	0
H1B090806R0	H1B090806	BOULKIEMDE	1. Yes	B0908	1. Male	0. no	0	1. 11-17 yrs old	0. No	2. Eat pork in other home	B0908	1. Sow concession	0. None	0	0	0. Student	0	0	0	1	Neg	0	1	0	0	0	0	0	1	0	0	0	1	1	0	0	0	0	0
H1B090807R0	H1B090807	BOULKIEMDE	0. No	B0908	1. Male	0. no	0	4. 41-50 yrs old	0. No	2. Eat pork in other home	B0908	1. Sow concession	0. None	0	0	1. Farmer	0	0	0	1	Neg	2	1	0	0	0	0	0	1	0	0	1	1	0	0	0	0	0	0
H1B090809R0	H1B090809	BOULKIEMDE	1. Yes	B0908	1. Male	0. no	0	0. 6-10 yrs old	1. Yes	1. Eat pork at home only	B0908	1. Sow concession	0. None	0	0	0. Student	0	0	0	1	Neg	0	1	0	0	0	0	0	1	0	0	0	1	1	0	0	0	0	0
H1B090810R0	H1B090810	BOULKIEMDE	0. No	B0908	0. Female	1. epilepsy	1	5. More than 50 yrs old	0. No	5. Ate pork before, not now	B0908	1. Sow concession	1. epilepsy only	1	0	2. Housewife	0	0	0	1	Neg	2	1	0	1			1	1	0	0	1	0	0	0	0	0	1	1
H1B090812R0	H1B090812	BOULKIEMDE	0. No	B0908	0. Female	0. no	0	5. More than 50 yrs old	0. No	0. Never ate pork	B0908	2. Piglet concession	0. None	0	0	2. Housewife	0	0	0	1	Neg	2	1	0	0	0	0	0	1	0	0	1	0	0	0	1	0	0	0
H1B090813R0	H1B090813	BOULKIEMDE	0. No	B0908	1. Male	0. no	0	5. More than 50 yrs old	0. No	3. Eat pork at the village market	B0908	2. Piglet concession	0. None	0	0	1. Farmer	0	1	1	1	Strong	2	1	0	0	0	0	0	1	1	0	1	1	0	0	1	0	0	0
H1B090814R0	H1B090814	BOULKIEMDE	0. No	B0908	1. Male	0. no	0	5. More than 50 yrs old	1. Yes	5. Ate pork before, not now	B0908	2. Piglet concession	0. None	0	0	3. Comm/Salar/Skilled/Unemploed	0	0	0	1	Neg	2	1	0	0	0	0	0	1	0	0	1	1	0	0	1	0	0	0
H1B090815R0	H1B090815	BOULKIEMDE	0. No	B0908	0. Female	0. no	0	3. 31-40 yrs old	1. Yes	1. Eat pork at home only	B0908	2. Piglet concession	0. None	0	0	2. Housewife	0	0	0	1	Neg	1	1	0	0	0	0	0	1	0	1	0	0	0	0	1	0	0	0
H1B090816R0	H1B090816	BOULKIEMDE	0. No	B0908	0. Female	0. no	1	3. 31-40 yrs old	1. Yes	1. Eat pork at home only	B0908	2. Piglet concession	0. None	0	0	2. Housewife	0	0	0	1	Neg	1	1	0	0	0	0	0	1	0	1	0	0	0	0	1	0	0	0
H1B090818R0	H1B090818	BOULKIEMDE	0. No	B0908	0. Female	0. no	0	1. 11-17 yrs old	0. No	1. Eat pork at home only	B0908	2. Piglet concession	0. None	0	0	3. Comm/Salar/Skilled/Unemploed	0	0	0	1	Neg	0	1	0	0	0	0	0	1	0	0	0	0	0	0	1	0	0	0
H1B090819R0	H1B090819	BOULKIEMDE	0. No	B0908	1. Male	0. no	0	5. More than 50 yrs old	1. Yes	1. Eat pork at home only	B0908	2. Piglet concession	0. None	0	0	3. Comm/Salar/Skilled/Unemploed	0	0	0	1	Neg	2	1	0	0	0	0	0	1	0	0	1	1	0	0	1	0	0	0
H1B090820R0	H1B090820	BOULKIEMDE	0. No	B0908	1. Male	0. no	0	5. More than 50 yrs old	1. Yes	1. Eat pork at home only	B0908	2. Piglet concession	0. None	0	0	3. Comm/Salar/Skilled/Unemploed	0	0	0	1	Neg	2	1	0	0	0	0	0	1	0	0	1	1	0	0	1	0	0	0
H1B090821R0	H1B090821	BOULKIEMDE	0. No	B0908	1. Male	0. no	0	5. More than 50 yrs old	0. No	3. Eat pork at the village market	B0908	2. Piglet concession	0. None	0	0	1. Farmer	0	0	0	1	Neg	2	1	0	0	0	0	0	1	0	0	1	1	0	0	1	0	0	0
H1B090822R0	H1B090822	BOULKIEMDE	0. No	B0908	0. Female	1. epilepsy	1	5. More than 50 yrs old	0. No	1. Eat pork at home only	B0908	2. Piglet concession	0. None	0	0	3. Comm/Salar/Skilled/Unemploed	0	0	0	1	Neg	2	1	0	0	0	0	0	1	0	0	1	0	0	0	1	0	0	0
H1B090823R0	H1B090823	BOULKIEMDE	0. No	B0908	1. Male	0. no	0	5. More than 50 yrs old	0. No	5. Ate pork before, not now	B0908	2. Piglet concession	0. None	0	0	1. Farmer	0	0	0	1	Neg	2	1	0	0	0	0	0	1	0	0	1	1	0	0	1	0	0	0
H1B090824R0	H1B090824	BOULKIEMDE	1. Yes	B0908	0. Female	0. no	0	1. 11-17 yrs old	0. No	2. Eat pork in other home	B0908	2. Piglet concession	0. None	0	0	0. Student	0	0	0	1	Neg	0	1	0	0	0	0	0	1	0	0	0	0	1	0	1	0	0	0
H1B090825R0	H1B090825	BOULKIEMDE	0. No	B0908	0. Female	0. no	0	5. More than 50 yrs old	0. No	1. Eat pork at home only	B0908	2. Piglet concession	0. None	0	0	2. Housewife	0	0	0	1	Neg	2	1	0	0	0	0	0	1	0	0	1	0	0	0	1	0	0	0
H1B090827R0	H1B090827	BOULKIEMDE	0. No	B0908	1. Male	3. epilepsy and headache	1	5. More than 50 yrs old	0. No	5. Ate pork before, not now	B0908	2. Piglet concession	1. epilepsy only	1	0	3. Comm/Salar/Skilled/Unemploed	0	0	0	1	Neg	2	1	0	1			1	1	0	0	1	1	0	0	1	0	1	1
H1B090828R0	H1B090828	BOULKIEMDE	0. No	B0908	1. Male	0. no	0	0. 6-10 yrs old	0. No	2. Eat pork in other home	B0908	2. Piglet concession	0. None	0	0	3. Comm/Salar/Skilled/Unemploed	0	0	0	1	Neg	0	1	0	0	0	0	0	1	0	0	0	1	0	0	1	0	0	0
H1B090829R0	H1B090829	BOULKIEMDE	0. No	B0908	1. Male	1. epilepsy	1	3. 31-40 yrs old	0. No	4. Eat pork in another village market	B0908	2. Piglet concession	1. epilepsy only	1	0	0. Student	0	0	0	1	Neg	1	1	0	1			1	1	0	1	0	1	0	0	1	0	1	1
H1B090831R0	H1B090831	BOULKIEMDE	0. No	B0908	1. Male	0. no	0	5. More than 50 yrs old	0. No	3. Eat pork at the village market	B0908	2. Piglet concession	0. None	0	0	1. Farmer	0	0	0	1	Neg	2	1	0	0	0	0	0	1	0	0	1	1	0	0	1	0	0	0
H1B090832R0	H1B090832	BOULKIEMDE	1. Yes	B0908	1. Male	0. no	0	5. More than 50 yrs old	1. Yes	1. Eat pork at home only	B0908	2. Piglet concession	0. None	0	0	1. Farmer	0	0	0	1	Neg	2	1	0	0	0	0	0	1	0	0	1	1	1	0	1	0	0	0
H1B090833R0	H1B090833	BOULKIEMDE	1. Yes	B0908	0. Female	0. no	0	0. 6-10 yrs old	0. No	1. Eat pork at home only	B0908	2. Piglet concession	0. None	0	0	0. Student	0	0	0	1	Neg	0	1	0	0	0	0	0	1	0	0	0	0	1	0	1	0	0	0
H1B090835R0	H1B090835	BOULKIEMDE	1. Yes	B0908	0. Female	0. no	0	4. 41-50 yrs old	0. No	1. Eat pork at home only	B0908	2. Piglet concession	0. None	0	0	2. Housewife	0	0	0	1	Neg	2	1	0	0	0	0	0	1	0	0	1	0	1	0	1	0	0	0
H1B090836R0	H1B090836	BOULKIEMDE	0. No	B0908	1. Male	0. no	1	4. 41-50 yrs old	1. Yes	1. Eat pork at home only	B0908	2. Piglet concession	0. None	0	0	1. Farmer	0	0	0	1	Neg	2	1	0	0	0	0	0	1	0	0	1	1	0	0	1	0	0	0
H1B090837R0	H1B090837	BOULKIEMDE	1. Yes	B0908	1. Male	0. no	0	1. 11-17 yrs old	0. No	1. Eat pork at home only	B0908	2. Piglet concession	0. None	0	0	1. Farmer	0	0	0	1	Neg	0	1	0	0	0	0	0	1	0	0	0	1	1	0	1	0	0	0
H1B090838R0	H1B090838	BOULKIEMDE	0. No	B0908	0. Female	0. no	0	4. 41-50 yrs old	0. No	5. Ate pork before, not now	B0908	2. Piglet concession	0. None	0	0	2. Housewife	0	0	0	1	Neg	2	1	0	0	0	0	0	1	0	0	1	0	0	0	1	0	0	0
H1B090839R0	H1B090839	BOULKIEMDE	0. No	B0908	0. Female	0. no	1	0. 6-10 yrs old	0. No	0. Never ate pork	B0908	2. Piglet concession	1. epilepsy only	1	0	2. Housewife	0	0	0	1	Neg	0	1	0	1			1	1	0	0	0	0	0	0	1	0	0	0
H1B090841R0	H1B090841	BOULKIEMDE	0. No	B0908	0. Female	0. no	0	3. 31-40 yrs old	0. No	0. Never ate pork	B0908	3. Any type of concession	0. None	0	0	2. Housewife	0	0	0	1	Neg	1	1	0	0	0	0	0	1	0	1	0	0	0	0	0	1	0	0
H1B090842R0	H1B090842	BOULKIEMDE	0. No	B0908	0. Female	0. no	0	3. 31-40 yrs old	1. Yes	0. Never ate pork	B0908	3. Any type of concession	0. None	0	0	2. Housewife	0	0	0	1	Neg	1	1	0	0	0	0	0	1	0	1	0	0	0	0	0	1	0	0
H1B090843R0	H1B090843	BOULKIEMDE	0. No	B0908	1. Male	0. no	0	2. 18-30 yrs old	0. No	0. Never ate pork	B0908	3. Any type of concession	0. None	0	0	1. Farmer	0	0	0	1	Neg	1	1	0	0	0	0	0	1	0	1	0	1	0	0	0	1	0	0
H1B090844R0	H1B090844	BOULKIEMDE	0. No	B0908	1. Male	0. no	0	0. 6-10 yrs old	1. Yes	0. Never ate pork	B0908	3. Any type of concession	0. None	0	0	1. Farmer	0	0	0	1	Neg	0	1	0	0	0	0	0	1	0	0	0	1	0	0	0	1	0	0
H1B090845R0	H1B090845	BOULKIEMDE	0. No	B0908	1. Male	0. no	0	5. More than 50 yrs old	1. Yes	1. Eat pork at home only	B0908	3. Any type of concession	0. None	0	0	1. Farmer	0	0	0	1	Neg	2	1	0	0	0	0	0	1	0	0	1	1	0	0	0	1	0	0
H1B090846R0	H1B090846	BOULKIEMDE	1. Yes	B0908	1. Male	0. no	0	0. 6-10 yrs old	0. No	0. Never ate pork	B0908	3. Any type of concession	0. None	0	0	0. Student	0	0	0	1	Neg	0	1	0	0	0	0	0	1	0	0	0	1	1	0	0	1	0	0
H1B090847R0	H1B090847	BOULKIEMDE	0. No	B0908	0. Female	0. no	0	0. 6-10 yrs old	0. No	0. Never ate pork	B0908	3. Any type of concession	0. None	0	0	2. Housewife	0	0	0	1	Neg	0	1	0	0	0	0	0	1	0	0	0	0	0	0	0	1	0	0
H1B090850R0	H1B090850	BOULKIEMDE	0. No	B0908	1. Male	0. no	0	3. 31-40 yrs old	1. Yes	0. Never ate pork	B0908	3. Any type of concession	0. None	0	0	1. Farmer	0	0	0	1	Neg	1	1	0	0	0	0	0	1	0	1	0	1	0	0	0	1	0	0
H1B090851R0	H1B090851	BOULKIEMDE	0. No	B0908	1. Male	0. no	0	3. 31-40 yrs old	0. No	0. Never ate pork	B0908	3. Any type of concession	0. None	0	0	1. Farmer	0	0	0	1	Neg	1	1	0	0	0	0	0	1	0	1	0	1	0	0	0	1	0	0
H1B090852R0	H1B090852	BOULKIEMDE	1. Yes	B0908	1. Male	0. no	0	2. 18-30 yrs old	1. Yes	0. Never ate pork	B0908	3. Any type of concession	0. None	0	0	3. Comm/Salar/Skilled/Unemploed	0	0	0	1	Neg	1	1	0	0	0	0	0	1	0	1	0	1	1	0	0	1	0	0
H1B090853R0	H1B090853	BOULKIEMDE	1. Yes	B0908	1. Male	0. no	0	1. 11-17 yrs old	0. No	0. Never ate pork	B0908	3. Any type of concession	0. None	0	0	0. Student	0	0	0	1	Neg	0	1	0	0	0	0	0	1	0	0	0	1	1	0	0	1	0	0
H1B090854R0	H1B090854	BOULKIEMDE	0. No	B0908	1. Male	0. no	0	5. More than 50 yrs old	0. No	0. Never ate pork	B0908	3. Any type of concession	0. None	0	0	1. Farmer	0	0	0	1	Neg	2	1	0	0	0	0	0	1	0	0	1	1	0	0	0	1	0	0
H1B090855R0	H1B090855	BOULKIEMDE	0. No	B0908	0. Female	0. no	0	3. 31-40 yrs old	1. Yes	0. Never ate pork	B0908	3. Any type of concession	0. None	0	0	2. Housewife	0	0	0	1	Neg	1	1	0	0	0	0	0	1	0	1	0	0	0	0	0	1	0	0
H1B090856R0	H1B090856	BOULKIEMDE	0. No	B0908	1. Male	0. no	0	3. 31-40 yrs old	0. No	0. Never ate pork	B0908	3. Any type of concession	0. None	0	0	1. Farmer	0	0	0	1	Neg	1	1	0	0	0	0	0	1	0	1	0	1	0	0	0	1	0	0
H1B090857R0	H1B090857	BOULKIEMDE	0. No	B0908	0. Female	0. no	0	1. 11-17 yrs old	0. No	0. Never ate pork	B0908	3. Any type of concession	0. None	0	0	2. Housewife	0	0	0	1	Neg	0	1	0	0	0	0	0	1	0	0	0	0	0	0	0	1	0	0
H1B090858R0	H1B090858	BOULKIEMDE	1. Yes	B0908	0. Female	0. no	0	2. 18-30 yrs old	1. Yes	0. Never ate pork	B0908	3. Any type of concession	0. None	0	0	2. Housewife	0	0	0	1	Neg	1	1	0	0	0	0	0	1	0	1	0	0	1	0	0	1	0	0
H1B090860R0	H1B090860	BOULKIEMDE	0. No	B0908	0. Female	0. no	0	3. 31-40 yrs old	0. No	0. Never ate pork	B0908	3. Any type of concession	0. None	0	0	2. Housewife	0	0	0	1	Neg	1	1	0	0	0	0	0	1	0	1	0	0	0	0	0	1	0	0
H1B090861R0	H1B090861	BOULKIEMDE	0. No	B0908	1. Male	3. epilepsy and headache	1	0. 6-10 yrs old	0. No	0. Never ate pork	B0908	3. Any type of concession	1. epilepsy only	1	0	1. Farmer	0	0	0	1	Neg	0	1	0	1			1	1	0	0	0	1	0	0	0	1	1	1
H1B090862R0	H1B090862	BOULKIEMDE	0. No	B0908	1. Male	0. no	0	4. 41-50 yrs old	1. Yes	0. Never ate pork	B0908	3. Any type of concession	0. None	0	0	1. Farmer	0	0	0	1	Neg	2	1	0	0	0	0	0	1	0	0	1	1	0	0	0	1	0	0
H1B090864R0	H1B090864	BOULKIEMDE	0. No	B0908	0. Female	3. epilepsy and headache	1	2. 18-30 yrs old	1. Yes	0. Never ate pork	B0908	3. Any type of concession	0. None	0	0	3. Comm/Salar/Skilled/Unemploed	0	0	0	1	Neg	1	1	0	0	0	0	0	1	0	1	0	0	0	0	0	1	0	0
H1B090865R0	H1B090865	BOULKIEMDE	0. No	B0908	1. Male	1. epilepsy	1	5. More than 50 yrs old	0. No	0. Never ate pork	B0908	3. Any type of concession	0. None	0	0	1. Farmer	0	0	0	1	Neg	2	1	0	0	0	0	0	1	0	0	1	1	0	0	0	1	0	0
H1B090866R0	H1B090866	BOULKIEMDE	0. No	B0908	0. Female	1. epilepsy	0	3. 31-40 yrs old	0. No	0. Never ate pork	B0908	3. Any type of concession	0. None	0	0	2. Housewife	0	0	0	1	Neg	1	1	0	0	0	0	0	1	0	1	0	0	0	0	0	1	0	0
H1B090868R0	H1B090868	BOULKIEMDE	0. No	B0908	0. Female	0. no	0	1. 11-17 yrs old	0. No	0. Never ate pork	B0908	3. Any type of concession	0. None	0	0	2. Housewife	0	0	0	1	Neg	0	1	0	0	0	0	0	1	0	0	0	0	0	0	0	1	0	0
H1B090870R0	H1B090870	BOULKIEMDE	0. No	B0908	0. Female	0. no	1	1. 11-17 yrs old	1. Yes	0. Never ate pork	B0908	3. Any type of concession	0. None	0	0	2. Housewife	0	0	0	1	Neg	0	1	0	0	0	0	0	1	0	0	0	0	0	0	0	1	0	0
H1B090871R0	H1B090871	BOULKIEMDE	0. No	B0908	0. Female	0. no	0	0. 6-10 yrs old	1. Yes	0. Never ate pork	B0908	3. Any type of concession	0. None	0	0	3. Comm/Salar/Skilled/Unemploed	0	0	0	1	Neg	0	1	0	0	0	0	0	1	0	0	0	0	0	0	0	1	0	0
H1B090872R0	H1B090872	BOULKIEMDE	0. No	B0908	1. Male	0. no	0	1. 11-17 yrs old	1. Yes	0. Never ate pork	B0908	3. Any type of concession	0. None	0	0	1. Farmer	0	0	0	1	Neg	0	1	0	0	0	0	0	1	0	0	0	1	0	0	0	1	0	0
H1B090878R0	H1B090878	BOULKIEMDE	0. No	B0908	0. Female	0. no	0	4. 41-50 yrs old	1. Yes	0. Never ate pork	B0908	3. Any type of concession	0. None	0	0	2. Housewife	0	0	0	1	Neg	2	1	0	0	0	0	0	1	0	0	1	0	0	0	0	1	0	0
H1B090879R0	H1B090879	BOULKIEMDE	0. No	B0908	0. Female	0. no	0	5. More than 50 yrs old	1. Yes	0. Never ate pork	B0908	3. Any type of concession	0. None	0	0	2. Housewife	0	0	0	1	Neg	2	1	0	0	0	0	0	1	0	0	1	0	0	0	0	1	0	0
H1B101101R0	H1B101101	BOULKIEMDE	1. Yes	B1011	0. Female	0. no	0	1. 11-17 yrs old	1. Yes	1. Eat pork at home only	B1011	1. Sow concession	0. None	0	0	2. Housewife	0	0	0	1	Neg	0	1	0	0	0	0	0	1	0	0	0	0	1	0	0	0	0	0
H1B101102R0	H1B101102	BOULKIEMDE	0. No	B1011	1. Male	3. epilepsy and headache	1	5. More than 50 yrs old	1. Yes	2. Eat pork in other home	B1011	1. Sow concession	0. None	0	0	1. Farmer	0	0	0	1	Neg	2	1	0	0	0	0	0	1	0	0	1	1	0	0	0	0	0	0
H1B101103R0	H1B101103	BOULKIEMDE	0. No	B1011	1. Male	0. no	0	4. 41-50 yrs old	0. No	5. Ate pork before, not now	B1011	1. Sow concession	0. None	0	0	1. Farmer	0	0	0	1	Neg	2	1	0	0	0	0	0	1	0	0	1	1	0	0	0	0	0	0
H1B101107R0	H1B101107	BOULKIEMDE	1. Yes	B1011	0. Female	2. headache	1	2. 18-30 yrs old	1. Yes	2. Eat pork in other home	B1011	1. Sow concession	3. headache only	0	1	2. Housewife	0	0	0	1	Neg	1	1	1		1	1		1	0	1	0	0	1	0	0	0	0
H1B101111R0	H1B101111	BOULKIEMDE	0. No	B1011	0. Female	0. no	0	4. 41-50 yrs old	0. No	3. Eat pork at the village market	B1011	2. Piglet concession	0. None	0	0	1. Farmer	0	0	0	1	Neg	2	1	0	0	0	0	0	1	0	0	1	0	0	0	1	0	0	0
H1B101113R0	H1B101113	BOULKIEMDE	0. No	B1011	0. Female	0. no	0	5. More than 50 yrs old	1. Yes	2. Eat pork in other home	B1011	2. Piglet concession	0. None	0	0	2. Housewife	0	0	0	1	Neg	2	1	0	0	0	0	0	1	0	0	1	0	0	0	1	0	0	0
H1B101114R0	H1B101114	BOULKIEMDE	0. No	B1011	0. Female	0. no	1	1. 11-17 yrs old	1. Yes	1. Eat pork at home only	B1011	2. Piglet concession	0. None	0	0	2. Housewife	0	0	0	1	Neg	0	1	0	0	0	0	0	1	0	0	0	0	0	0	1	0	0	0
H1B101115R0	H1B101115	BOULKIEMDE	1. Yes	B1011	0. Female	0. no	0	0. 6-10 yrs old		1. Eat pork at home only	B1011	2. Piglet concession	0. None	0	0	0. Student	0	0	0	1	Neg	0	1	0	0	0	0	0	1	0	0	0	0	1	0	1	0	0	0
H1B101116R0	H1B101116	BOULKIEMDE	0. No	B1011	0. Female	0. no	0	1. 11-17 yrs old	1. Yes	1. Eat pork at home only	B1011	2. Piglet concession	0. None	0	0	2. Housewife	0	0	0	1	Neg	0	1	0	0	0	0	0	1	0	0	0	0	0	0	1	0	0	0
H1B101117R0	H1B101117	BOULKIEMDE	0. No	B1011	0. Female	0. no	1	5. More than 50 yrs old	0. No	2. Eat pork in other home	B1011	2. Piglet concession	3. headache only	0	1	2. Housewife	0	0	0	1	Neg	2	1	1		1	1		1	0	0	1	0	0	0	1	0	0
H1B101118R0	H1B101118	BOULKIEMDE	0. No	B1011	1. Male	1. epilepsy	1	0. 6-10 yrs old	1. Yes	0. Never ate pork	B1011	2. Piglet concession	0. None	0	0	3. Comm/Salar/Skilled/Unemploed	0	0	0	1	Neg	0	1	0	0	0	0	0	1	0	0	0	1	0	0	1	0	0	0
H1B101119R0	H1B101119	BOULKIEMDE	0. No	B1011	0. Female	3. epilepsy and headache	1	3. 31-40 yrs old	1. Yes	1. Eat pork at home only	B1011	2. Piglet concession	0. None	0	0	1. Farmer	0	0	0	1	Neg	1	1	0	0	0	0	0	1	0	1	0	0	0	0	1	0	0	0
H1B101120R0	H1B101120	BOULKIEMDE	0. No	B1011	0. Female	0. no	0	5. More than 50 yrs old	0. No	1. Eat pork at home only	B1011	2. Piglet concession	0. None	0	0	1. Farmer	0	0	0	1	Neg	2	1	0	0	0	0	0	1	0	0	1	0	0	0	1	0	0	0
H1B101122R0	H1B101122	BOULKIEMDE	0. No	B1011	0. Female	0. no	0	5. More than 50 yrs old	1. Yes	1. Eat pork at home only	B1011	2. Piglet concession	0. None	0	0	2. Housewife	0	0	0	1	Neg	2	1	0	0	0	0	0	1	0	0	1	0	0	0	1	0	0	0
H1B101123R0	H1B101123	BOULKIEMDE	1. Yes	B1011	0. Female	0. no	1	1. 11-17 yrs old	0. No	2. Eat pork in other home	B1011	2. Piglet concession	0. None	0	0	0. Student	0	0	0	1	Neg	0	1	0	0	0	0	0	1	0	0	0	0	1	0	1	0	0	0
H1B101124R0	H1B101124	BOULKIEMDE	0. No	B1011	1. Male	3. epilepsy and headache	1	5. More than 50 yrs old	0. No	3. Eat pork at the village market	B1011	2. Piglet concession	3. headache only	0	1	1. Farmer	0	1	1	1	Strong	2	1	1		1	1		1	1	0	1	1	0	0	1	0	0
H1B101125R0	H1B101125	BOULKIEMDE	0. No	B1011	1. Male	0. no	0	0. 6-10 yrs old	0. No	1. Eat pork at home only	B1011	2. Piglet concession	0. None	0	0	0. Student	0	0	0	1	Neg	0	1	0	0	0	0	0	1	0	0	0	1	0	0	1	0	0	0
H1B101127R0	H1B101127	BOULKIEMDE	0. No	B1011	1. Male	0. no	0	4. 41-50 yrs old	1. Yes	5. Ate pork before, not now	B1011	2. Piglet concession	0. None	0	0	1. Farmer	0	0	0	1	Neg	2	1	0	0	0	0	0	1	0	0	1	1	0	0	1	0	0	0
H1B101128R0	H1B101128	BOULKIEMDE	0. No	B1011	0. Female	0. no	0	2. 18-30 yrs old	1. Yes	0. Never ate pork	B1011	2. Piglet concession	0. None	0	0	1. Farmer	0	0	0	1	Neg	1	1	0	0	0	0	0	1	0	1	0	0	0	0	1	0	0	0
H1B101129R0	H1B101129	BOULKIEMDE	0. No	B1011	0. Female	0. no	0	0. 6-10 yrs old	1. Yes	1. Eat pork at home only	B1011	2. Piglet concession	0. None	0	0	0. Student	0	0	0	1	Neg	0	1	0	0	0	0	0	1	0	0	0	0	0	0	1	0	0	0
H1B101131R0	H1B101131	BOULKIEMDE	0. No	B1011	1. Male	0. no	0	1. 11-17 yrs old	0. No	3. Eat pork at the village market	B1011	2. Piglet concession	0. None	0	0	1. Farmer	0	0	0	1	Neg	0	1	0	0	0	0	0	1	0	0	0	1	0	0	1	0	0	0
H1B101132R0	H1B101132	BOULKIEMDE	1. Yes	B1011	0. Female	0. no	0	3. 31-40 yrs old	1. Yes	3. Eat pork at the village market	B1011	2. Piglet concession	0. None	0	0	1. Farmer	0	0	0	1	Neg	1	1	0	0	0	0	0	1	0	1	0	0	1	0	1	0	0	0
H1B101133R0	H1B101133	BOULKIEMDE	0. No	B1011	0. Female	0. no	0	3. 31-40 yrs old	0. No	3. Eat pork at the village market	B1011	2. Piglet concession	0. None	0	0	1. Farmer	0	0	0	1	Neg	1	1	0	0	0	0	0	1	0	1	0	0	0	0	1	0	0	0
H1B101136R0	H1B101136	BOULKIEMDE	1. Yes	B1011	1. Male	0. no	0	1. 11-17 yrs old	1. Yes	0. Never ate pork	B1011	2. Piglet concession	0. None	0	0	0. Student	0	0	0	1	Neg	0	1	0	0	0	0	0	1	0	0	0	1	1	0	1	0	0	0
H1B101137R0	H1B101137	BOULKIEMDE	0. No	B1011	1. Male	0. no	0	0. 6-10 yrs old	0. No	1. Eat pork at home only	B1011	2. Piglet concession	0. None	0	0	3. Comm/Salar/Skilled/Unemploed	0	0	0	1	Neg	0	1	0	0	0	0	0	1	0	0	0	1	0	0	1	0	0	0
H1B101138R0	H1B101138	BOULKIEMDE	0. No	B1011	0. Female	0. no	0	3. 31-40 yrs old	0. No	3. Eat pork at the village market	B1011	2. Piglet concession	0. None	0	0	1. Farmer	0	0	0	1	Neg	1	1	0	0	0	0	0	1	0	1	0	0	0	0	1	0	0	0
H1B101139R0	H1B101139	BOULKIEMDE	0. No	B1011	0. Female	1. epilepsy	1	2. 18-30 yrs old	1. Yes	1. Eat pork at home only	B1011	2. Piglet concession	1. epilepsy only	1	0	2. Housewife	0	0	0	1	Neg	1	1	0	1			1	1	0	1	0	0	0	0	1	0	1	1
H1B101140R0	H1B101140	BOULKIEMDE	0. No	B1011	1. Male	0. no	0	4. 41-50 yrs old	1. Yes	3. Eat pork at the village market	B1011	2. Piglet concession	0. None	0	0	1. Farmer	0	0	0	1	Neg	2	1	0	0	0	0	0	1	0	0	1	1	0	0	1	0	0	0
H1B101141R0	H1B101141	BOULKIEMDE	0. No	B1011	0. Female	0. no	0	5. More than 50 yrs old	1. Yes	0. Never ate pork	B1011	3. Any type of concession	0. None	0	0	1. Farmer	0	0	0	1	Neg	2	1	0	0	0	0	0	1	0	0	1	0	0	0	0	1	0	0
H1B101142R0	H1B101142	BOULKIEMDE	1. Yes	B1011	1. Male	0. no	0	1. 11-17 yrs old	1. Yes	0. Never ate pork	B1011	3. Any type of concession	0. None	0	0	0. Student	0	0	0	1	Neg	0	1	0	0	0	0	0	1	0	0	0	1	1	0	0	1	0	0
H1B101144R0	H1B101144	BOULKIEMDE	0. No	B1011	0. Female	0. no	0	2. 18-30 yrs old	1. Yes	0. Never ate pork	B1011	3. Any type of concession	0. None	0	0	2. Housewife	0	0	0	1	Neg	1	1	0	0	0	0	0	1	0	1	0	0	0	0	0	1	0	0
H1B101145R0	H1B101145	BOULKIEMDE	0. No	B1011	1. Male	0. no	0	5. More than 50 yrs old	0. No	0. Never ate pork	B1011	3. Any type of concession	0. None	0	0	1. Farmer	0	0	0	1	Neg	2	1	0	0	0	0	0	1	0	0	1	1	0	0	0	1	0	0
H1B101146R0	H1B101146	BOULKIEMDE	1. Yes	B1011	0. Female	0. no	0	1. 11-17 yrs old	1. Yes	0. Never ate pork	B1011	3. Any type of concession	0. None	0	0	0. Student	0	0	0	1	Neg	0	1	0	0	0	0	0	1	0	0	0	0	1	0	0	1	0	0
H1B101149R0	H1B101149	BOULKIEMDE	0. No	B1011	1. Male	1. epilepsy	1	0. 6-10 yrs old	0. No	0. Never ate pork	B1011	3. Any type of concession	1. epilepsy only	1	0	3. Comm/Salar/Skilled/Unemploed	0	0	0	1	Neg	0	1	0	1			1	1	0	0	0	1	0	0	0	1	1	1
H1B101150R0	H1B101150	BOULKIEMDE	0. No	B1011	0. Female	0. no	1	3. 31-40 yrs old	1. Yes	0. Never ate pork	B1011	3. Any type of concession	0. None	0	0	1. Farmer	0	0	0	1	Neg	1	1	0	0	0	0	0	1	0	1	0	0	0	0	0	1	0	0
H1B101151R0	H1B101151	BOULKIEMDE	0. No	B1011	0. Female	0. no	1	4. 41-50 yrs old	0. No	3. Eat pork at the village market	B1011	3. Any type of concession	0. None	0	0	1. Farmer	0	0	0	1	Neg	2	1	0	0	0	0	0	1	0	0	1	0	0	0	0	1	0	0
H1B101152R0	H1B101152	BOULKIEMDE	0. No	B1011	1. Male	0. no	0	5. More than 50 yrs old	1. Yes	3. Eat pork at the village market	B1011	3. Any type of concession	0. None	0	0	1. Farmer	0	0	0	1	Neg	2	1	0	0	0	0	0	1	0	0	1	1	0	0	0	1	0	0
H1B101153R0	H1B101153	BOULKIEMDE	0. No	B1011	1. Male	0. no	0	5. More than 50 yrs old	0. No	3. Eat pork at the village market	B1011	3. Any type of concession	0. None	0	0	1. Farmer	0	1	1	1	Strong	2	1	0	0	0	0	0	1	1	0	1	1	0	0	0	1	0	0
H1B101154R0	H1B101154	BOULKIEMDE	1. Yes	B1011	0. Female	2. headache	1	0. 6-10 yrs old	0. No	0. Never ate pork	B1011	3. Any type of concession	3. headache only	0	1	0. Student	0	0	0	1	Neg	0	1	1		1	1		1	0	0	0	0	1	0	0	1	0
H1B101155R0	H1B101155	BOULKIEMDE	0. No	B1011	0. Female	3. epilepsy and headache	1	2. 18-30 yrs old	1. Yes	1. Eat pork at home only	B1011	3. Any type of concession	3. headache only	0	1	2. Housewife	0	1	1	1	Strong	1	1	1		1	1		1	1	1	0	0	0	0	0	1	0
H1B101157R0	H1B101157	BOULKIEMDE	0. No	B1011	0. Female	3. epilepsy and headache	1	1. 11-17 yrs old	0. No	0. Never ate pork	B1011	3. Any type of concession	0. None	0	0	1. Farmer	0	0	0	1	Neg	0	1	0	0	0	0	0	1	0	0	0	0	0	0	0	1	0	0
H1B101158R0	H1B101158	BOULKIEMDE	0. No	B1011	0. Female	1. epilepsy	1	5. More than 50 yrs old	0. No	1. Eat pork at home only	B1011	3. Any type of concession	0. None	0	0	3. Comm/Salar/Skilled/Unemploed	0	0	0	1	Neg	2	1	0	0	0	0	0	1	0	0	1	0	0	0	0	1	0	0
H1B101159R0	H1B101159	BOULKIEMDE	0. No	B1011	0. Female	0. no	1	3. 31-40 yrs old	0. No	5. Ate pork before, not now	B1011	3. Any type of concession	0. None	0	0	1. Farmer	0	0	0	1	Neg	1	1	0	0	0	0	0	1	0	1	0	0	0	0	0	1	0	0
H1B101160R0	H1B101160	BOULKIEMDE	1. Yes	B1011	0. Female	0. no	0	2. 18-30 yrs old	1. Yes	0. Never ate pork	B1011	3. Any type of concession	0. None	0	0	2. Housewife	0	0	0	1	Neg	1	1	0	0	0	0	0	1	0	1	0	0	1	0	0	1	0	0
H1B101163R0	H1B101163	BOULKIEMDE	0. No	B1011	0. Female	0. no	0	2. 18-30 yrs old	1. Yes	0. Never ate pork	B1011	3. Any type of concession	0. None	0	0	1. Farmer	0	0	0	1	Neg	1	1	0	0	0	0	0	1	0	1	0	0	0	0	0	1	0	0
H1B101164R0	H1B101164	BOULKIEMDE	0. No	B1011	1. Male	0. no	0	5. More than 50 yrs old	0. No	0. Never ate pork	B1011	3. Any type of concession	0. None	0	0	1. Farmer	0	0	0	1	Neg	2	1	0	0	0	0	0	1	0	0	1	1	0	0	0	1	0	0
H1B101166R0	H1B101166	BOULKIEMDE	1. Yes	B1011	0. Female	0. no	0	1. 11-17 yrs old	0. No	1. Eat pork at home only	B1011	3. Any type of concession	0. None	0	0	0. Student	0	0	0	1	Neg	0	1	0	0	0	0	0	1	0	0	0	0	1	0	0	1	0	0
H1B101167R0	H1B101167	BOULKIEMDE	0. No	B1011	0. Female	0. no	0	4. 41-50 yrs old	1. Yes	0. Never ate pork	B1011	3. Any type of concession	0. None	0	0	1. Farmer	0	0	0	1	Neg	2	1	0	0	0	0	0	1	0	0	1	0	0	0	0	1	0	0
H1B101169R0	H1B101169	BOULKIEMDE	0. No	B1011	0. Female	0. no	1	1. 11-17 yrs old	1. Yes	0. Never ate pork	B1011	3. Any type of concession	0. None	0	0	3. Comm/Salar/Skilled/Unemploed	0	0	0	1	Neg	0	1	0	0	0	0	0	1	0	0	0	0	0	0	0	1	0	0
H1B101171R0	H1B101171	BOULKIEMDE	0. No	B1011	0. Female	0. no	0	2. 18-30 yrs old	1. Yes	1. Eat pork at home only	B1011	3. Any type of concession	0. None	0	0	1. Farmer	0	0	0	1	Neg	1	1	0	0	0	0	0	1	0	1	0	0	0	0	0	1	0	0
H1B101173R0	H1B101173	BOULKIEMDE	0. No	B1011	0. Female	3. epilepsy and headache	1	5. More than 50 yrs old	0. No	3. Eat pork at the village market	B1011	3. Any type of concession	4. epilepsy and headache	1	1	1. Farmer	0	0	0	1	Neg	2	1		1		1	1	1	0	0	1	0	0	0	0	1	1	1
H1B101174R0	H1B101174	BOULKIEMDE	1. Yes	B1011	1. Male	0. no	0	1. 11-17 yrs old	0. No	3. Eat pork at the village market	B1011	3. Any type of concession	0. None	0	0	0. Student	0	0	0	1	Neg	0	1	0	0	0	0	0	1	0	0	0	1	1	0	0	1	0	0
H1B101175R0	H1B101175	BOULKIEMDE	0. No	B1011	1. Male	0. no	0	3. 31-40 yrs old	0. No	3. Eat pork at the village market	B1011	3. Any type of concession	0. None	0	0	1. Farmer	0	0	0	1	Neg	1	1	0	0	0	0	0	1	0	1	0	1	0	0	0	1	0	0
H1B101176R0	H1B101176	BOULKIEMDE	0. No	B1011	1. Male	0. no	0	5. More than 50 yrs old	1. Yes	3. Eat pork at the village market	B1011	3. Any type of concession	0. None	0	0	1. Farmer	0	0	0	1	Neg	2	1	0	0	0	0	0	1	0	0	1	1	0	0	0	1	0	0
H1B101177R0	H1B101177	BOULKIEMDE	0. No	B1011	0. Female	1. epilepsy	1	5. More than 50 yrs old	0. No	0. Never ate pork	B1011	3. Any type of concession	0. None	0	0	2. Housewife	0	0	0	1	Neg	2	1	0	0	0	0	0	1	0	0	1	0	0	0	0	1	0	0
H1B101178R0	H1B101178	BOULKIEMDE	0. No	B1011	0. Female	1. epilepsy	1	2. 18-30 yrs old	0. No	0. Never ate pork	B1011	3. Any type of concession	0. None	0	0	2. Housewife	0	0	0	1	Neg	1	1	0	0	0	0	0	1	0	1	0	0	0	0	0	1	0	0
H1B101179R0	H1B101179	BOULKIEMDE	0. No	B1011	0. Female	3. epilepsy and headache	1	3. 31-40 yrs old	0. No	1. Eat pork at home only	B1011	3. Any type of concession	4. epilepsy and headache	1	1	2. Housewife	0	0	0	1	Neg	1	1		1		1	1	1	0	1	0	0	0	0	0	1	1	1
H1B101302R0	H1B101302	BOULKIEMDE	0. No	B1013	0. Female	0. no	0	2. 18-30 yrs old	0. No	0. Never ate pork	B1013	1. Sow concession	0. None	0	0	1. Farmer	0	0	0	1	Neg	1	1	0	0	0	0	0	1	0	1	0	0	0	0	0	0	0	0
H1B101304R0	H1B101304	BOULKIEMDE	0. No	B1013	0. Female	0. no	0	4. 41-50 yrs old	0. No	1. Eat pork at home only	B1013	1. Sow concession	0. None	0	0	1. Farmer	0	0	0	1	Neg	2	1	0	0	0	0	0	1	0	0	1	0	0	0	0	0	0	0
H1B101306R0	H1B101306	BOULKIEMDE	1. Yes	B1013	1. Male	0. no	0	0. 6-10 yrs old	1. Yes	1. Eat pork at home only	B1013	1. Sow concession	0. None	0	0	0. Student	0	0	0	1	Neg	0	1	0	0	0	0	0	1	0	0	0	1	1	0	0	0	0	0
H1B101307R0	H1B101307	BOULKIEMDE	1. Yes	B1013	0. Female	0. no	0	0. 6-10 yrs old		1. Eat pork at home only	B1013	1. Sow concession	0. None	0	0	0. Student	0	0	0	1	Neg	0	1	0	0	0	0	0	1	0	0	0	0	1	0	0	0	0	0
H1B101308R0	H1B101308	BOULKIEMDE	0. No	B1013	1. Male	2. headache	1	5. More than 50 yrs old	0. No	0. Never ate pork	B1013	1. Sow concession	0. None	0	0	1. Farmer	0	0	0	1	Neg	2	1	0	0	0	0	0	1	0	0	1	1	0	0	0	0	0	0
H1B101310R0	H1B101310	BOULKIEMDE	0. No	B1013	0. Female	0. no	0	2. 18-30 yrs old	0. No	1. Eat pork at home only	B1013	1. Sow concession	0. None	0	0	3. Comm/Salar/Skilled/Unemploed	0	0	0	1	Neg	1	1	0	0	0	0	0	1	0	1	0	0	0	0	0	0	0	0
H1B101311R0	H1B101311	BOULKIEMDE	0. No	B1013	0. Female	0. no	0	2. 18-30 yrs old	1. Yes	2. Eat pork in other home	B1013	2. Piglet concession	0. None	0	0	1. Farmer	0	0	0	1	Neg	1	1	0	0	0	0	0	1	0	1	0	0	0	0	1	0	0	0
H1B101313R0	H1B101313	BOULKIEMDE	0. No	B1013	0. Female	0. no	0	1. 11-17 yrs old	1. Yes	3. Eat pork at the village market	B1013	2. Piglet concession	0. None	0	0	3. Comm/Salar/Skilled/Unemploed	0	0	0	1	Neg	0	1	0	0	0	0	0	1	0	0	0	0	0	0	1	0	0	0
H1B101314R0	H1B101314	BOULKIEMDE	0. No	B1013	0. Female	1. epilepsy	1	2. 18-30 yrs old	1. Yes	0. Never ate pork	B1013	2. Piglet concession	1. epilepsy only	1	0	2. Housewife	0	0	0	1	Neg	1	1	0	1			1	1	0	1	0	0	0	0	1	0	1	1
H1B101315R0	H1B101315	BOULKIEMDE	0. No	B1013	0. Female	1. epilepsy	1	4. 41-50 yrs old	0. No	1. Eat pork at home only	B1013	2. Piglet concession	0. None	0	0	2. Housewife	0	0	0	1	Neg	2	1	0	0	0	0	0	1	0	0	1	0	0	0	1	0	0	0
H1B101316R0	H1B101316	BOULKIEMDE	1. Yes	B1013	0. Female	0. no	0	0. 6-10 yrs old	1. Yes	1. Eat pork at home only	B1013	2. Piglet concession	0. None	0	0	0. Student	0	0	0	1	Neg	0	1	0	0	0	0	0	1	0	0	0	0	1	0	1	0	0	0
H1B101317R0	H1B101317	BOULKIEMDE	0. No	B1013	0. Female	0. no	0	5. More than 50 yrs old	1. Yes	0. Never ate pork	B1013	2. Piglet concession	0. None	0	0	2. Housewife	0	0	0	1	Neg	2	1	0	0	0	0	0	1	0	0	1	0	0	0	1	0	0	0
H1B101318R0	H1B101318	BOULKIEMDE	0. No	B1013	0. Female	1. epilepsy	1	0. 6-10 yrs old	1. Yes	1. Eat pork at home only	B1013	2. Piglet concession	1. epilepsy only	1	0	3. Comm/Salar/Skilled/Unemploed	0	0	0	1	Neg	0	1	0	1			1	1	0	0	0	0	0	0	1	0	1	1
H1B101319R0	H1B101319	BOULKIEMDE	0. No	B1013	1. Male	0. no	0	5. More than 50 yrs old	0. No	3. Eat pork at the village market	B1013	2. Piglet concession	0. None	0	0	1. Farmer	0	0	0	1	Neg	2	1	0	0	0	0	0	1	0	0	1	1	0	0	1	0	0	0
H1B101320R0	H1B101320	BOULKIEMDE	0. No	B1013	0. Female	0. no	0	2. 18-30 yrs old	1. Yes	0. Never ate pork	B1013	2. Piglet concession	0. None	0	0	1. Farmer	0	0	0	1	Neg	1	1	0	0	0	0	0	1	0	1	0	0	0	0	1	0	0	0
H1B101321R0	H1B101321	BOULKIEMDE	1. Yes	B1013	1. Male	1. epilepsy	1	1. 11-17 yrs old	1. Yes	1. Eat pork at home only	B1013	2. Piglet concession	0. None	0	0	0. Student	0	0	0	1	Neg	0	1	0	0	0	0	0	1	0	0	0	1	1	0	1	0	0	0
H1B101322R0	H1B101322	BOULKIEMDE	0. No	B1013	0. Female	0. no	0	2. 18-30 yrs old	0. No	2. Eat pork in other home	B1013	2. Piglet concession	0. None	0	0	1. Farmer	0	0	0	1	Neg	1	1	0	0	0	0	0	1	0	1	0	0	0	0	1	0	0	0
H1B101324R0	H1B101324	BOULKIEMDE	0. No	B1013	1. Male	0. no	1	4. 41-50 yrs old	1. Yes	3. Eat pork at the village market	B1013	2. Piglet concession	0. None	0	0	1. Farmer	0	0	0	1	Neg	2	1	0	0	0	0	0	1	0	0	1	1	0	0	1	0	0	0
H1B101326R0	H1B101326	BOULKIEMDE	0. No	B1013	0. Female	1. epilepsy	1	5. More than 50 yrs old	1. Yes	5. Ate pork before, not now	B1013	2. Piglet concession	0. None	0	0	3. Comm/Salar/Skilled/Unemploed	0	0	0	1	Neg	2	1	0	0	0	0	0	1	0	0	1	0	0	0	1	0	0	0
H1B101327R0	H1B101327	BOULKIEMDE	0. No	B1013	1. Male	0. no	0	5. More than 50 yrs old	0. No	5. Ate pork before, not now	B1013	2. Piglet concession	0. None	0	0	1. Farmer	0	0	0	1	Neg	2	1	0	0	0	0	0	1	0	0	1	1	0	0	1	0	0	0
H1B101328R0	H1B101328	BOULKIEMDE	1. Yes	B1013	1. Male	1. epilepsy	1	1. 11-17 yrs old	0. No	1. Eat pork at home only	B1013	2. Piglet concession	1. epilepsy only	1	0	0. Student	0	0	0	1	Neg	0	1	0	1			1	1	0	0	0	1	1	0	1	0	1	1
H1B101329R0	H1B101329	BOULKIEMDE	0. No	B1013	0. Female	0. no	0	5. More than 50 yrs old	0. No	1. Eat pork at home only	B1013	2. Piglet concession	0. None	0	0	1. Farmer	0	0	0	1	Neg	2	1	0	0	0	0	0	1	0	0	1	0	0	0	1	0	0	0
H1B101330R0	H1B101330	BOULKIEMDE	0. No	B1013	1. Male	0. no	1	4. 41-50 yrs old	1. Yes	3. Eat pork at the village market	B1013	2. Piglet concession	0. None	0	0	1. Farmer	0	0	0	1	Neg	2	1	0	0	0	0	0	1	0	0	1	1	0	0	1	0	0	0
H1B101331R0	H1B101331	BOULKIEMDE	1. Yes	B1013	0. Female	0. no	0	1. 11-17 yrs old	1. Yes	1. Eat pork at home only	B1013	2. Piglet concession	0. None	0	0	0. Student	0	0	0	1	Neg	0	1	0	0	0	0	0	1	0	0	0	0	1	0	1	0	0	0
H1B101332R0	H1B101332	BOULKIEMDE	0. No	B1013	0. Female	0. no	0	2. 18-30 yrs old	1. Yes	0. Never ate pork	B1013	2. Piglet concession	0. None	0	0	1. Farmer	0	0	0	1	Neg	1	1	0	0	0	0	0	1	0	1	0	0	0	0	1	0	0	0
H1B101333R0	H1B101333	BOULKIEMDE	1. Yes	B1013	1. Male	0. no	0	3. 31-40 yrs old	1. Yes	3. Eat pork at the village market	B1013	2. Piglet concession	0. None	0	0	1. Farmer	0	0	0	1	Neg	1	1	0	0	0	0	0	1	0	1	0	1	1	0	1	0	0	0
H1B101334R0	H1B101334	BOULKIEMDE	0. No	B1013	0. Female	0. no	0	2. 18-30 yrs old	0. No	3. Eat pork at the village market	B1013	2. Piglet concession	0. None	0	0	1. Farmer	0	0	0	1	Neg	1	1	0	0	0	0	0	1	0	1	0	0	0	0	1	0	0	0
H1B101335R0	H1B101335	BOULKIEMDE	0. No	B1013	0. Female	0. no	0	4. 41-50 yrs old	1. Yes	1. Eat pork at home only	B1013	2. Piglet concession	0. None	0	0	2. Housewife	0	0	0	1	Neg	2	1	0	0	0	0	0	1	0	0	1	0	0	0	1	0	0	0
H1B101336R0	H1B101336	BOULKIEMDE	0. No	B1013	1. Male	3. epilepsy and headache	1	5. More than 50 yrs old	1. Yes	3. Eat pork at the village market	B1013	2. Piglet concession	4. epilepsy and headache	1	1	1. Farmer	0	1	1	1	Strong	2	1		1		1	1	1	1	0	1	1	0	0	1	0	1	1
H1B101337R0	H1B101337	BOULKIEMDE	0. No	B1013	0. Female	0. no	0	1. 11-17 yrs old	0. No	3. Eat pork at the village market	B1013	2. Piglet concession	0. None	0	0	2. Housewife	0	0	0	1	Neg	0	1	0	0	0	0	0	1	0	0	0	0	0	0	1	0	0	0
H1B101341R0	H1B101341	BOULKIEMDE	0. No	B1013	0. Female	0. no	0	2. 18-30 yrs old	1. Yes	0. Never ate pork	B1013	3. Any type of concession	0. None	0	0	1. Farmer	0	0	0	1	Neg	1	1	0	0	0	0	0	1	0	1	0	0	0	0	0	1	0	0
H1B101342R0	H1B101342	BOULKIEMDE	0. No	B1013	0. Female	1. epilepsy	1	2. 18-30 yrs old	1. Yes	5. Ate pork before, not now	B1013	3. Any type of concession	0. None	0	0	2. Housewife	0	0	0	1	Neg	1	1	0	0	0	0	0	1	0	1	0	0	0	0	0	1	0	0
H1B101345R0	H1B101345	BOULKIEMDE	0. No	B1013	0. Female	0. no	0	3. 31-40 yrs old	0. No	1. Eat pork at home only	B1013	3. Any type of concession	0. None	0	0	2. Housewife	0	1	1	1	Strong	1	1	0	0	0	0	0	1	1	1	0	0	0	0	0	1	0	0
H1B101346R0	H1B101346	BOULKIEMDE	0. No	B1013	0. Female	1. epilepsy	1	4. 41-50 yrs old	0. No	0. Never ate pork	B1013	3. Any type of concession	0. None	0	0	1. Farmer	0	0	0	1	Neg	2	1	0	0	0	0	0	1	0	0	1	0	0	0	0	1	0	0
H1B101347R0	H1B101347	BOULKIEMDE	0. No	B1013	0. Female	0. no	0	2. 18-30 yrs old	1. Yes	0. Never ate pork	B1013	3. Any type of concession	0. None	0	0	1. Farmer	0	0	0	1	Neg	1	1	0	0	0	0	0	1	0	1	0	0	0	0	0	1	0	0
H1B101348R0	H1B101348	BOULKIEMDE	0. No	B1013	1. Male	0. no	0	5. More than 50 yrs old	1. Yes	2. Eat pork in other home	B1013	3. Any type of concession	0. None	0	0	1. Farmer	0	0	0	1	Neg	2	1	0	0	0	0	0	1	0	0	1	1	0	0	0	1	0	0
H1B101349R0	H1B101349	BOULKIEMDE	0. No	B1013	1. Male	0. no	0	1. 11-17 yrs old	1. Yes	1. Eat pork at home only	B1013	3. Any type of concession	0. None	0	0	1. Farmer	0	0	0	1	Neg	0	1	0	0	0	0	0	1	0	0	0	1	0	0	0	1	0	0
H1B101350R0	H1B101350	BOULKIEMDE	0. No	B1013	0. Female	0. no	0		1. Yes	5. Ate pork before, not now	B1013	3. Any type of concession	0. None	0	0	1. Farmer	0	0	0	1	Neg		0	0	0	0	0	0	1	0			0	0	0	0	1	0	0
H1B101351R0	H1B101351	BOULKIEMDE	0. No	B1013	0. Female	0. no	0	3. 31-40 yrs old	0. No	3. Eat pork at the village market	B1013	3. Any type of concession	0. None	0	0	1. Farmer	0	0	0	1	Neg	1	1	0	0	0	0	0	1	0	1	0	0	0	0	0	1	0	0
H1B101352R0	H1B101352	BOULKIEMDE	1. Yes	B1013	1. Male	0. no	0	1. 11-17 yrs old	1. Yes	1. Eat pork at home only	B1013	3. Any type of concession	0. None	0	0	0. Student	0	0	0	1	Neg	0	1	0	0	0	0	0	1	0	0	0	1	1	0	0	1	0	0
H1B101354R0	H1B101354	BOULKIEMDE	0. No	B1013	0. Female	0. no	0	1. 11-17 yrs old	0. No	0. Never ate pork	B1013	3. Any type of concession	0. None	0	0	2. Housewife	0	0	0	1	Neg	0	1	0	0	0	0	0	1	0	0	0	0	0	0	0	1	0	0
H1B101355R0	H1B101355	BOULKIEMDE	0. No	B1013	0. Female	0. no	1	3. 31-40 yrs old	1. Yes	5. Ate pork before, not now	B1013	3. Any type of concession	0. None	0	0	2. Housewife	0	0	0	1	Neg	1	1	0	0	0	0	0	1	0	1	0	0	0	0	0	1	0	0
H1B101356R0	H1B101356	BOULKIEMDE	1. Yes	B1013	1. Male	0. no	0	1. 11-17 yrs old	1. Yes	5. Ate pork before, not now	B1013	3. Any type of concession	0. None	0	0	0. Student	0	0	0	1	Neg	0	1	0	0	0	0	0	1	0	0	0	1	1	0	0	1	0	0
H1B101357R0	H1B101357	BOULKIEMDE	0. No	B1013	1. Male	0. no	0	2. 18-30 yrs old	0. No	2. Eat pork in other home	B1013	3. Any type of concession	0. None	0	0	1. Farmer	0	0	0	1	Neg	1	1	0	0	0	0	0	1	0	1	0	1	0	0	0	1	0	0
H1B101358R0	H1B101358	BOULKIEMDE	0. No	B1013	0. Female	3. epilepsy and headache	1	2. 18-30 yrs old	1. Yes	1. Eat pork at home only	B1013	3. Any type of concession	3. headache only	0	1	2. Housewife	0	0	0	1	Neg	1	1	1		1	1		1	0	1	0	0	0	0	0	1	0
H1B101360R0	H1B101360	BOULKIEMDE	1. Yes	B1013	1. Male	0. no	1	1. 11-17 yrs old	0. No	1. Eat pork at home only	B1013	3. Any type of concession	0. None	0	0	0. Student	0	0	0	1	Neg	0	1	0	0	0	0	0	1	0	0	0	1	1	0	0	1	0	0
H1B101361R0	H1B101361	BOULKIEMDE	0. No	B1013	0. Female	0. no	0	1. 11-17 yrs old	0. No	5. Ate pork before, not now	B1013	3. Any type of concession	0. None	0	0	2. Housewife	0	1	0	1	Weak	0	1	0	0	0	0	0	1	1	0	0	0	0	0	0	1	0	0
H1B101363R0	H1B101363	BOULKIEMDE	0. No	B1013	0. Female	0. no	0	5. More than 50 yrs old	0. No	3. Eat pork at the village market	B1013	3. Any type of concession	0. None	0	0	2. Housewife	0	0	0	1	Neg	2	1	0	0	0	0	0	1	0	0	1	0	0	0	0	1	0	0
H1B101366R0	H1B101366	BOULKIEMDE	0. No	B1013	0. Female	3. epilepsy and headache	1	4. 41-50 yrs old	1. Yes	1. Eat pork at home only	B1013	3. Any type of concession	3. headache only	0	1	3. Comm/Salar/Skilled/Unemploed	0	0	0	1	Neg	2	1	1		1	1		1	0	0	1	0	0	0	0	1	0
H1B101367R0	H1B101367	BOULKIEMDE	1. Yes	B1013	0. Female	0. no	1	1. 11-17 yrs old	1. Yes	1. Eat pork at home only	B1013	3. Any type of concession	0. None	0	0	0. Student	0	0	0	1	Neg	0	1	0	0	0	0	0	1	0	0	0	0	1	0	0	1	0	0
H1B101369R0	H1B101369	BOULKIEMDE	0. No	B1013	0. Female	3. epilepsy and headache	1	1. 11-17 yrs old	1. Yes	1. Eat pork at home only	B1013	3. Any type of concession	0. None	0	0	2. Housewife	1	0	0	1	Neg	0	1	0	0	0	0	0	1	0	0	0	0	0	1	0	1	0	0
H1B101370R0	H1B101370	BOULKIEMDE	0. No	B1013	0. Female	0. no	0	1. 11-17 yrs old	1. Yes	0. Never ate pork	B1013	3. Any type of concession	0. None	0	0	2. Housewife	0	0	0	1	Neg	0	1	0	0	0	0	0	1	0	0	0	0	0	0	0	1	0	0
H1B101371R0	H1B101371	BOULKIEMDE	0. No	B1013	0. Female	0. no	0	5. More than 50 yrs old		5. Ate pork before, not now	B1013	3. Any type of concession	0. None	0	0	1. Farmer	0	0	0	1	Neg	2	1	0	0	0	0	0	1	0	0	1	0	0	0	0	1	0	0
H1B101372R0	H1B101372	BOULKIEMDE	0. No	B1013	0. Female	0. no	0	2. 18-30 yrs old	1. Yes	0. Never ate pork	B1013	3. Any type of concession	0. None	0	0	2. Housewife	0	0	0	1	Neg	1	1	0	0	0	0	0	1	0	1	0	0	0	0	0	1	0	0
H1B101373R0	H1B101373	BOULKIEMDE	1. Yes	B1013	0. Female	0. no	0	0. 6-10 yrs old	1. Yes	0. Never ate pork	B1013	3. Any type of concession	0. None	0	0	0. Student	0	0	0	1	Neg	0	1	0	0	0	0	0	1	0	0	0	0	1	0	0	1	0	0
H1B101376R0	H1B101376	BOULKIEMDE	1. Yes	B1013	1. Male	1. epilepsy	0	1. 11-17 yrs old	1. Yes	0. Never ate pork	B1013	3. Any type of concession	0. None	0	0	0. Student	0	0	0	1	Neg	0	1	0	0	0	0	0	1	0	0	0	1	1	0	0	1	0	0
H1B101377R0	H1B101377	BOULKIEMDE	0. No	B1013	0. Female	0. no	0	4. 41-50 yrs old	0. No	0. Never ate pork	B1013	3. Any type of concession	0. None	0	0	1. Farmer	0	0	0	1	Neg	2	1	0	0	0	0	0	1	0	0	1	0	0	0	0	1	0	0
H1B101378R0	H1B101378	BOULKIEMDE	0. No	B1013	1. Male	0. no	1	1. 11-17 yrs old	1. Yes	3. Eat pork at the village market	B1013	3. Any type of concession	3. headache only	0	1	1. Farmer	0	0	0	1	Neg	0	1	1		1	1		1	0	0	0	1	0	0	0	1	0
H1B101379R0	H1B101379	BOULKIEMDE	1. Yes	B1013	0. Female	0. no	0	1. 11-17 yrs old	1. Yes	2. Eat pork in other home	B1013	3. Any type of concession	0. None	0	0	0. Student	0	0	0	1	Neg	0	1	0	0	0	0	0	1	0	0	0	0	1	0	0	1	0	0
H1B110702R0	H1B110702	BOULKIEMDE	1. Yes	B1107	1. Male	0. no	0	1. 11-17 yrs old	0. No	5. Ate pork before, not now	B1107	1. Sow concession	0. None	0	0	0. Student	0	0	0	1	Neg	0	1	0	0	0	0	0	1	0	0	0	1	1	0	0	0	0	0
H1B110703R0	H1B110703	BOULKIEMDE	0. No	B1107	1. Male	0. no	0	1. 11-17 yrs old	0. No	0. Never ate pork	B1107	1. Sow concession	0. None	0	0	0. Student	0	0	0	1	Neg	0	1	0	0	0	0	0	1	0	0	0	1	0	0	0	0	0	0
H1B110704R0	H1B110704	BOULKIEMDE	1. Yes	B1107	0. Female	0. no	0	1. 11-17 yrs old	0. No	1. Eat pork at home only	B1107	1. Sow concession	0. None	0	0	0. Student	0	0	0	1	Neg	0	1	0	0	0	0	0	1	0	0	0	0	1	0	0	0	0	0
H1B110706R0	H1B110706	BOULKIEMDE	0. No	B1107	1. Male	0. no	0	2. 18-30 yrs old	0. No	0. Never ate pork	B1107	1. Sow concession	0. None	0	0	1. Farmer	0	0	0	1	Neg	1	1	0	0	0	0	0	1	0	1	0	1	0	0	0	0	0	0
H1B110708R0	H1B110708	BOULKIEMDE	0. No	B1107	1. Male	0. no	0	5. More than 50 yrs old	0. No	0. Never ate pork	B1107	1. Sow concession	0. None	0	0	1. Farmer	0	0	0	1	Neg	2	1	0	0	0	0	0	1	0	0	1	1	0	0	0	0	0	0
H1B110709R0	H1B110709	BOULKIEMDE	0. No	B1107	0. Female	1. epilepsy	1	5. More than 50 yrs old	0. No	2. Eat pork in other home	B1107	1. Sow concession	1. epilepsy only	1	0	3. Comm/Salar/Skilled/Unemploed	0	0	0	1	Neg	2	1	0	1			1	1	0	0	1	0	0	0	0	0	1	1
H1B110710R0	H1B110710	BOULKIEMDE	1. Yes	B1107	1. Male	0. no	0	0. 6-10 yrs old	0. No	0. Never ate pork	B1107	1. Sow concession	0. None	0	0	0. Student	0	0	0	1	Neg	0	1	0	0	0	0	0	1	0	0	0	1	1	0	0	0	0	0
H1B110711R0	H1B110711	BOULKIEMDE	0. No	B1107	0. Female	0. no	0	1. 11-17 yrs old	0. No	0. Never ate pork	B1107	2. Piglet concession	0. None	0	0	1. Farmer	0	0	0	1	Neg	0	1	0	0	0	0	0	1	0	0	0	0	0	0	1	0	0	0
H1B110712R0	H1B110712	BOULKIEMDE	0. No	B1107	0. Female	0. no	0	5. More than 50 yrs old	0. No	1. Eat pork at home only	B1107	2. Piglet concession	0. None	0	0	2. Housewife	0	0	0	1	Neg	2	1	0	0	0	0	0	1	0	0	1	0	0	0	1	0	0	0
H1B110713R0	H1B110713	BOULKIEMDE	0. No	B1107	0. Female	0. no	0	3. 31-40 yrs old	0. No	3. Eat pork at the village market	B1107	2. Piglet concession	0. None	0	0	2. Housewife	0	0	0	1	Neg	1	1	0	0	0	0	0	1	0	1	0	0	0	0	1	0	0	0
H1B110714R0	H1B110714	BOULKIEMDE	0. No	B1107	0. Female	0. no	0	3. 31-40 yrs old	0. No	3. Eat pork at the village market	B1107	2. Piglet concession	0. None	0	0	2. Housewife	0	0	0	1	Neg	1	1	0	0	0	0	0	1	0	1	0	0	0	0	1	0	0	0
H1B110715R0	H1B110715	BOULKIEMDE	1. Yes	B1107	1. Male	0. no	0	0. 6-10 yrs old	0. No	1. Eat pork at home only	B1107	2. Piglet concession	0. None	0	0	0. Student	0	0	0	1	Neg	0	1	0	0	0	0	0	1	0	0	0	1	1	0	1	0	0	0
H1B110716R0	H1B110716	BOULKIEMDE	1. Yes	B1107	1. Male	0. no	0	0. 6-10 yrs old	0. No	1. Eat pork at home only	B1107	2. Piglet concession	0. None	0	0	0. Student	0	0	0	1	Neg	0	1	0	0	0	0	0	1	0	0	0	1	1	0	1	0	0	0
H1B110717R0	H1B110717	BOULKIEMDE	0. No	B1107	1. Male	0. no	0	5. More than 50 yrs old	0. No	0. Never ate pork	B1107	2. Piglet concession	0. None	0	0	1. Farmer	0	0	0	1	Neg	2	1	0	0	0	0	0	1	0	0	1	1	0	0	1	0	0	0
H1B110718R0	H1B110718	BOULKIEMDE	1. Yes	B1107	0. Female	0. no	0	2. 18-30 yrs old	0. No	0. Never ate pork	B1107	2. Piglet concession	0. None	0	0	2. Housewife	0	0	0	1	Neg	1	1	0	0	0	0	0	1	0	1	0	0	1	0	1	0	0	0
H1B110719R0	H1B110719	BOULKIEMDE	1. Yes	B1107	1. Male	0. no	0	4. 41-50 yrs old	0. No	3. Eat pork at the village market	B1107	2. Piglet concession	0. None	0	0	3. Comm/Salar/Skilled/Unemploed	0	0	0	1	Neg	2	1	0	0	0	0	0	1	0	0	1	1	1	0	1	0	0	0
H1B110720R0	H1B110720	BOULKIEMDE	0. No	B1107	1. Male	1. epilepsy	1	1. 11-17 yrs old	0. No	4. Eat pork in another village market	B1107	2. Piglet concession	3. headache only	0	1	1. Farmer	0	0	0	1	Neg	0	1	1		1	1		1	0	0	0	1	0	0	1	0	0
H1B110721R0	H1B110721	BOULKIEMDE	0. No	B1107	1. Male	0. no	0	0. 6-10 yrs old	0. No	3. Eat pork at the village market	B1107	2. Piglet concession	0. None	0	0	0. Student	0	0	0	1	Neg	0	1	0	0	0	0	0	1	0	0	0	1	0	0	1	0	0	0
H1B110722R0	H1B110722	BOULKIEMDE	1. Yes	B1107	1. Male	0. no	0	2. 18-30 yrs old	0. No	5. Ate pork before, not now	B1107	2. Piglet concession	0. None	0	0	1. Farmer	0	0	0	1	Neg	1	1	0	0	0	0	0	1	0	1	0	1	1	0	1	0	0	0
H1B110724R0	H1B110724	BOULKIEMDE	0. No	B1107	1. Male	1. epilepsy	1	5. More than 50 yrs old	0. No	5. Ate pork before, not now	B1107	2. Piglet concession	1. epilepsy only	1	0	1. Farmer	0	0	0	1	Neg	2	1	0	1			1	1	0	0	1	1	0	0	1	0	0	0
H1B110725R0	H1B110725	BOULKIEMDE	0. No	B1107	0. Female	0. no	0	2. 18-30 yrs old	0. No	0. Never ate pork	B1107	2. Piglet concession	0. None	0	0	2. Housewife	0	0	0	1	Neg	1	1	0	0	0	0	0	1	0	1	0	0	0	0	1	0	0	0
H1B110726R0	H1B110726	BOULKIEMDE	0. No	B1107	0. Female	3. epilepsy and headache	1	5. More than 50 yrs old	0. No	3. Eat pork at the village market	B1107	2. Piglet concession	1. epilepsy only	1	0	2. Housewife	0	0	0	1	Neg	2	1	0	1			1	1	0	0	1	0	0	0	1	0	1	1
H1B110727R0	H1B110727	BOULKIEMDE	0. No	B1107	0. Female	1. epilepsy	1	4. 41-50 yrs old	0. No	0. Never ate pork	B1107	2. Piglet concession	3. headache only	0	1	1. Farmer	0	0	0	1	Neg	2	1	1		1	1		1	0	0	1	0	0	0	1	0	0
H1B110728R0	H1B110728	BOULKIEMDE	0. No	B1107	1. Male	0. no	0	5. More than 50 yrs old	0. No	3. Eat pork at the village market	B1107	2. Piglet concession	0. None	0	0	3. Comm/Salar/Skilled/Unemploed	0	0	0	1	Neg	2	1	0	0	0	0	0	1	0	0	1	1	0	0	1	0	0	0
H1B110729R0	H1B110729	BOULKIEMDE	1. Yes	B1107	1. Male	0. no	0	0. 6-10 yrs old	0. No	0. Never ate pork	B1107	2. Piglet concession	0. None	0	0	0. Student	0	0	0	1	Neg	0	1	0	0	0	0	0	1	0	0	0	1	1	0	1	0	0	0
H1B110730R0	H1B110730	BOULKIEMDE	0. No	B1107	1. Male	0. no	0	5. More than 50 yrs old	0. No	3. Eat pork at the village market	B1107	2. Piglet concession	0. None	0	0	1. Farmer	0	0	0	1	Neg	2	1	0	0	0	0	0	1	0	0	1	1	0	0	1	0	0	0
H1B110731R0	H1B110731	BOULKIEMDE	1. Yes	B1107	1. Male	0. no	0	1. 11-17 yrs old	0. No	0. Never ate pork	B1107	2. Piglet concession	0. None	0	0	0. Student	0	0	0	1	Neg	0	1	0	0	0	0	0	1	0	0	0	1	1	0	1	0	0	0
H1B110732R0	H1B110732	BOULKIEMDE	0. No	B1107	1. Male	0. no	0	5. More than 50 yrs old	0. No	3. Eat pork at the village market	B1107	2. Piglet concession	0. None	0	0	1. Farmer	0	0	0	1	Neg	2	1	0	0	0	0	0	1	0	0	1	1	0	0	1	0	0	0
H1B110733R0	H1B110733	BOULKIEMDE	0. No	B1107	0. Female	0. no	0	0. 6-10 yrs old	0. No	0. Never ate pork	B1107	2. Piglet concession	0. None	0	0	0. Student	0	0	0	1	Neg	0	1	0	0	0	0	0	1	0	0	0	0	0	0	1	0	0	0
H1B110735R0	H1B110735	BOULKIEMDE	0. No	B1107	1. Male	0. no	0	5. More than 50 yrs old	0. No	5. Ate pork before, not now	B1107	2. Piglet concession	0. None	0	0	1. Farmer	0	0	0	1	Neg	2	1	0	0	0	0	0	1	0	0	1	1	0	0	1	0	0	0
H1B110736R0	H1B110736	BOULKIEMDE	1. Yes	B1107	1. Male	0. no	0	1. 11-17 yrs old	0. No	0. Never ate pork	B1107	2. Piglet concession	0. None	0	0	1. Farmer	0	0	0	1	Neg	0	1	0	0	0	0	0	1	0	0	0	1	1	0	1	0	0	0
H1B110739R0	H1B110739	BOULKIEMDE	0. No	B1107	1. Male	0. no	0	1. 11-17 yrs old	0. No	5. Ate pork before, not now	B1107	2. Piglet concession	0. None	0	0	1. Farmer	0	0	0	1	Neg	0	1	0	0	0	0	0	1	0	0	0	1	0	0	1	0	0	0
H1B110740R0	H1B110740	BOULKIEMDE	1. Yes	B1107	1. Male	0. no	0	1. 11-17 yrs old	0. No	1. Eat pork at home only	B1107	2. Piglet concession	0. None	0	0	0. Student	0	0	0	1	Neg	0	1	0	0	0	0	0	1	0	0	0	1	1	0	1	0	0	0
H1B110741R0	H1B110741	BOULKIEMDE	0. No	B1107	0. Female	0. no	0	2. 18-30 yrs old	0. No	0. Never ate pork	B1107	3. Any type of concession	0. None	0	0	2. Housewife	0	0	0	1	Neg	1	1	0	0	0	0	0	1	0	1	0	0	0	0	0	1	0	0
H1B110742R0	H1B110742	BOULKIEMDE	0. No	B1107	0. Female	0. no	0	3. 31-40 yrs old	0. No	3. Eat pork at the village market	B1107	3. Any type of concession	0. None	0	0	2. Housewife	0	0	0	1	Neg	1	1	0	0	0	0	0	1	0	1	0	0	0	0	0	1	0	0
H1B110743R0	H1B110743	BOULKIEMDE	1. Yes	B1107	0. Female	0. no	0	0. 6-10 yrs old	1. Yes	0. Never ate pork	B1107	3. Any type of concession	0. None	0	0	0. Student	0	0	0	1	Neg	0	1	0	0	0	0	0	1	0	0	0	0	1	0	0	1	0	0
H1B110744R0	H1B110744	BOULKIEMDE	1. Yes	B1107	0. Female	0. no	0	1. 11-17 yrs old	0. No	0. Never ate pork	B1107	3. Any type of concession	0. None	0	0	0. Student	0	0	0	1	Neg	0	1	0	0	0	0	0	1	0	0	0	0	1	0	0	1	0	0
H1B110746R0	H1B110746	BOULKIEMDE	0. No	B1107	0. Female	0. no	0	4. 41-50 yrs old	0. No	0. Never ate pork	B1107	3. Any type of concession	0. None	0	0	2. Housewife	0	0	0	1	Neg	2	1	0	0	0	0	0	1	0	0	1	0	0	0	0	1	0	0
H1B110747R0	H1B110747	BOULKIEMDE	0. No	B1107	1. Male	0. no	0	2. 18-30 yrs old	0. No	0. Never ate pork	B1107	3. Any type of concession	0. None	0	0	1. Farmer	0	0	0	1	Neg	1	1	0	0	0	0	0	1	0	1	0	1	0	0	0	1	0	0
H1B110748R0	H1B110748	BOULKIEMDE	1. Yes	B1107	1. Male	0. no	0	1. 11-17 yrs old	0. No	1. Eat pork at home only	B1107	3. Any type of concession	0. None	0	0	0. Student	0	0	0	1	Neg	0	1	0	0	0	0	0	1	0	0	0	1	1	0	0	1	0	0
H1B110749R0	H1B110749	BOULKIEMDE	0. No	B1107	1. Male	0. no	0	1. 11-17 yrs old	0. No	0. Never ate pork	B1107	3. Any type of concession	0. None	0	0	1. Farmer	0	0	0	1	Neg	0	1	0	0	0	0	0	1	0	0	0	1	0	0	0	1	0	0
H1B110750R0	H1B110750	BOULKIEMDE	0. No	B1107	1. Male	0. no	0	0. 6-10 yrs old	0. No	0. Never ate pork	B1107	3. Any type of concession	0. None	0	0	0. Student	0	0	0	1	Neg	0	1	0	0	0	0	0	1	0	0	0	1	0	0	0	1	0	0
H1B110751R0	H1B110751	BOULKIEMDE	1. Yes	B1107	0. Female	0. no	0	2. 18-30 yrs old	0. No	3. Eat pork at the village market	B1107	3. Any type of concession	0. None	0	0	2. Housewife	0	0	0	1	Neg	1	1	0	0	0	0	0	1	0	1	0	0	1	0	0	1	0	0
H1B110752R0	H1B110752	BOULKIEMDE	1. Yes	B1107	1. Male	0. no	0	1. 11-17 yrs old	0. No	0. Never ate pork	B1107	3. Any type of concession	0. None	0	0	0. Student	0	0	0	1	Neg	0	1	0	0	0	0	0	1	0	0	0	1	1	0	0	1	0	0
H1B110753R0	H1B110753	BOULKIEMDE	1. Yes	B1107	0. Female	0. no	0	1. 11-17 yrs old	0. No	3. Eat pork at the village market	B1107	3. Any type of concession	0. None	0	0	0. Student	0	0	0	1	Neg	0	1	0	0	0	0	0	1	0	0	0	0	1	0	0	1	0	0
H1B110754R0	H1B110754	BOULKIEMDE	0. No	B1107	1. Male	0. no	0	3. 31-40 yrs old	0. No	0. Never ate pork	B1107	3. Any type of concession	0. None	0	0	1. Farmer	0	0	0	1	Neg	1	1	0	0	0	0	0	1	0	1	0	1	0	0	0	1	0	0
H1B110756R0	H1B110756	BOULKIEMDE	0. No	B1107	1. Male	0. no	0	1. 11-17 yrs old	0. No	0. Never ate pork	B1107	3. Any type of concession	0. None	0	0	1. Farmer	0	0	0	1	Neg	0	1	0	0	0	0	0	1	0	0	0	1	0	0	0	1	0	0
H1B110759R0	H1B110759	BOULKIEMDE	0. No	B1107	1. Male	0. no	0	3. 31-40 yrs old	0. No	0. Never ate pork	B1107	3. Any type of concession	0. None	0	0	1. Farmer	0	0	0	1	Neg	1	1	0	0	0	0	0	1	0	1	0	1	0	0	0	1	0	0
H1B110760R0	H1B110760	BOULKIEMDE	0. No	B1107	1. Male	0. no	0	0. 6-10 yrs old	0. No	0. Never ate pork	B1107	3. Any type of concession	0. None	0	0	3. Comm/Salar/Skilled/Unemploed	0	0	0	1	Neg	0	1	0	0	0	0	0	1	0	0	0	1	0	0	0	1	0	0
H1B110761R0	H1B110761	BOULKIEMDE	0. No	B1107	0. Female	0. no	0	3. 31-40 yrs old	0. No	0. Never ate pork	B1107	3. Any type of concession	0. None	0	0	3. Comm/Salar/Skilled/Unemploed	0	0	0	1	Neg	1	1	0	0	0	0	0	1	0	1	0	0	0	0	0	1	0	0
H1B110762R0	H1B110762	BOULKIEMDE	0. No	B1107	1. Male	0. no	0	4. 41-50 yrs old	0. No	0. Never ate pork	B1107	3. Any type of concession	0. None	0	0	1. Farmer	0	0	0	1	Neg	2	1	0	0	0	0	0	1	0	0	1	1	0	0	0	1	0	0
H1B110763R0	H1B110763	BOULKIEMDE	0. No	B1107	0. Female	0. no	0	5. More than 50 yrs old	0. No	5. Ate pork before, not now	B1107	3. Any type of concession	0. None	0	0	2. Housewife	0	0	0	1	Neg	2	1	0	0	0	0	0	1	0	0	1	0	0	0	0	1	0	0
H1B110765R0	H1B110765	BOULKIEMDE	0. No	B1107	1. Male	0. no	0	0. 6-10 yrs old	0. No	0. Never ate pork	B1107	3. Any type of concession	0. None	0	0	1. Farmer	0	0	0	1	Neg	0	1	0	0	0	0	0	1	0	0	0	1	0	0	0	1	0	0
H1B110766R0	H1B110766	BOULKIEMDE	0. No	B1107	0. Female	0. no	0	3. 31-40 yrs old	0. No	0. Never ate pork	B1107	3. Any type of concession	0. None	0	0	2. Housewife	0	0	0	1	Neg	1	1	0	0	0	0	0	1	0	1	0	0	0	0	0	1	0	0
H1B110768R0	H1B110768	BOULKIEMDE	0. No	B1107	1. Male	0. no	0	0. 6-10 yrs old	0. No	0. Never ate pork	B1107	3. Any type of concession	0. None	0	0	3. Comm/Salar/Skilled/Unemploed	0	0	0	1	Neg	0	1	0	0	0	0	0	1	0	0	0	1	0	0	0	1	0	0
H1B110769R0	H1B110769	BOULKIEMDE	0. No	B1107	0. Female	0. no	0	2. 18-30 yrs old	0. No	2. Eat pork in other home	B1107	3. Any type of concession	0. None	0	0	1. Farmer	0	0	0	1	Neg	1	1	0	0	0	0	0	1	0	1	0	0	0	0	0	1	0	0
H1B110770R0	H1B110770	BOULKIEMDE	1. Yes	B1107	0. Female	0. no	0	1. 11-17 yrs old	0. No	5. Ate pork before, not now	B1107	3. Any type of concession	0. None	0	0	0. Student	0	0	0	1	Neg	0	1	0	0	0	0	0	1	0	0	0	0	1	0	0	1	0	0
H1B110771R0	H1B110771	BOULKIEMDE	0. No	B1107	1. Male	0. no	0	4. 41-50 yrs old	0. No	0. Never ate pork	B1107	3. Any type of concession	0. None	0	0	1. Farmer	0	0	0	1	Neg	2	1	0	0	0	0	0	1	0	0	1	1	0	0	0	1	0	0
H1B110774R0	H1B110774	BOULKIEMDE	1. Yes	B1107	1. Male	0. no	0	3. 31-40 yrs old	0. No	0. Never ate pork	B1107	3. Any type of concession	0. None	0	0	3. Comm/Salar/Skilled/Unemploed	0	0	0	1	Neg	1	1	0	0	0	0	0	1	0	1	0	1	1	0	0	1	0	0
H1B110775R0	H1B110775	BOULKIEMDE	0. No	B1107	1. Male	0. no	0	3. 31-40 yrs old	0. No	0. Never ate pork	B1107	3. Any type of concession	0. None	0	0	1. Farmer	0	0	0	1	Neg	1	1	0	0	0	0	0	1	0	1	0	1	0	0	0	1	0	0
H1B110776R0	H1B110776	BOULKIEMDE	0. No	B1107	1. Male	0. no	0	1. 11-17 yrs old	0. No	0. Never ate pork	B1107	3. Any type of concession	0. None	0	0	1. Farmer	0	0	0	1	Neg	0	1	0	0	0	0	0	1	0	0	0	1	0	0	0	1	0	0
H1B110778R0	H1B110778	BOULKIEMDE	1. Yes	B1107	1. Male	0. no	0	0. 6-10 yrs old	0. No	0. Never ate pork	B1107	3. Any type of concession	0. None	0	0	0. Student	0	0	0	1	Neg	0	1	0	0	0	0	0	1	0	0	0	1	1	0	0	1	0	0
H1B110779R0	H1B110779	BOULKIEMDE	1. Yes	B1107	1. Male	0. no	0	0. 6-10 yrs old	0. No	0. Never ate pork	B1107	3. Any type of concession	0. None	0	0	0. Student	0	0	0	1	Neg	0	1	0	0	0	0	0	1	0	0	0	1	1	0	0	1	0	0
H1B110901R0	H1B110901	BOULKIEMDE	1. Yes	B1109	0. Female	0. no	0	0. 6-10 yrs old	0. No	1. Eat pork at home only	B1109	1. Sow concession	0. None	0	0	0. Student	0	0	0	1	Neg	0	1	0	0	0	0	0	1	0	0	0	0	1	0	0	0	0	0
H1B110902R0	H1B110902	BOULKIEMDE	1. Yes	B1109	0. Female	0. no	0	0. 6-10 yrs old	0. No	1. Eat pork at home only	B1109	1. Sow concession	0. None	0	0	0. Student	0	0	0	1	Neg	0	1	0	0	0	0	0	1	0	0	0	0	1	0	0	0	0	0
H1B110903R0	H1B110903	BOULKIEMDE	0. No	B1109	0. Female	0. no	0	2. 18-30 yrs old	0. No	1. Eat pork at home only	B1109	1. Sow concession	0. None	0	0	2. Housewife	0	0	0	1	Neg	1	1	0	0	0	0	0	1	0	1	0	0	0	0	0	0	0	0
H1B110904R0	H1B110904	BOULKIEMDE	1. Yes	B1109	0. Female	0. no	0	0. 6-10 yrs old	0. No	2. Eat pork in other home	B1109	1. Sow concession	0. None	0	0	0. Student	0	0	0	1	Neg	0	1	0	0	0	0	0	1	0	0	0	0	1	0	0	0	0	0
H1B110906R0	H1B110906	BOULKIEMDE	1. Yes	B1109	1. Male	0. no	0	3. 31-40 yrs old	0. No	3. Eat pork at the village market	B1109	1. Sow concession	0. None	0	0	1. Farmer	0	0	0	1	Neg	1	1	0	0	0	0	0	1	0	1	0	1	1	0	0	0	0	0
H1B110907R0	H1B110907	BOULKIEMDE	1. Yes	B1109	1. Male	1. epilepsy	1	2. 18-30 yrs old	0. No	2. Eat pork in other home	B1109	1. Sow concession	0. None	0	0	0. Student	0	0	0	1	Neg	1	1	0	0	0	0	0	1	0	1	0	1	1	0	0	0	0	0
H1B110908R0	H1B110908	BOULKIEMDE	0. No	B1109	0. Female	0. no	0	0. 6-10 yrs old	0. No	1. Eat pork at home only	B1109	1. Sow concession	0. None	0	0	3. Comm/Salar/Skilled/Unemploed	0	1	0	1	Weak	0	1	0	0	0	0	0	1	1	0	0	0	0	0	0	0	0	0
H1B110909R0	H1B110909	BOULKIEMDE	0. No	B1109	0. Female	3. epilepsy and headache	1	4. 41-50 yrs old	0. No	0. Never ate pork	B1109	1. Sow concession	4. epilepsy and headache	1	1	2. Housewife	0	0	0	1	Neg	2	1		1		1	1	1	0	0	1	0	0	0	0	0	1	1
H1B110910R0	H1B110910	BOULKIEMDE	0. No	B1109	1. Male	0. no	0	0. 6-10 yrs old	0. No	2. Eat pork in other home	B1109	1. Sow concession	0. None	0	0	3. Comm/Salar/Skilled/Unemploed	0	0	0	1	Neg	0	1	0	0	0	0	0	1	0	0	0	1	0	0	0	0	0	0
H1B110912R0	H1B110912	BOULKIEMDE	0. No	B1109	0. Female	0. no	0	3. 31-40 yrs old	0. No	1. Eat pork at home only	B1109	2. Piglet concession	0. None	0	0	2. Housewife	0	0	0	1	Neg	1	1	0	0	0	0	0	1	0	1	0	0	0	0	1	0	0	0
H1B110913R0	H1B110913	BOULKIEMDE	0. No	B1109	0. Female	0. no	0	1. 11-17 yrs old	0. No	1. Eat pork at home only	B1109	2. Piglet concession	0. None	0	0	2. Housewife	0	0	0	1	Neg	0	1	0	0	0	0	0	1	0	0	0	0	0	0	1	0	0	0
H1B110915R0	H1B110915	BOULKIEMDE	1. Yes	B1109	0. Female	0. no	0	1. 11-17 yrs old	0. No	1. Eat pork at home only	B1109	2. Piglet concession	0. None	0	0	2. Housewife	0	0	0	1	Neg	0	1	0	0	0	0	0	1	0	0	0	0	1	0	1	0	0	0
H1B110916R0	H1B110916	BOULKIEMDE	0. No	B1109	0. Female	0. no	0	5. More than 50 yrs old	0. No	2. Eat pork in other home	B1109	2. Piglet concession	0. None	0	0	2. Housewife	0	0	0	1	Neg	2	1	0	0	0	0	0	1	0	0	1	0	0	0	1	0	0	0
H1B110918R0	H1B110918	BOULKIEMDE	0. No	B1109	1. Male	0. no	0	0. 6-10 yrs old	0. No	2. Eat pork in other home	B1109	2. Piglet concession	0. None	0	0	0. Student	0	0	0	1	Neg	0	1	0	0	0	0	0	1	0	0	0	1	0	0	1	0	0	0
H1B110919R0	H1B110919	BOULKIEMDE	0. No	B1109	1. Male	0. no	0	2. 18-30 yrs old	0. No	1. Eat pork at home only	B1109	2. Piglet concession	0. None	0	0	1. Farmer	0	0	0	1	Neg	1	1	0	0	0	0	0	1	0	1	0	1	0	0	1	0	0	0
H1B110920R0	H1B110920	BOULKIEMDE	1. Yes	B1109	0. Female	0. no	0	3. 31-40 yrs old	0. No	1. Eat pork at home only	B1109	2. Piglet concession	0. None	0	0	2. Housewife	0	0	0	1	Neg	1	1	0	0	0	0	0	1	0	1	0	0	1	0	1	0	0	0
H1B110921R0	H1B110921	BOULKIEMDE	0. No	B1109	0. Female	0. no	0	2. 18-30 yrs old	0. No	1. Eat pork at home only	B1109	2. Piglet concession	0. None	0	0	2. Housewife	0	0	0	1	Neg	1	1	0	0	0	0	0	1	0	1	0	0	0	0	1	0	0	0
H1B110922R0	H1B110922	BOULKIEMDE	0. No	B1109	1. Male	0. no	0	5. More than 50 yrs old	0. No	4. Eat pork in another village market	B1109	2. Piglet concession	0. None	0	0	1. Farmer	0	0	0	1	Neg	2	1	0	0	0	0	0	1	0	0	1	1	0	0	1	0	0	0
H1B110923R0	H1B110923	BOULKIEMDE	1. Yes	B1109	0. Female	0. no	0	4. 41-50 yrs old	0. No	5. Ate pork before, not now	B1109	2. Piglet concession	0. None	0	0	2. Housewife	0	0	0	1	Neg	2	1	0	0	0	0	0	1	0	0	1	0	1	0	1	0	0	0
H1B110924R0	H1B110924	BOULKIEMDE	0. No	B1109	0. Female	0. no	0	4. 41-50 yrs old	0. No	3. Eat pork at the village market	B1109	2. Piglet concession	0. None	0	0	2. Housewife	0	0	0	1	Neg	2	1	0	0	0	0	0	1	0	0	1	0	0	0	1	0	0	0
H1B110926R0	H1B110926	BOULKIEMDE	0. No	B1109	0. Female	0. no	0	3. 31-40 yrs old	0. No	1. Eat pork at home only	B1109	2. Piglet concession	0. None	0	0	2. Housewife	0	0	0	1	Neg	1	1	0	0	0	0	0	1	0	1	0	0	0	0	1	0	0	0
H1B110928R0	H1B110928	BOULKIEMDE	0. No	B1109	0. Female	0. no	0	4. 41-50 yrs old	0. No	3. Eat pork at the village market	B1109	2. Piglet concession	0. None	0	0	2. Housewife	0	0	0	1	Neg	2	1	0	0	0	0	0	1	0	0	1	0	0	0	1	0	0	0
H1B110929R0	H1B110929	BOULKIEMDE	0. No	B1109	0. Female	0. no	0	0. 6-10 yrs old	0. No	1. Eat pork at home only	B1109	2. Piglet concession	0. None	0	0	0. Student	0	0	0	1	Neg	0	1	0	0	0	0	0	1	0	0	0	0	0	0	1	0	0	0
H1B110930R0	H1B110930	BOULKIEMDE	0. No	B1109	0. Female	0. no	0	3. 31-40 yrs old	0. No	1. Eat pork at home only	B1109	2. Piglet concession	0. None	0	0	2. Housewife	0	0	0	1	Neg	1	1	0	0	0	0	0	1	0	1	0	0	0	0	1	0	0	0
H1B110931R0	H1B110931	BOULKIEMDE	0. No	B1109	1. Male	0. no	0	0. 6-10 yrs old	0. No	1. Eat pork at home only	B1109	2. Piglet concession	0. None	0	0	0. Student	0	0	0	1	Neg	0	1	0	0	0	0	0	1	0	0	0	1	0	0	1	0	0	0
H1B110934R0	H1B110934	BOULKIEMDE	0. No	B1109	0. Female	0. no	0	3. 31-40 yrs old	0. No	1. Eat pork at home only	B1109	2. Piglet concession	0. None	0	0	2. Housewife	0	0	0	1	Neg	1	1	0	0	0	0	0	1	0	1	0	0	0	0	1	0	0	0
H1B110935R0	H1B110935	BOULKIEMDE	1. Yes	B1109	1. Male	0. no	0	1. 11-17 yrs old	0. No	0. Never ate pork	B1109	2. Piglet concession	0. None	0	0	0. Student	0	0	0	1	Neg	0	1	0	0	0	0	0	1	0	0	0	1	1	0	1	0	0	0
H1B110937R0	H1B110937	BOULKIEMDE	1. Yes	B1109	0. Female	0. no	0	1. 11-17 yrs old	1. Yes	5. Ate pork before, not now	B1109	2. Piglet concession	0. None	0	0	0. Student	0	0	0	1	Neg	0	1	0	0	0	0	0	1	0	0	0	0	1	0	1	0	0	0
H1B110938R0	H1B110938	BOULKIEMDE	1. Yes	B1109	1. Male	0. no	0	1. 11-17 yrs old	0. No	1. Eat pork at home only	B1109	2. Piglet concession	0. None	0	0	0. Student	0	0	0	1	Neg	0	1	0	0	0	0	0	1	0	0	0	1	1	0	1	0	0	0
H1B110940R0	H1B110940	BOULKIEMDE	0. No	B1109	0. Female	0. no	0	1. 11-17 yrs old	0. No	1. Eat pork at home only	B1109	2. Piglet concession	0. None	0	0	2. Housewife	0	0	0	1	Neg	0	1	0	0	0	0	0	1	0	0	0	0	0	0	1	0	0	0
H1B110941R0	H1B110941	BOULKIEMDE	0. No	B1109	0. Female	0. no	0	3. 31-40 yrs old	0. No	1. Eat pork at home only	B1109	3. Any type of concession	0. None	0	0	2. Housewife	0	0	0	1	Neg	1	1	0	0	0	0	0	1	0	1	0	0	0	0	0	1	0	0
H1B110942R0	H1B110942	BOULKIEMDE	1. Yes	B1109	0. Female	0. no	0	1. 11-17 yrs old	0. No	1. Eat pork at home only	B1109	3. Any type of concession	0. None	0	0	0. Student	0	0	0	1	Neg	0	1	0	0	0	0	0	1	0	0	0	0	1	0	0	1	0	0
H1B110943R0	H1B110943	BOULKIEMDE	0. No	B1109	0. Female	0. no	0	5. More than 50 yrs old	0. No	0. Never ate pork	B1109	3. Any type of concession	0. None	0	0	1. Farmer	0	0	0	1	Neg	2	1	0	0	0	0	0	1	0	0	1	0	0	0	0	1	0	0
H1B110944R0	H1B110944	BOULKIEMDE	0. No	B1109	1. Male	0. no	0	1. 11-17 yrs old	0. No	1. Eat pork at home only	B1109	3. Any type of concession	0. None	0	0	1. Farmer	0	0	0	1	Neg	0	1	0	0	0	0	0	1	0	0	0	1	0	0	0	1	0	0
H1B110945R0	H1B110945	BOULKIEMDE	0. No	B1109	0. Female	1. epilepsy	1	3. 31-40 yrs old	0. No	0. Never ate pork	B1109	3. Any type of concession	0. None	0	0	2. Housewife	0	0	0	1	Neg	1	1	0	0	0	0	0	1	0	1	0	0	0	0	0	1	0	0
H1B110946R0	H1B110946	BOULKIEMDE	0. No	B1109	0. Female	0. no	0	1. 11-17 yrs old	0. No	2. Eat pork in other home	B1109	3. Any type of concession	0. None	0	0	2. Housewife	0	0	0	1	Neg	0	1	0	0	0	0	0	1	0	0	0	0	0	0	0	1	0	0
H1B110948R0	H1B110948	BOULKIEMDE	1. Yes	B1109	1. Male	0. no	0	2. 18-30 yrs old	0. No	0. Never ate pork	B1109	3. Any type of concession	0. None	0	0	1. Farmer	0	0	0	1	Neg	1	1	0	0	0	0	0	1	0	1	0	1	1	0	0	1	0	0
H1B110949R0	H1B110949	BOULKIEMDE	1. Yes	B1109	1. Male	0. no	0	1. 11-17 yrs old	0. No	0. Never ate pork	B1109	3. Any type of concession	0. None	0	0	0. Student	0	0	0	1	Neg	0	1	0	0	0	0	0	1	0	0	0	1	1	0	0	1	0	0
H1B110951R0	H1B110951	BOULKIEMDE	1. Yes	B1109	0. Female	0. no	0	1. 11-17 yrs old	0. No	3. Eat pork at the village market	B1109	3. Any type of concession	0. None	0	0	0. Student	0	1	0	1	Weak	0	1	0	0	0	0	0	1	1	0	0	0	1	0	0	1	0	0
H1B110952R0	H1B110952	BOULKIEMDE	1. Yes	B1109	0. Female	0. no	0	1. 11-17 yrs old	0. No	1. Eat pork at home only	B1109	3. Any type of concession	0. None	0	0	0. Student	0	0	0	1	Neg	0	1	0	0	0	0	0	1	0	0	0	0	1	0	0	1	0	0
H1B110953R0	H1B110953	BOULKIEMDE	1. Yes	B1109	0. Female	0. no	0	1. 11-17 yrs old	0. No	0. Never ate pork	B1109	3. Any type of concession	0. None	0	0	0. Student	0	0	0	1	Neg	0	1	0	0	0	0	0	1	0	0	0	0	1	0	0	1	0	0
H1B110955R0	H1B110955	BOULKIEMDE	1. Yes	B1109	1. Male	0. no	0	1. 11-17 yrs old	0. No	2. Eat pork in other home	B1109	3. Any type of concession	0. None	0	0	3. Comm/Salar/Skilled/Unemploed	0	0	0	1	Neg	0	1	0	0	0	0	0	1	0	0	0	1	1	0	0	1	0	0
H1B110956R0	H1B110956	BOULKIEMDE	0. No	B1109	1. Male	0. no	0	0. 6-10 yrs old	0. No	1. Eat pork at home only	B1109	3. Any type of concession	0. None	0	0	0. Student	0	0	0	1	Neg	0	1	0	0	0	0	0	1	0	0	0	1	0	0	0	1	0	0
H1B110957R0	H1B110957	BOULKIEMDE	1. Yes	B1109	0. Female	0. no	0	5. More than 50 yrs old	0. No	4. Eat pork in another village market	B1109	3. Any type of concession	0. None	0	0	3. Comm/Salar/Skilled/Unemploed	0	0	0	1	Neg	2	1	0	0	0	0	0	1	0	0	1	0	1	0	0	1	0	0
H1B110958R0	H1B110958	BOULKIEMDE	0. No	B1109	1. Male	0. no	0	2. 18-30 yrs old	0. No	0. Never ate pork	B1109	3. Any type of concession	0. None	0	0	1. Farmer	0	0	0	1	Neg	1	1	0	0	0	0	0	1	0	1	0	1	0	0	0	1	0	0
H1B110959R0	H1B110959	BOULKIEMDE	0. No	B1109	0. Female	0. no	0	2. 18-30 yrs old	0. No	1. Eat pork at home only	B1109	3. Any type of concession	0. None	0	0	2. Housewife	0	0	0	1	Neg	1	1	0	0	0	0	0	1	0	1	0	0	0	0	0	1	0	0
H1B110960R0	H1B110960	BOULKIEMDE	1. Yes	B1109	1. Male	0. no	0	1. 11-17 yrs old	0. No	1. Eat pork at home only	B1109	3. Any type of concession	0. None	0	0	0. Student	0	0	0	1	Neg	0	1	0	0	0	0	0	1	0	0	0	1	1	0	0	1	0	0
H1B110961R0	H1B110961	BOULKIEMDE	1. Yes	B1109	1. Male	0. no	0	1. 11-17 yrs old	0. No	0. Never ate pork	B1109	3. Any type of concession	0. None	0	0	0. Student	0	0	0	1	Neg	0	1	0	0	0	0	0	1	0	0	0	1	1	0	0	1	0	0
H1B110962R0	H1B110962	BOULKIEMDE	1. Yes	B1109	1. Male	0. no	0	1. 11-17 yrs old	0. No	1. Eat pork at home only	B1109	3. Any type of concession	0. None	0	0	1. Farmer	0	0	0	1	Neg	0	1	0	0	0	0	0	1	0	0	0	1	1	0	0	1	0	0
H1B110963R0	H1B110963	BOULKIEMDE	0. No	B1109	1. Male	0. no	0	1. 11-17 yrs old	0. No	2. Eat pork in other home	B1109	3. Any type of concession	0. None	0	0	3. Comm/Salar/Skilled/Unemploed	0	0	0	1	Neg	0	1	0	0	0	0	0	1	0	0	0	1	0	0	0	1	0	0
H1B110964R0	H1B110964	BOULKIEMDE	1. Yes	B1109	0. Female	0. no	0	1. 11-17 yrs old	0. No	0. Never ate pork	B1109	3. Any type of concession	0. None	0	0	0. Student	0	0	0	1	Neg	0	1	0	0	0	0	0	1	0	0	0	0	1	0	0	1	0	0
H1B110965R0	H1B110965	BOULKIEMDE	1. Yes	B1109	1. Male	0. no	0	0. 6-10 yrs old	0. No	3. Eat pork at the village market	B1109	3. Any type of concession	0. None	0	0	0. Student	0	0	0	1	Neg	0	1	0	0	0	0	0	1	0	0	0	1	1	0	0	1	0	0
H1B110966R0	H1B110966	BOULKIEMDE	1. Yes	B1109	1. Male	0. no	0	1. 11-17 yrs old	0. No	1. Eat pork at home only	B1109	3. Any type of concession	0. None	0	0	0. Student	0	0	0	1	Neg	0	1	0	0	0	0	0	1	0	0	0	1	1	0	0	1	0	0
H1B110967R0	H1B110967	BOULKIEMDE	1. Yes	B1109	1. Male	0. no	0	1. 11-17 yrs old	0. No	1. Eat pork at home only	B1109	3. Any type of concession	0. None	0	0	0. Student	0	0	0	1	Neg	0	1	0	0	0	0	0	1	0	0	0	1	1	0	0	1	0	0
H1B110968R0	H1B110968	BOULKIEMDE	0. No	B1109	1. Male	0. no	0	4. 41-50 yrs old	0. No	0. Never ate pork	B1109	3. Any type of concession	0. None	0	0	1. Farmer	0	0	0	1	Neg	2	1	0	0	0	0	0	1	0	0	1	1	0	0	0	1	0	0
H1B110969R0	H1B110969	BOULKIEMDE	0. No	B1109	1. Male	0. no	0	4. 41-50 yrs old	0. No	0. Never ate pork	B1109	3. Any type of concession	0. None	0	0	1. Farmer	0	0	0	1	Neg	2	1	0	0	0	0	0	1	0	0	1	1	0	0	0	1	0	0
H1B110970R0	H1B110970	BOULKIEMDE	0. No	B1109	1. Male	0. no	0	2. 18-30 yrs old	0. No	0. Never ate pork	B1109	3. Any type of concession	0. None	0	0	1. Farmer	0	0	0	1	Neg	1	1	0	0	0	0	0	1	0	1	0	1	0	0	0	1	0	0
H1B110971R0	H1B110971	BOULKIEMDE	1. Yes	B1109	0. Female	0. no	0	1. 11-17 yrs old	0. No	0. Never ate pork	B1109	3. Any type of concession	0. None	0	0	0. Student	0	0	0	1	Neg	0	1	0	0	0	0	0	1	0	0	0	0	1	0	0	1	0	0
H1B110972R0	H1B110972	BOULKIEMDE	0. No	B1109	1. Male	0. no	0	3. 31-40 yrs old	0. No	4. Eat pork in another village market	B1109	3. Any type of concession	0. None	0	0	1. Farmer	0	0	0	1	Neg	1	1	0	0	0	0	0	1	0	1	0	1	0	0	0	1	0	0
H1B110973R0	H1B110973	BOULKIEMDE	0. No	B1109	1. Male	0. no	0	5. More than 50 yrs old	0. No	2. Eat pork in other home	B1109	3. Any type of concession	0. None	0	0	1. Farmer	0	0	0	1	Neg	2	1	0	0	0	0	0	1	0	0	1	1	0	0	0	1	0	0
H1B110974R0	H1B110974	BOULKIEMDE	0. No	B1109	0. Female	0. no	0	3. 31-40 yrs old	0. No	1. Eat pork at home only	B1109	3. Any type of concession	0. None	0	0	2. Housewife	0	0	0	1	Neg	1	1	0	0	0	0	0	1	0	1	0	0	0	0	0	1	0	0
H1B110975R0	H1B110975	BOULKIEMDE	0. No	B1109	0. Female	0. no	0	2. 18-30 yrs old	0. No	1. Eat pork at home only	B1109	3. Any type of concession	0. None	0	0	2. Housewife	0	0	0	1	Neg	1	1	0	0	0	0	0	1	0	1	0	0	0	0	0	1	0	0
H1B110976R0	H1B110976	BOULKIEMDE	1. Yes	B1109	1. Male	0. no	0	0. 6-10 yrs old	0. No	0. Never ate pork	B1109	3. Any type of concession	0. None	0	0	0. Student	0	0	0	1	Neg	0	1	0	0	0	0	0	1	0	0	0	1	1	0	0	1	0	0
H1B110977R0	H1B110977	BOULKIEMDE	0. No	B1109	0. Female	0. no	0	5. More than 50 yrs old	0. No	0. Never ate pork	B1109	3. Any type of concession	0. None	0	0	2. Housewife	0	0	0	1	Neg	2	1	0	0	0	0	0	1	0	0	1	0	0	0	0	1	0	0
H1B110978R0	H1B110978	BOULKIEMDE	1. Yes	B1109	1. Male	0. no	0	0. 6-10 yrs old	0. No	2. Eat pork in other home	B1109	3. Any type of concession	0. None	0	0	0. Student	0	0	0	1	Neg	0	1	0	0	0	0	0	1	0	0	0	1	1	0	0	1	0	0
H1B110979R0	H1B110979	BOULKIEMDE	1. Yes	B1109	0. Female	0. no	0	0. 6-10 yrs old	0. No	2. Eat pork in other home	B1109	3. Any type of concession	0. None	0	0	0. Student	0	0	0	1	Neg	0	1	0	0	0	0	0	1	0	0	0	0	1	0	0	1	0	0
H1B110980R0	H1B110980	BOULKIEMDE	0. No	B1109	0. Female	0. no	0	5. More than 50 yrs old	0. No	1. Eat pork at home only	B1109	3. Any type of concession	0. None	0	0	2. Housewife	0	0	0	1	Neg	2	1	0	0	0	0	0	1	0	0	1	0	0	0	0	1	0	0
H1B120101R0	H1B120101	BOULKIEMDE	0. No	B1201	1. Male	0. no	0	5. More than 50 yrs old	0. No	3. Eat pork at the village market	B1201	1. Sow concession	0. None	0	0	1. Farmer	0	0	0	1	Neg	2	1	0	0	0	0	0	1	0	0	1	1	0	0	0	0	0	0
H1B120102R0	H1B120102	BOULKIEMDE	1. Yes	B1201	0. Female	0. no	0	1. 11-17 yrs old	0. No	1. Eat pork at home only	B1201	1. Sow concession	0. None	0	0	0. Student	0	0	0	1	Neg	0	1	0	0	0	0	0	1	0	0	0	0	1	0	0	0	0	0
H1B120103R0	H1B120103	BOULKIEMDE	0. No	B1201	0. Female	0. no	0	4. 41-50 yrs old	0. No	5. Ate pork before, not now	B1201	1. Sow concession	0. None	0	0	1. Farmer	0	0	0	1	Neg	2	1	0	0	0	0	0	1	0	0	1	0	0	0	0	0	0	0
H1B120104R0	H1B120104	BOULKIEMDE	0. No	B1201	1. Male	3. epilepsy and headache	1	2. 18-30 yrs old	0. No	4. Eat pork in another village market	B1201	1. Sow concession	0. None	0	0	1. Farmer	0	0	0	1	Neg	1	1	0	0	0	0	0	1	0	1	0	1	0	0	0	0	0	0
H1B120105R0	H1B120105	BOULKIEMDE	1. Yes	B1201	1. Male	0. no	1	2. 18-30 yrs old	0. No	1. Eat pork at home only	B1201	1. Sow concession	0. None	0	0	1. Farmer	0	0	0	1	Neg	1	1	0	0	0	0	0	1	0	1	0	1	1	0	0	0	0	0
H1B120107R0	H1B120107	BOULKIEMDE	0. No	B1201	0. Female	0. no	0	2. 18-30 yrs old	0. No	3. Eat pork at the village market	B1201	1. Sow concession	0. None	0	0	2. Housewife	0	0	0	1	Neg	1	1	0	0	0	0	0	1	0	1	0	0	0	0	0	0	0	0
H1B120108R0	H1B120108	BOULKIEMDE	0. No	B1201	0. Female	0. no	1	0. 6-10 yrs old	0. No	1. Eat pork at home only	B1201	1. Sow concession	0. None	0	0	2. Housewife	0	0	0	1	Neg	0	1	0	0	0	0	0	1	0	0	0	0	0	0	0	0	0	0
H1B120109R0	H1B120109	BOULKIEMDE	0. No	B1201	1. Male	0. no	0	5. More than 50 yrs old	0. No	4. Eat pork in another village market	B1201	1. Sow concession	0. None	0	0	1. Farmer	0	0	0	1	Neg	2	1	0	0	0	0	0	1	0	0	1	1	0	0	0	0	0	0
H1B120110R0	H1B120110	BOULKIEMDE	0. No	B1201	1. Male	0. no	0	1. 11-17 yrs old	0. No	3. Eat pork at the village market	B1201	1. Sow concession	0. None	0	0	1. Farmer	0	0	0	1	Neg	0	1	0	0	0	0	0	1	0	0	0	1	0	0	0	0	0	0
H1B120111R0	H1B120111	BOULKIEMDE	0. No	B1201	0. Female	0. no	0	0. 6-10 yrs old	0. No	1. Eat pork at home only	B1201	2. Piglet concession	0. None	0	0	0. Student	0	0	0	1	Neg	0	1	0	0	0	0	0	1	0	0	0	0	0	0	1	0	0	0
H1B120112R0	H1B120112	BOULKIEMDE	0. No	B1201	1. Male	0. no	0	0. 6-10 yrs old	0. No	1. Eat pork at home only	B1201	2. Piglet concession	0. None	0	0	3. Comm/Salar/Skilled/Unemploed	0	0	0	1	Neg	0	1	0	0	0	0	0	1	0	0	0	1	0	0	1	0	0	0
H1B120113R0	H1B120113	BOULKIEMDE	0. No	B1201	1. Male	1. epilepsy	1	5. More than 50 yrs old	0. No	4. Eat pork in another village market	B1201	2. Piglet concession	0. None	0	0	1. Farmer	0	0	0	1	Neg	2	1	0	0	0	0	0	1	0	0	1	1	0	0	1	0	0	0
H1B120114R0	H1B120114	BOULKIEMDE	0. No	B1201	1. Male	0. no	1	5. More than 50 yrs old	0. No	5. Ate pork before, not now	B1201	2. Piglet concession	0. None	0	0	1. Farmer	0	0	0	1	Neg	2	1	0	0	0	0	0	1	0	0	1	1	0	0	1	0	0	0
H1B120115R0	H1B120115	BOULKIEMDE	0. No	B1201	1. Male	0. no	0	3. 31-40 yrs old	0. No	1. Eat pork at home only	B1201	2. Piglet concession	0. None	0	0	1. Farmer	0	0	0	1	Neg	1	1	0	0	0	0	0	1	0	1	0	1	0	0	1	0	0	0
H1B120118R0	H1B120118	BOULKIEMDE	0. No	B1201	0. Female	0. no	0	0. 6-10 yrs old	0. No	1. Eat pork at home only	B1201	2. Piglet concession	0. None	0	0	0. Student	0	0	0	1	Neg	0	1	0	0	0	0	0	1	0	0	0	0	0	0	1	0	0	0
H1B120119R0	H1B120119	BOULKIEMDE	0. No	B1201	0. Female	0. no	0	1. 11-17 yrs old	0. No	1. Eat pork at home only	B1201	2. Piglet concession	0. None	0	0	2. Housewife	0	0	0	1	Neg	0	1	0	0	0	0	0	1	0	0	0	0	0	0	1	0	0	0
H1B120121R0	H1B120121	BOULKIEMDE	1. Yes	B1201	0. Female	0. no	0	3. 31-40 yrs old	0. No	1. Eat pork at home only	B1201	2. Piglet concession	0. None	0	0	2. Housewife	0	1	0	1	Weak	1	1	0	0	0	0	0	1	1	1	0	0	1	0	1	0	0	0
H1B120122R0	H1B120122	BOULKIEMDE	0. No	B1201	0. Female	0. no	0	5. More than 50 yrs old	0. No	1. Eat pork at home only	B1201	2. Piglet concession	0. None	0	0	2. Housewife	0	0	0	1	Neg	2	1	0	0	0	0	0	1	0	0	1	0	0	0	1	0	0	0
H1B120123R0	H1B120123	BOULKIEMDE	0. No	B1201	1. Male	0. no	0	5. More than 50 yrs old	0. No	3. Eat pork at the village market	B1201	2. Piglet concession	0. None	0	0	1. Farmer	0	0	0	1	Neg	2	1	0	0	0	0	0	1	0	0	1	1	0	0	1	0	0	0
H1B120124R0	H1B120124	BOULKIEMDE	0. No	B1201	0. Female	0. no	0	4. 41-50 yrs old	0. No	0. Never ate pork	B1201	2. Piglet concession	0. None	0	0	2. Housewife	0	0	0	1	Neg	2	1	0	0	0	0	0	1	0	0	1	0	0	0	1	0	0	0
H1B120125R0	H1B120125	BOULKIEMDE	0. No	B1201	1. Male	0. no	0	4. 41-50 yrs old	1. Yes	3. Eat pork at the village market	B1201	2. Piglet concession	0. None	0	0	1. Farmer	0	0	0	1	Neg	2	1	0	0	0	0	0	1	0	0	1	1	0	0	1	0	0	0
H1B120127R0	H1B120127	BOULKIEMDE	0. No	B1201	1. Male	0. no	0	4. 41-50 yrs old	0. No	5. Ate pork before, not now	B1201	2. Piglet concession	0. None	0	0	1. Farmer	0	0	0	1	Neg	2	1	0	0	0	0	0	1	0	0	1	1	0	0	1	0	0	0
H1B120128R0	H1B120128	BOULKIEMDE	0. No	B1201	1. Male	0. no	0	4. 41-50 yrs old	0. No	5. Ate pork before, not now	B1201	2. Piglet concession	0. None	0	0	1. Farmer	0	0	0	1	Neg	2	1	0	0	0	0	0	1	0	0	1	1	0	0	1	0	0	0
H1B120129R0	H1B120129	BOULKIEMDE	1. Yes	B1201	0. Female	2. headache	1	5. More than 50 yrs old	0. No	3. Eat pork at the village market	B1201	2. Piglet concession	3. headache only	0	1	1. Farmer	0	0	0	1	Neg	2	1	1		1	1		1	0	0	1	0	1	0	1	0	0
H1B120131R0	H1B120131	BOULKIEMDE	0. No	B1201	1. Male	0. no	0	0. 6-10 yrs old	0. No	1. Eat pork at home only	B1201	2. Piglet concession	0. None	0	0	1. Farmer	0	0	0	1	Neg	0	1	0	0	0	0	0	1	0	0	0	1	0	0	1	0	0	0
H1B120132R0	H1B120132	BOULKIEMDE	0. No	B1201	1. Male	0. no	0	0. 6-10 yrs old	0. No	1. Eat pork at home only	B1201	2. Piglet concession	0. None	0	0	2. Housewife	0	0	0	1	Neg	0	1	0	0	0	0	0	1	0	0	0	1	0	0	1	0	0	0
H1B120133R0	H1B120133	BOULKIEMDE	1. Yes	B1201	0. Female	0. no	0	0. 6-10 yrs old	0. No	3. Eat pork at the village market	B1201	2. Piglet concession	0. None	0	0	0. Student	0	0	0	1	Neg	0	1	0	0	0	0	0	1	0	0	0	0	1	0	1	0	0	0
H1B120134R0	H1B120134	BOULKIEMDE	0. No	B1201	0. Female	0. no	0	0. 6-10 yrs old	0. No	1. Eat pork at home only	B1201	2. Piglet concession	0. None	0	0	2. Housewife	0	0	0	1	Neg	0	1	0	0	0	0	0	1	0	0	0	0	0	0	1	0	0	0
H1B120137R0	H1B120137	BOULKIEMDE	1. Yes	B1201	0. Female	0. no	0	0. 6-10 yrs old	1. Yes	1. Eat pork at home only	B1201	2. Piglet concession	0. None	0	0	0. Student	0	0	0	1	Neg	0	1	0	0	0	0	0	1	0	0	0	0	1	0	1	0	0	0
H1B120138R0	H1B120138	BOULKIEMDE	1. Yes	B1201	1. Male	0. no	0	1. 11-17 yrs old	0. No	3. Eat pork at the village market	B1201	2. Piglet concession	0. None	0	0	0. Student	0	0	0	1	Neg	0	1	0	0	0	0	0	1	0	0	0	1	1	0	1	0	0	0
H1B120139R0	H1B120139	BOULKIEMDE	0. No	B1201	0. Female	0. no	0	2. 18-30 yrs old	0. No	1. Eat pork at home only	B1201	2. Piglet concession	0. None	0	0	2. Housewife	0	0	0	1	Neg	1	1	0	0	0	0	0	1	0	1	0	0	0	0	1	0	0	0
H1B120140R0	H1B120140	BOULKIEMDE	0. No	B1201	1. Male	0. no	0	2. 18-30 yrs old	0. No	1. Eat pork at home only	B1201	2. Piglet concession	0. None	0	0	1. Farmer	0	0	0	1	Neg	1	1	0	0	0	0	0	1	0	1	0	1	0	0	1	0	0	0
H1B120143R0	H1B120143	BOULKIEMDE	1. Yes	B1201	1. Male	0. no	0	0. 6-10 yrs old	0. No	1. Eat pork at home only	B1201	3. Any type of concession	0. None	0	0	0. Student	0	0	0	1	Neg	0	1	0	0	0	0	0	1	0	0	0	1	1	0	0	1	0	0
H1B120144R0	H1B120144	BOULKIEMDE	0. No	B1201	1. Male	0. no	0	5. More than 50 yrs old	0. No	5. Ate pork before, not now	B1201	3. Any type of concession	0. None	0	0	1. Farmer	0	0	0	1	Neg	2	1	0	0	0	0	0	1	0	0	1	1	0	0	0	1	0	0
H1B120145R0	H1B120145	BOULKIEMDE	0. No	B1201	0. Female	0. no	1	4. 41-50 yrs old	0. No	1. Eat pork at home only	B1201	3. Any type of concession	0. None	0	0	2. Housewife	0	0	0	1	Neg	2	1	0	0	0	0	0	1	0	0	1	0	0	0	0	1	0	0
H1B120146R0	H1B120146	BOULKIEMDE	0. No	B1201	0. Female	1. epilepsy	1	0. 6-10 yrs old	0. No	5. Ate pork before, not now	B1201	3. Any type of concession	1. epilepsy only	1	0	0. Student	0	0	0	1	Neg	0	1	0	1			1	1	0	0	0	0	0	0	0	1	1	1
H1B120147R0	H1B120147	BOULKIEMDE	0. No	B1201	0. Female	0. no	0	0. 6-10 yrs old	0. No	1. Eat pork at home only	B1201	3. Any type of concession	0. None	0	0	1. Farmer	0	0	0	1	Neg	0	1	0	0	0	0	0	1	0	0	0	0	0	0	0	1	0	0
H1B120148R0	H1B120148	BOULKIEMDE	0. No	B1201	0. Female	0. no	0	3. 31-40 yrs old	0. No	3. Eat pork at the village market	B1201	3. Any type of concession	0. None	0	0	2. Housewife	0	0	0	1	Neg	1	1	0	0	0	0	0	1	0	1	0	0	0	0	0	1	0	0
H1B120149R0	H1B120149	BOULKIEMDE	0. No	B1201	0. Female	0. no	0	3. 31-40 yrs old	0. No	1. Eat pork at home only	B1201	3. Any type of concession	0. None	0	0	2. Housewife	0	0	0	1	Neg	1	1	0	0	0	0	0	1	0	1	0	0	0	0	0	1	0	0
H1B120150R0	H1B120150	BOULKIEMDE	1. Yes	B1201	1. Male	0. no	0	2. 18-30 yrs old	0. No	4. Eat pork in another village market	B1201	3. Any type of concession	0. None	0	0	0. Student	0	0	0	1	Neg	1	1	0	0	0	0	0	1	0	1	0	1	1	0	0	1	0	0
H1B120151R0	H1B120151	BOULKIEMDE	0. No	B1201	1. Male	0. no	0	5. More than 50 yrs old	0. No	3. Eat pork at the village market	B1201	3. Any type of concession	0. None	0	0	1. Farmer	0	1	1	1	Strong	2	1	0	0	0	0	0	1	1	0	1	1	0	0	0	1	0	0
H1B120152R0	H1B120152	BOULKIEMDE	1. Yes	B1201	1. Male	1. epilepsy	1	5. More than 50 yrs old	0. No	4. Eat pork in another village market	B1201	3. Any type of concession	0. None	0	0	1. Farmer	0	0	0	1	Neg	2	1	0	0	0	0	0	1	0	0	1	1	1	0	0	1	0	0
H1B120155R0	H1B120155	BOULKIEMDE	0. No	B1201	0. Female	1. epilepsy	1	5. More than 50 yrs old	0. No	2. Eat pork in other home	B1201	3. Any type of concession	0. None	0	0	3. Comm/Salar/Skilled/Unemploed	0	0	0	1	Neg	2	1	0	0	0	0	0	1	0	0	1	0	0	0	0	1	0	0
H1B120156R0	H1B120156	BOULKIEMDE	0. No	B1201	1. Male	0. no	0	3. 31-40 yrs old	0. No	1. Eat pork at home only	B1201	3. Any type of concession	0. None	0	0	1. Farmer	0	0	0	1	Neg	1	1	0	0	0	0	0	1	0	1	0	1	0	0	0	1	0	0
H1B120157R0	H1B120157	BOULKIEMDE	1. Yes	B1201	1. Male	0. no	0	1. 11-17 yrs old	0. No	1. Eat pork at home only	B1201	3. Any type of concession	0. None	0	0	0. Student	0	0	0	1	Neg	0	1	0	0	0	0	0	1	0	0	0	1	1	0	0	1	0	0
H1B120158R0	H1B120158	BOULKIEMDE	0. No	B1201	1. Male	0. no	0	5. More than 50 yrs old	0. No	5. Ate pork before, not now	B1201	3. Any type of concession	0. None	0	0	1. Farmer	0	0	0	1	Neg	2	1	0	0	0	0	0	1	0	0	1	1	0	0	0	1	0	0
H1B120162R0	H1B120162	BOULKIEMDE	0. No	B1201	1. Male	0. no	0	5. More than 50 yrs old	0. No	5. Ate pork before, not now	B1201	3. Any type of concession	0. None	0	0	1. Farmer	0	0	0	1	Neg	2	1	0	0	0	0	0	1	0	0	1	1	0	0	0	1	0	0
H1B120164R0	H1B120164	BOULKIEMDE	1. Yes	B1201	0. Female	0. no	0	1. 11-17 yrs old	0. No	2. Eat pork in other home	B1201	3. Any type of concession	0. None	0	0	0. Student	0	0	0	1	Neg	0	1	0	0	0	0	0	1	0	0	0	0	1	0	0	1	0	0
H1B120165R0	H1B120165	BOULKIEMDE	0. No	B1201	0. Female	0. no	0	2. 18-30 yrs old	0. No	1. Eat pork at home only	B1201	3. Any type of concession	0. None	0	0	2. Housewife	0	0	0	1	Neg	1	1	0	0	0	0	0	1	0	1	0	0	0	0	0	1	0	0
H1B120167R0	H1B120167	BOULKIEMDE	1. Yes	B1201	0. Female	0. no	0	0. 6-10 yrs old	0. No	1. Eat pork at home only	B1201	3. Any type of concession	0. None	0	0	0. Student	0	0	0	1	Neg	0	1	0	0	0	0	0	1	0	0	0	0	1	0	0	1	0	0
H1B120168R0	H1B120168	BOULKIEMDE	0. No	B1201	0. Female	0. no	0	3. 31-40 yrs old	0. No	3. Eat pork at the village market	B1201	3. Any type of concession	0. None	0	0	2. Housewife	0	0	0	1	Neg	1	1	0	0	0	0	0	1	0	1	0	0	0	0	0	1	0	0
H1B120169R0	H1B120169	BOULKIEMDE	1. Yes	B1201	0. Female	0. no	0	1. 11-17 yrs old	0. No	2. Eat pork in other home	B1201	3. Any type of concession	0. None	0	0	2. Housewife	1	0	0	1	Neg	0	1	0	0	0	0	0	1	0	0	0	0	1	1	0	1	0	0
H1B120171R0	H1B120171	BOULKIEMDE	0. No	B1201	1. Male	0. no	1	5. More than 50 yrs old	0. No	1. Eat pork at home only	B1201	3. Any type of concession	0. None	0	0	1. Farmer	0	0	0	1	Neg	2	1	0	0	0	0	0	1	0	0	1	1	0	0	0	1	0	0
H1B120172R0	H1B120172	BOULKIEMDE	0. No	B1201	1. Male	0. no	0	4. 41-50 yrs old	0. No	5. Ate pork before, not now	B1201	3. Any type of concession	0. None	0	0	1. Farmer	0	0	0	1	Neg	2	1	0	0	0	0	0	1	0	0	1	1	0	0	0	1	0	0
H1B120173R0	H1B120173	BOULKIEMDE	0. No	B1201	0. Female	1. epilepsy	1	2. 18-30 yrs old	0. No	5. Ate pork before, not now	B1201	3. Any type of concession	1. epilepsy only	1	0	2. Housewife	0	0	0	1	Neg	1	1	0	1			1	1	0	1	0	0	0	0	0	1	1	1
H1B120174R0	H1B120174	BOULKIEMDE	0. No	B1201	0. Female	0. no	0	5. More than 50 yrs old	0. No	3. Eat pork at the village market	B1201	3. Any type of concession	0. None	0	0	1. Farmer	0	0	0	1	Neg	2	1	0	0	0	0	0	1	0	0	1	0	0	0	0	1	0	0
H1B120176R0	H1B120176	BOULKIEMDE	1. Yes	B1201	1. Male	0. no	0	1. 11-17 yrs old	0. No	1. Eat pork at home only	B1201	3. Any type of concession	0. None	0	0	0. Student	0	0	0	1	Neg	0	1	0	0	0	0	0	1	0	0	0	1	1	0	0	1	0	0
H1B120177R0	H1B120177	BOULKIEMDE	1. Yes	B1201	0. Female	0. no	1	1. 11-17 yrs old	0. No	1. Eat pork at home only	B1201	3. Any type of concession	0. None	0	0	2. Housewife	0	0	0	1	Neg	0	1	0	0	0	0	0	1	0	0	0	0	1	0	0	1	0	0
H1B120179R0	H1B120179	BOULKIEMDE	0. No	B1201	0. Female	0. no	0	2. 18-30 yrs old	0. No	3. Eat pork at the village market	B1201	3. Any type of concession	0. None	0	0	2. Housewife	0	0	0	1	Neg	1	1	0	0	0	0	0	1	0	1	0	0	0	0	0	1	0	0
H1B120180R0	H1B120180	BOULKIEMDE	1. Yes	B1201	1. Male	0. no	0	1. 11-17 yrs old	0. No	3. Eat pork at the village market	B1201	3. Any type of concession	0. None	0	0	0. Student	0	0	0	1	Neg	0	1	0	0	0	0	0	1	0	0	0	1	1	0	0	1	0	0
H1B121401R0	H1B121401	BOULKIEMDE	1. Yes	B1214	0. Female	0. no	0	0. 6-10 yrs old	0. No	1. Eat pork at home only	B1214	1. Sow concession	0. None	0	0	0. Student	0	0	0	1	Neg	0	1	0	0	0	0	0	1	0	0	0	0	1	0	0	0	0	0
H1B121402R0	H1B121402	BOULKIEMDE	1. Yes	B1214	1. Male	0. no	0	0. 6-10 yrs old	0. No	1. Eat pork at home only	B1214	1. Sow concession	0. None	0	0	0. Student	0	0	0	1	Neg	0	1	0	0	0	0	0	1	0	0	0	1	1	0	0	0	0	0
H1B121403R0	H1B121403	BOULKIEMDE	0. No	B1214	0. Female	1. epilepsy	1	1. 11-17 yrs old	1. Yes	2. Eat pork in other home	B1214	1. Sow concession	1. epilepsy only	1	0	2. Housewife	1	0	0	1	Neg	0	1	0	1			1	1	0	0	0	0	0	1	0	0	1	1
H1B121404R0	H1B121404	BOULKIEMDE	1. Yes	B1214	1. Male	0. no	0	4. 41-50 yrs old	0. No	3. Eat pork at the village market	B1214	1. Sow concession	0. None	0	0	3. Comm/Salar/Skilled/Unemploed	0	0	0	1	Neg	2	1	0	0	0	0	0	1	0	0	1	1	1	0	0	0	0	0
H1B121405R0	H1B121405	BOULKIEMDE	0. No	B1214	0. Female	0. no	0	4. 41-50 yrs old	0. No	1. Eat pork at home only	B1214	1. Sow concession	0. None	0	0	2. Housewife	0	0	0	1	Neg	2	1	0	0	0	0	0	1	0	0	1	0	0	0	0	0	0	0
H1B121406R0	H1B121406	BOULKIEMDE	1. Yes	B1214	1. Male	0. no	0	5. More than 50 yrs old	1. Yes	1. Eat pork at home only	B1214	1. Sow concession	0. None	0	0	1. Farmer	0	0	0	1	Neg	2	1	0	0	0	0	0	1	0	0	1	1	1	0	0	0	0	0
H1B121407R0	H1B121407	BOULKIEMDE	1. Yes	B1214	1. Male	0. no	1	1. 11-17 yrs old	0. No	3. Eat pork at the village market	B1214	1. Sow concession	0. None	0	0	0. Student	0	0	0	1	Neg	0	1	0	0	0	0	0	1	0	0	0	1	1	0	0	0	0	0
H1B121409R0	H1B121409	BOULKIEMDE	0. No	B1214	0. Female	0. no	0	1. 11-17 yrs old	0. No	1. Eat pork at home only	B1214	1. Sow concession	0. None	0	0	2. Housewife	0	0	0	1	Neg	0	1	0	0	0	0	0	1	0	0	0	0	0	0	0	0	0	0
H1B121410R0	H1B121410	BOULKIEMDE	0. No	B1214	0. Female	0. no	0	2. 18-30 yrs old	1. Yes	1. Eat pork at home only	B1214	1. Sow concession	0. None	0	0	2. Housewife	0	0	0	1	Neg	1	1	0	0	0	0	0	1	0	1	0	0	0	0	0	0	0	0
H1B121411R0	H1B121411	BOULKIEMDE	1. Yes	B1214	0. Female	0. no	1	2. 18-30 yrs old	0. No	1. Eat pork at home only	B1214	2. Piglet concession	0. None	0	0	0. Student	0	0	0	1	Neg	1	1	0	0	0	0	0	1	0	1	0	0	1	0	1	0	0	0
H1B121413R0	H1B121413	BOULKIEMDE	1. Yes	B1214	1. Male	0. no	0	1. 11-17 yrs old	1. Yes	2. Eat pork in other home	B1214	2. Piglet concession	0. None	0	0	0. Student	0	0	0	1	Neg	0	1	0	0	0	0	0	1	0	0	0	1	1	0	1	0	0	0
H1B121414R0	H1B121414	BOULKIEMDE	0. No	B1214	0. Female	0. no	0	0. 6-10 yrs old	0. No	1. Eat pork at home only	B1214	2. Piglet concession	0. None	0	0	0. Student	0	0	0	1	Neg	0	1	0	0	0	0	0	1	0	0	0	0	0	0	1	0	0	0
H1B121415R0	H1B121415	BOULKIEMDE	0. No	B1214	1. Male	0. no	0	3. 31-40 yrs old	1. Yes	3. Eat pork at the village market	B1214	2. Piglet concession	0. None	0	0	1. Farmer	0	0	0	1	Neg	1	1	0	0	0	0	0	1	0	1	0	1	0	0	1	0	0	0
H1B121416R0	H1B121416	BOULKIEMDE	1. Yes	B1214	1. Male	0. no	0	1. 11-17 yrs old	0. No	1. Eat pork at home only	B1214	2. Piglet concession	0. None	0	0	0. Student	0	0	0	1	Neg	0	1	0	0	0	0	0	1	0	0	0	1	1	0	1	0	0	0
H1B121417R0	H1B121417	BOULKIEMDE	0. No	B1214	0. Female	0. no	0	5. More than 50 yrs old	0. No	3. Eat pork at the village market	B1214	2. Piglet concession	0. None	0	0	2. Housewife	0	0	0	1	Neg	2	1	0	0	0	0	0	1	0	0	1	0	0	0	1	0	0	0
H1B121418R0	H1B121418	BOULKIEMDE	1. Yes	B1214	1. Male	0. no	0	1. 11-17 yrs old	0. No	3. Eat pork at the village market	B1214	2. Piglet concession	0. None	0	0	0. Student	0	0	0	1	Neg	0	1	0	0	0	0	0	1	0	0	0	1	1	0	1	0	0	0
H1B121419R0	H1B121419	BOULKIEMDE	1. Yes	B1214	1. Male	0. no	0	1. 11-17 yrs old	0. No	1. Eat pork at home only	B1214	2. Piglet concession	0. None	0	0	0. Student	0	0	0	1	Neg	0	1	0	0	0	0	0	1	0	0	0	1	1	0	1	0	0	0
H1B121420R0	H1B121420	BOULKIEMDE	1. Yes	B1214	0. Female	0. no	1	2. 18-30 yrs old	0. No	3. Eat pork at the village market	B1214	2. Piglet concession	0. None	0	0	2. Housewife	0	0	0	1	Neg	1	1	0	0	0	0	0	1	0	1	0	0	1	0	1	0	0	0
H1B121422R0	H1B121422	BOULKIEMDE	1. Yes	B1214	1. Male	0. no	1	1. 11-17 yrs old	0. No	3. Eat pork at the village market	B1214	2. Piglet concession	0. None	0	0	0. Student	0	0	0	1	Neg	0	1	0	0	0	0	0	1	0	0	0	1	1	0	1	0	0	0
H1B121423R0	H1B121423	BOULKIEMDE	0. No	B1214	1. Male	1. epilepsy	1	5. More than 50 yrs old	0. No	4. Eat pork in another village market	B1214	2. Piglet concession	1. epilepsy only	1	0	1. Farmer	0	0	0	1	Neg	2	1	0	1			1	1	0	0	1	1	0	0	1	0	1	1
H1B121424R0	H1B121424	BOULKIEMDE	1. Yes	B1214	1. Male	0. no	0	1. 11-17 yrs old	1. Yes	1. Eat pork at home only	B1214	2. Piglet concession	0. None	0	0	0. Student	0	0	0	1	Neg	0	1	0	0	0	0	0	1	0	0	0	1	1	0	1	0	0	0
H1B121425R0	H1B121425	BOULKIEMDE	1. Yes	B1214	0. Female	3. epilepsy and headache	1	3. 31-40 yrs old	1. Yes	3. Eat pork at the village market	B1214	2. Piglet concession	4. epilepsy and headache	1	1	3. Comm/Salar/Skilled/Unemploed	0	0	0	1	Neg	1	1		1		1	1	1	0	1	0	0	1	0	1	0	1	1
H1B121430R0	H1B121430	BOULKIEMDE	1. Yes	B1214	1. Male	0. no	0	0. 6-10 yrs old	1. Yes	1. Eat pork at home only	B1214	2. Piglet concession	0. None	0	0	0. Student	0	0	0	1	Neg	0	1	0	0	0	0	0	1	0	0	0	1	1	0	1	0	0	0
H1B121431R0	H1B121431	BOULKIEMDE	0. No	B1214	1. Male	0. no	1	5. More than 50 yrs old	0. No	3. Eat pork at the village market	B1214	2. Piglet concession	0. None	0	0	1. Farmer	0	0	0	1	Neg	2	1	0	0	0	0	0	1	0	0	1	1	0	0	1	0	0	0
H1B121433R0	H1B121433	BOULKIEMDE	1. Yes	B1214	1. Male	0. no	0	1. 11-17 yrs old	0. No	1. Eat pork at home only	B1214	2. Piglet concession	0. None	0	0	1. Farmer	0	0	0	1	Neg	0	1	0	0	0	0	0	1	0	0	0	1	1	0	1	0	0	0
H1B121435R0	H1B121435	BOULKIEMDE	0. No	B1214	1. Male	0. no	0	5. More than 50 yrs old	1. Yes	5. Ate pork before, not now	B1214	2. Piglet concession	0. None	0	0	1. Farmer	0	1	1	1	Strong	2	1	0	0	0	0	0	1	1	0	1	1	0	0	1	0	0	0
H1B121436R0	H1B121436	BOULKIEMDE	0. No	B1214	0. Female	3. epilepsy and headache	1	5. More than 50 yrs old	0. No	3. Eat pork at the village market	B1214	2. Piglet concession	0. None	0	0	1. Farmer	0	0	0	1	Neg	2	1	0	0	0	0	0	1	0	0	1	0	0	0	1	0	0	0
H1B121437R0	H1B121437	BOULKIEMDE	0. No	B1214	0. Female	0. no	1	3. 31-40 yrs old	1. Yes	1. Eat pork at home only	B1214	2. Piglet concession	3. headache only	0	1	2. Housewife	0	0	0	1	Neg	1	1	1		1	1		1	0	1	0	0	0	0	1	0	0
H1B121438R0	H1B121438	BOULKIEMDE	0. No	B1214	1. Male	0. no	0	5. More than 50 yrs old	0. No	3. Eat pork at the village market	B1214	2. Piglet concession	0. None	0	0	1. Farmer	0	0	0	1	Neg	2	1	0	0	0	0	0	1	0	0	1	1	0	0	1	0	0	0
H1B121439R0	H1B121439	BOULKIEMDE	0. No	B1214	1. Male	0. no	0	5. More than 50 yrs old	0. No	1. Eat pork at home only	B1214	2. Piglet concession	0. None	0	0	3. Comm/Salar/Skilled/Unemploed	0	0	0	1	Neg	2	1	0	0	0	0	0	1	0	0	1	1	0	0	1	0	0	0
H1B121440R0	H1B121440	BOULKIEMDE	1. Yes	B1214	0. Female	0. no	0	0. 6-10 yrs old	0. No	1. Eat pork at home only	B1214	2. Piglet concession	0. None	0	0	0. Student	0	0	0	1	Neg	0	1	0	0	0	0	0	1	0	0	0	0	1	0	1	0	0	0
H1B121442R0	H1B121442	BOULKIEMDE	0. No	B1214	1. Male	0. no	0	3. 31-40 yrs old	0. No	3. Eat pork at the village market	B1214	3. Any type of concession	0. None	0	0	1. Farmer	0	0	0	1	Neg	1	1	0	0	0	0	0	1	0	1	0	1	0	0	0	1	0	0
H1B121443R0	H1B121443	BOULKIEMDE	0. No	B1214	1. Male	0. no	1	5. More than 50 yrs old	0. No	1. Eat pork at home only	B1214	3. Any type of concession	0. None	0	0	1. Farmer	0	0	0	1	Neg	2	1	0	0	0	0	0	1	0	0	1	1	0	0	0	1	0	0
H1B121444R0	H1B121444	BOULKIEMDE	0. No	B1214	0. Female	0. no	0	4. 41-50 yrs old	0. No	1. Eat pork at home only	B1214	3. Any type of concession	0. None	0	0	2. Housewife	0	0	0	1	Neg	2	1	0	0	0	0	0	1	0	0	1	0	0	0	0	1	0	0
H1B121445R0	H1B121445	BOULKIEMDE	1. Yes	B1214	1. Male	0. no	0	4. 41-50 yrs old	1. Yes	3. Eat pork at the village market	B1214	3. Any type of concession	0. None	0	0	1. Farmer	0	0	0	1	Neg	2	1	0	0	0	0	0	1	0	0	1	1	1	0	0	1	0	0
H1B121446R0	H1B121446	BOULKIEMDE	0. No	B1214	0. Female	0. no	0	2. 18-30 yrs old	0. No	2. Eat pork in other home	B1214	3. Any type of concession	0. None	0	0	2. Housewife	0	0	0	1	Neg	1	1	0	0	0	0	0	1	0	1	0	0	0	0	0	1	0	0
H1B121447R0	H1B121447	BOULKIEMDE	1. Yes	B1214	0. Female	0. no	0	1. 11-17 yrs old	0. No	1. Eat pork at home only	B1214	3. Any type of concession	0. None	0	0	0. Student	0	0	0	1	Neg	0	1	0	0	0	0	0	1	0	0	0	0	1	0	0	1	0	0
H1B121448R0	H1B121448	BOULKIEMDE	1. Yes	B1214	0. Female	0. no	0	1. 11-17 yrs old	1. Yes	2. Eat pork in other home	B1214	3. Any type of concession	0. None	0	0	0. Student	0	0	0	1	Neg	0	1	0	0	0	0	0	1	0	0	0	0	1	0	0	1	0	0
H1B121449R0	H1B121449	BOULKIEMDE	0. No	B1214	0. Female	0. no	0	2. 18-30 yrs old	1. Yes	1. Eat pork at home only	B1214	3. Any type of concession	0. None	0	0	2. Housewife	0	0	0	1	Neg	1	1	0	0	0	0	0	1	0	1	0	0	0	0	0	1	0	0
H1B121450R0	H1B121450	BOULKIEMDE	0. No	B1214	1. Male	0. no	1	5. More than 50 yrs old	0. No	1. Eat pork at home only	B1214	3. Any type of concession	0. None	0	0	1. Farmer	0	0	0	1	Neg	2	1	0	0	0	0	0	1	0	0	1	1	0	0	0	1	0	0
H1B121451R0	H1B121451	BOULKIEMDE	0. No	B1214	1. Male	0. no	0	5. More than 50 yrs old	1. Yes	5. Ate pork before, not now	B1214	3. Any type of concession	0. None	0	0	1. Farmer	0	0	0	1	Neg	2	1	0	0	0	0	0	1	0	0	1	1	0	0	0	1	0	0
H1B121453R0	H1B121453	BOULKIEMDE	0. No	B1214	1. Male	0. no	0	5. More than 50 yrs old	0. No	3. Eat pork at the village market	B1214	3. Any type of concession	0. None	0	0	1. Farmer	0	0	0	1	Neg	2	1	0	0	0	0	0	1	0	0	1	1	0	0	0	1	0	0
H1B121454R0	H1B121454	BOULKIEMDE	1. Yes	B1214	0. Female	0. no	0	1. 11-17 yrs old	0. No	5. Ate pork before, not now	B1214	3. Any type of concession	0. None	0	0	1. Farmer	0	0	0	1	Neg	0	1	0	0	0	0	0	1	0	0	0	0	1	0	0	1	0	0
H1B121455R0	H1B121455	BOULKIEMDE	1. Yes	B1214	1. Male	0. no	0	0. 6-10 yrs old	1. Yes	1. Eat pork at home only	B1214	3. Any type of concession	0. None	0	0	0. Student	0	0	0	1	Neg	0	1	0	0	0	0	0	1	0	0	0	1	1	0	0	1	0	0
H1B121456R0	H1B121456	BOULKIEMDE	0. No	B1214	0. Female	0. no	0	5. More than 50 yrs old	0. No	5. Ate pork before, not now	B1214	3. Any type of concession	0. None	0	0	2. Housewife	0	0	0	1	Neg	2	1	0	0	0	0	0	1	0	0	1	0	0	0	0	1	0	0
H1B121457R0	H1B121457	BOULKIEMDE	0. No	B1214	1. Male	0. no	0	5. More than 50 yrs old	0. No	0. Never ate pork	B1214	3. Any type of concession	0. None	0	0	1. Farmer	0	0	0	1	Neg	2	1	0	0	0	0	0	1	0	0	1	1	0	0	0	1	0	0
H1B121458R0	H1B121458	BOULKIEMDE	1. Yes	B1214	1. Male	0. no	0	2. 18-30 yrs old	0. No	3. Eat pork at the village market	B1214	3. Any type of concession	0. None	0	0	1. Farmer	0	0	0	1	Neg	1	1	0	0	0	0	0	1	0	1	0	1	1	0	0	1	0	0
H1B121459R0	H1B121459	BOULKIEMDE	0. No	B1214	0. Female	0. no	0	3. 31-40 yrs old	0. No	0. Never ate pork	B1214	3. Any type of concession	0. None	0	0	2. Housewife	0	0	0	1	Neg	1	1	0	0	0	0	0	1	0	1	0	0	0	0	0	1	0	0
H1B121460R0	H1B121460	BOULKIEMDE	1. Yes	B1214	0. Female	0. no	0	1. 11-17 yrs old	0. No	0. Never ate pork	B1214	3. Any type of concession	0. None	0	0	0. Student	0	0	0	1	Neg	0	1	0	0	0	0	0	1	0	0	0	0	1	0	0	1	0	0
H1B121462R0	H1B121462	BOULKIEMDE	0. No	B1214	1. Male	0. no	0	4. 41-50 yrs old	1. Yes	3. Eat pork at the village market	B1214	3. Any type of concession	0. None	0	0	1. Farmer	0	0	0	1	Neg	2	1	0	0	0	0	0	1	0	0	1	1	0	0	0	1	0	0
H1B121463R0	H1B121463	BOULKIEMDE	0. No	B1214	0. Female	0. no	0	2. 18-30 yrs old	0. No	5. Ate pork before, not now	B1214	3. Any type of concession	0. None	0	0	1. Farmer	0	0	0	1	Neg	1	1	0	0	0	0	0	1	0	1	0	0	0	0	0	1	0	0
H1B121465R0	H1B121465	BOULKIEMDE	0. No	B1214	0. Female	0. no	0	2. 18-30 yrs old	0. No	1. Eat pork at home only	B1214	3. Any type of concession	0. None	0	0	2. Housewife	0	0	0	1	Neg	1	1	0	0	0	0	0	1	0	1	0	0	0	0	0	1	0	0
H1B121468R0	H1B121468	BOULKIEMDE	0. No	B1214	0. Female	0. no	0	3. 31-40 yrs old	1. Yes	1. Eat pork at home only	B1214	3. Any type of concession	0. None	0	0	2. Housewife	0	0	0	1	Neg	1	1	0	0	0	0	0	1	0	1	0	0	0	0	0	1	0	0
H1B121469R0	H1B121469	BOULKIEMDE	0. No	B1214	0. Female	0. no	0	3. 31-40 yrs old	0. No	1. Eat pork at home only	B1214	3. Any type of concession	0. None	0	0	2. Housewife	0	0	0	1	Neg	1	1	0	0	0	0	0	1	0	1	0	0	0	0	0	1	0	0
H1B121470R0	H1B121470	BOULKIEMDE	0. No	B1214	0. Female	0. no	0	5. More than 50 yrs old	0. No	3. Eat pork at the village market	B1214	3. Any type of concession	0. None	0	0	2. Housewife	0	0	0	1	Neg	2	1	0	0	0	0	0	1	0	0	1	0	0	0	0	1	0	0
H1B121471R0	H1B121471	BOULKIEMDE	0. No	B1214	1. Male	0. no	0	5. More than 50 yrs old	0. No	0. Never ate pork	B1214	3. Any type of concession	0. None	0	0	1. Farmer	0	0	0	1	Neg	2	1	0	0	0	0	0	1	0	0	1	1	0	0	0	1	0	0
H1B121473R0	H1B121473	BOULKIEMDE	0. No	B1214	0. Female	0. no	0	5. More than 50 yrs old	0. No	3. Eat pork at the village market	B1214	3. Any type of concession	0. None	0	0	2. Housewife	0	0	0	1	Neg	2	1	0	0	0	0	0	1	0	0	1	0	0	0	0	1	0	0
H1B121475R0	H1B121475	BOULKIEMDE	0. No	B1214	1. Male	0. no	0	1. 11-17 yrs old	0. No	3. Eat pork at the village market	B1214	3. Any type of concession	0. None	0	0	1. Farmer	0	0	0	1	Neg	0	1	0	0	0	0	0	1	0	0	0	1	0	0	0	1	0	0
H1B121476R0	H1B121476	BOULKIEMDE	0. No	B1214	0. Female	0. no	1	3. 31-40 yrs old	0. No	5. Ate pork before, not now	B1214	3. Any type of concession	0. None	0	0	2. Housewife	0	0	0	1	Neg	1	1	0	0	0	0	0	1	0	1	0	0	0	0	0	1	0	0
H1B121477R0	H1B121477	BOULKIEMDE	0. No	B1214	0. Female	0. no	1	5. More than 50 yrs old	0. No	1. Eat pork at home only	B1214	3. Any type of concession	1. epilepsy only	1	0	1. Farmer	0	0	0	1	Neg	2	1	0	1			1	1	0	0	1	0	0	0	0	1	0	0
H1B121478R0	H1B121478	BOULKIEMDE	0. No	B1214	0. Female	0. no	0	4. 41-50 yrs old	0. No	3. Eat pork at the village market	B1214	3. Any type of concession	0. None	0	0	2. Housewife	0	0	0	1	Neg	2	1	0	0	0	0	0	1	0	0	1	0	0	0	0	1	0	0
H1B121479R0	H1B121479	BOULKIEMDE	0. No	B1214	0. Female	0. no	0	5. More than 50 yrs old	0. No	5. Ate pork before, not now	B1214	3. Any type of concession	0. None	0	0	2. Housewife	0	0	0	1	Neg	2	1	0	0	0	0	0	1	0	0	1	0	0	0	0	1	0	0
H1B121480R0	H1B121480	BOULKIEMDE	0. No	B1214	0. Female	0. no	0	3. 31-40 yrs old	0. No	3. Eat pork at the village market	B1214	3. Any type of concession	0. None	0	0	2. Housewife	0	0	0	1	Neg	1	1	0	0	0	0	0	1	0	1	0	0	0	0	0	1	0	0
H1B130201R0	H1B130201	BOULKIEMDE	0. No	B1302	0. Female	1. epilepsy	1	2. 18-30 yrs old	0. No	5. Ate pork before, not now	B1302	1. Sow concession	1. epilepsy only	1	0	2. Housewife	0	0	0	1	Neg	1	1	0	1			1	1	0	1	0	0	0	0	0	0	0	0
H1B130202R0	H1B130202	BOULKIEMDE	1. Yes	B1302	0. Female	0. no	0	2. 18-30 yrs old	0. No	3. Eat pork at the village market	B1302	1. Sow concession	0. None	0	0	2. Housewife	0	0	0	1	Neg	1	1	0	0	0	0	0	1	0	1	0	0	1	0	0	0	0	0
H1B130203R0	H1B130203	BOULKIEMDE	0. No	B1302	1. Male	0. no	0	5. More than 50 yrs old	0. No	0. Never ate pork	B1302	1. Sow concession	0. None	0	0	1. Farmer	0	0	0	1	Neg	2	1	0	0	0	0	0	1	0	0	1	1	0	0	0	0	0	0
H1B130205R0	H1B130205	BOULKIEMDE	1. Yes	B1302	0. Female	0. no	0	0. 6-10 yrs old	0. No	1. Eat pork at home only	B1302	1. Sow concession	0. None	0	0	0. Student	0	0	0	1	Neg	0	1	0	0	0	0	0	1	0	0	0	0	1	0	0	0	0	0
H1B130206R0	H1B130206	BOULKIEMDE	1. Yes	B1302	0. Female	0. no	0	0. 6-10 yrs old	0. No	3. Eat pork at the village market	B1302	1. Sow concession	0. None	0	0	0. Student	0	0	0	1	Neg	0	1	0	0	0	0	0	1	0	0	0	0	1	0	0	0	0	0
H1B130207R0	H1B130207	BOULKIEMDE	0. No	B1302	0. Female	0. no	0	4. 41-50 yrs old	0. No	1. Eat pork at home only	B1302	1. Sow concession	0. None	0	0	2. Housewife	0	0	0	1	Neg	2	1	0	0	0	0	0	1	0	0	1	0	0	0	0	0	0	0
H1B130209R0	H1B130209	BOULKIEMDE	0. No	B1302	0. Female	0. no	0	1. 11-17 yrs old	0. No	0. Never ate pork	B1302	1. Sow concession	0. None	0	0	2. Housewife	0	0	0	1	Neg	0	1	0	0	0	0	0	1	0	0	0	0	0	0	0	0	0	0
H1B130210R0	H1B130210	BOULKIEMDE	0. No	B1302	1. Male	0. no	0	4. 41-50 yrs old	0. No	5. Ate pork before, not now	B1302	1. Sow concession	0. None	0	0	1. Farmer	0	0	0	1	Neg	2	1	0	0	0	0	0	1	0	0	1	1	0	0	0	0	0	0
H1B130211R0	H1B130211	BOULKIEMDE	1. Yes	B1302	1. Male	0. no	1	2. 18-30 yrs old	0. No	4. Eat pork in another village market	B1302	2. Piglet concession	0. None	0	0	0. Student	0	0	0	1	Neg	1	1	0	0	0	0	0	1	0	1	0	1	1	0	1	0	0	0
H1B130213R0	H1B130213	BOULKIEMDE	0. No	B1302	0. Female	0. no	0	3. 31-40 yrs old	0. No	1. Eat pork at home only	B1302	2. Piglet concession	0. None	0	0	2. Housewife	0	0	0	1	Neg	1	1	0	0	0	0	0	1	0	1	0	0	0	0	1	0	0	0
H1B130214R0	H1B130214	BOULKIEMDE	1. Yes	B1302	1. Male	0. no	0	0. 6-10 yrs old	0. No	1. Eat pork at home only	B1302	2. Piglet concession	0. None	0	0	0. Student	0	0	0	1	Neg	0	1	0	0	0	0	0	1	0	0	0	1	1	0	1	0	0	0
H1B130215R0	H1B130215	BOULKIEMDE	0. No	B1302	0. Female	0. no	0	5. More than 50 yrs old	0. No	5. Ate pork before, not now	B1302	2. Piglet concession	0. None	0	0	2. Housewife	0	0	0	1	Neg	2	1	0	0	0	0	0	1	0	0	1	0	0	0	1	0	0	0
H1B130216R0	H1B130216	BOULKIEMDE	0. No	B1302	0. Female	0. no	0	2. 18-30 yrs old	0. No	3. Eat pork at the village market	B1302	2. Piglet concession	0. None	0	0	2. Housewife	0	0	0	1	Neg	1	1	0	0	0	0	0	1	0	1	0	0	0	0	1	0	0	0
H1B130217R0	H1B130217	BOULKIEMDE	1. Yes	B1302	1. Male	0. no	0	1. 11-17 yrs old	0. No	1. Eat pork at home only	B1302	2. Piglet concession	0. None	0	0	0. Student	0	0	0	1	Neg	0	1	0	0	0	0	0	1	0	0	0	1	1	0	1	0	0	0
H1B130218R0	H1B130218	BOULKIEMDE	1. Yes	B1302	0. Female	0. no	0	1. 11-17 yrs old	0. No	3. Eat pork at the village market	B1302	2. Piglet concession	0. None	0	0	0. Student	0	0	0	1	Neg	0	1	0	0	0	0	0	1	0	0	0	0	1	0	1	0	0	0
H1B130219R0	H1B130219	BOULKIEMDE	1. Yes	B1302	1. Male	0. no	0	1. 11-17 yrs old	0. No	1. Eat pork at home only	B1302	2. Piglet concession	0. None	0	0	0. Student	0	0	0	1	Neg	0	1	0	0	0	0	0	1	0	0	0	1	1	0	1	0	0	0
H1B130220R0	H1B130220	BOULKIEMDE	0. No	B1302	0. Female	0. no	0	5. More than 50 yrs old	0. No	5. Ate pork before, not now	B1302	2. Piglet concession	0. None	0	0	2. Housewife	0	0	0	1	Neg	2	1	0	0	0	0	0	1	0	0	1	0	0	0	1	0	0	0
H1B130221R0	H1B130221	BOULKIEMDE	1. Yes	B1302	1. Male	0. no	0	1. 11-17 yrs old	0. No	1. Eat pork at home only	B1302	2. Piglet concession	0. None	0	0	0. Student	0	0	0	1	Neg	0	1	0	0	0	0	0	1	0	0	0	1	1	0	1	0	0	0
H1B130222R0	H1B130222	BOULKIEMDE	1. Yes	B1302	0. Female	0. no	0	1. 11-17 yrs old	0. No	2. Eat pork in other home	B1302	2. Piglet concession	0. None	0	0	0. Student	0	0	0	1	Neg	0	1	0	0	0	0	0	1	0	0	0	0	1	0	1	0	0	0
H1B130223R0	H1B130223	BOULKIEMDE	0. No	B1302	1. Male	0. no	0	3. 31-40 yrs old	0. No	3. Eat pork at the village market	B1302	2. Piglet concession	0. None	0	0	1. Farmer	0	0	0	1	Neg	1	1	0	0	0	0	0	1	0	1	0	1	0	0	1	0	0	0
H1B130224R0	H1B130224	BOULKIEMDE	0. No	B1302	0. Female	0. no	0	3. 31-40 yrs old	0. No	1. Eat pork at home only	B1302	2. Piglet concession	0. None	0	0	2. Housewife	0	0	0	1	Neg	1	1	0	0	0	0	0	1	0	1	0	0	0	0	1	0	0	0
H1B130225R0	H1B130225	BOULKIEMDE	0. No	B1302	1. Male	0. no	0	5. More than 50 yrs old	0. No	4. Eat pork in another village market	B1302	2. Piglet concession	0. None	0	0	1. Farmer	0	0	0	1	Neg	2	1	0	0	0	0	0	1	0	0	1	1	0	0	1	0	0	0
H1B130226R0	H1B130226	BOULKIEMDE	0. No	B1302	0. Female	0. no	1	4. 41-50 yrs old	1. Yes	1. Eat pork at home only	B1302	2. Piglet concession	0. None	0	0	2. Housewife	0	0	0	1	Neg	2	1	0	0	0	0	0	1	0	0	1	0	0	0	1	0	0	0
H1B130227R0	H1B130227	BOULKIEMDE	0. No	B1302	1. Male	0. no	0	2. 18-30 yrs old	0. No	3. Eat pork at the village market	B1302	2. Piglet concession	0. None	0	0	1. Farmer	0	0	0	1	Neg	1	1	0	0	0	0	0	1	0	1	0	1	0	0	1	0	0	0
H1B130228R0	H1B130228	BOULKIEMDE	0. No	B1302	0. Female	0. no	0	5. More than 50 yrs old	0. No	1. Eat pork at home only	B1302	2. Piglet concession	0. None	0	0	3. Comm/Salar/Skilled/Unemploed	0	0	0	1	Neg	2	1	0	0	0	0	0	1	0	0	1	0	0	0	1	0	0	0
H1B130229R0	H1B130229	BOULKIEMDE	1. Yes	B1302	0. Female	0. no	0	1. 11-17 yrs old	0. No	0. Never ate pork	B1302	2. Piglet concession	0. None	0	0	0. Student	0	0	0	1	Neg	0	1	0	0	0	0	0	1	0	0	0	0	1	0	1	0	0	0
H1B130231R0	H1B130231	BOULKIEMDE	0. No	B1302	1. Male	0. no	0	5. More than 50 yrs old	0. No	1. Eat pork at home only	B1302	2. Piglet concession	0. None	0	0	1. Farmer	0	0	0	1	Neg	2	1	0	0	0	0	0	1	0	0	1	1	0	0	1	0	0	0
H1B130232R0	H1B130232	BOULKIEMDE	0. No	B1302	0. Female	0. no	0	2. 18-30 yrs old	0. No	3. Eat pork at the village market	B1302	2. Piglet concession	0. None	0	0	2. Housewife	0	0	0	1	Neg	1	1	0	0	0	0	0	1	0	1	0	0	0	0	1	0	0	0
H1B130233R0	H1B130233	BOULKIEMDE	0. No	B1302	0. Female	0. no	0	3. 31-40 yrs old	0. No	0. Never ate pork	B1302	2. Piglet concession	0. None	0	0	2. Housewife	0	0	0	1	Neg	1	1	0	0	0	0	0	1	0	1	0	0	0	0	1	0	0	0
H1B130234R0	H1B130234	BOULKIEMDE	1. Yes	B1302	0. Female	3. epilepsy and headache	1	2. 18-30 yrs old	0. No	5. Ate pork before, not now	B1302	2. Piglet concession	4. epilepsy and headache	1	1	2. Housewife	0	0	0	1	Neg	1	1		1		1	1	1	0	1	0	0	1	0	1	0	1	1
H1B130235R0	H1B130235	BOULKIEMDE	0. No	B1302	1. Male	0. no	0	0. 6-10 yrs old	0. No	0. Never ate pork	B1302	2. Piglet concession	0. None	0	0	1. Farmer	0	0	0	1	Neg	0	1	0	0	0	0	0	1	0	0	0	1	0	0	1	0	0	0
H1B130236R0	H1B130236	BOULKIEMDE	0. No	B1302	0. Female	0. no	0	3. 31-40 yrs old	0. No	5. Ate pork before, not now	B1302	2. Piglet concession	0. None	0	0	2. Housewife	0	0	0	1	Neg	1	1	0	0	0	0	0	1	0	1	0	0	0	0	1	0	0	0
H1B130237R0	H1B130237	BOULKIEMDE	0. No	B1302	1. Male	0. no	0	0. 6-10 yrs old	0. No	1. Eat pork at home only	B1302	2. Piglet concession	0. None	0	0	1. Farmer	0	0	0	1	Neg	0	1	0	0	0	0	0	1	0	0	0	1	0	0	1	0	0	0
H1B130238R0	H1B130238	BOULKIEMDE	1. Yes	B1302	1. Male	0. no	1	3. 31-40 yrs old	0. No	3. Eat pork at the village market	B1302	2. Piglet concession	0. None	0	0	1. Farmer	0	0	0	1	Neg	1	1	0	0	0	0	0	1	0	1	0	1	1	0	1	0	0	0
H1B130239R0	H1B130239	BOULKIEMDE	0. No	B1302	1. Male	0. no	0	2. 18-30 yrs old	0. No	3. Eat pork at the village market	B1302	2. Piglet concession	0. None	0	0	1. Farmer	0	0	0	1	Neg	1	1	0	0	0	0	0	1	0	1	0	1	0	0	1	0	0	0
H1B130241R0	H1B130241	BOULKIEMDE	0. No	B1302	1. Male	0. no	0	4. 41-50 yrs old	0. No	1. Eat pork at home only	B1302	3. Any type of concession	0. None	0	0	1. Farmer	0	0	0	1	Neg	2	1	0	0	0	0	0	1	0	0	1	1	0	0	0	1	0	0
H1B130242R0	H1B130242	BOULKIEMDE	0. No	B1302	1. Male	0. no	0	2. 18-30 yrs old	0. No	3. Eat pork at the village market	B1302	3. Any type of concession	0. None	0	0	3. Comm/Salar/Skilled/Unemploed	0	0	0	1	Neg	1	1	0	0	0	0	0	1	0	1	0	1	0	0	0	1	0	0
H1B130243R0	H1B130243	BOULKIEMDE	1. Yes	B1302	0. Female	0. no	0	1. 11-17 yrs old	1. Yes	1. Eat pork at home only	B1302	3. Any type of concession	0. None	0	0	0. Student	0	0	0	1	Neg	0	1	0	0	0	0	0	1	0	0	0	0	1	0	0	1	0	0
H1B130244R0	H1B130244	BOULKIEMDE	0. No	B1302	0. Female	0. no	0	5. More than 50 yrs old	0. No	3. Eat pork at the village market	B1302	3. Any type of concession	0. None	0	0	2. Housewife	0	0	0	1	Neg	2	1	0	0	0	0	0	1	0	0	1	0	0	0	0	1	0	0
H1B130245R0	H1B130245	BOULKIEMDE	0. No	B1302	1. Male	0. no	0	3. 31-40 yrs old	0. No	3. Eat pork at the village market	B1302	3. Any type of concession	0. None	0	0	1. Farmer	0	0	0	1	Neg	1	1	0	0	0	0	0	1	0	1	0	1	0	0	0	1	0	0
H1B130246R0	H1B130246	BOULKIEMDE	0. No	B1302	1. Male	0. no	0	5. More than 50 yrs old	0. No	3. Eat pork at the village market	B1302	3. Any type of concession	0. None	0	0	1. Farmer	0	0	0	1	Neg	2	1	0	0	0	0	0	1	0	0	1	1	0	0	0	1	0	0
H1B130247R0	H1B130247	BOULKIEMDE	0. No	B1302	1. Male	0. no	0	5. More than 50 yrs old	0. No	3. Eat pork at the village market	B1302	3. Any type of concession	0. None	0	0	1. Farmer	0	0	0	1	Neg	2	1	0	0	0	0	0	1	0	0	1	1	0	0	0	1	0	0
H1B130249R0	H1B130249	BOULKIEMDE	0. No	B1302	1. Male	0. no	0	4. 41-50 yrs old	0. No	1. Eat pork at home only	B1302	3. Any type of concession	0. None	0	0	2. Housewife	0	0	0	1	Neg	2	1	0	0	0	0	0	1	0	0	1	1	0	0	0	1	0	0
H1B130250R0	H1B130250	BOULKIEMDE	0. No	B1302	0. Female	0. no	0	2. 18-30 yrs old	0. No	0. Never ate pork	B1302	3. Any type of concession	0. None	0	0	2. Housewife	0	0	0	1	Neg	1	1	0	0	0	0	0	1	0	1	0	0	0	0	0	1	0	0
H1B130251R0	H1B130251	BOULKIEMDE	0. No	B1302	1. Male	0. no	0	5. More than 50 yrs old	0. No	0. Never ate pork	B1302	3. Any type of concession	0. None	0	0	1. Farmer	0	0	0	1	Neg	2	1	0	0	0	0	0	1	0	0	1	1	0	0	0	1	0	0
H1B130252R0	H1B130252	BOULKIEMDE	0. No	B1302	0. Female	0. no	0	5. More than 50 yrs old	1. Yes	0. Never ate pork	B1302	3. Any type of concession	0. None	0	0	2. Housewife	0	0	0	1	Neg	2	1	0	0	0	0	0	1	0	0	1	0	0	0	0	1	0	0
H1B130253R0	H1B130253	BOULKIEMDE	0. No	B1302	0. Female	0. no	0	5. More than 50 yrs old	0. No	0. Never ate pork	B1302	3. Any type of concession	0. None	0	0	2. Housewife	0	0	0	1	Neg	2	1	0	0	0	0	0	1	0	0	1	0	0	0	0	1	0	0
H1B130257R0	H1B130257	BOULKIEMDE	0. No	B1302	0. Female	2. headache	1	3. 31-40 yrs old	0. No	0. Never ate pork	B1302	3. Any type of concession	3. headache only	0	1	2. Housewife	0	0	0	1	Neg	1	1	1		1	1		1	0	1	0	0	0	0	0	1	0
H1B130261R0	H1B130261	BOULKIEMDE	1. Yes	B1302	1. Male	0. no	0	0. 6-10 yrs old	1. Yes	0. Never ate pork	B1302	3. Any type of concession	0. None	0	0	0. Student	0	0	0	1	Neg	0	1	0	0	0	0	0	1	0	0	0	1	1	0	0	1	0	0
H1B130262R0	H1B130262	BOULKIEMDE	0. No	B1302	0. Female	0. no	0	0. 6-10 yrs old	0. No	0. Never ate pork	B1302	3. Any type of concession	0. None	0	0	2. Housewife	0	0	0	1	Neg	0	1	0	0	0	0	0	1	0	0	0	0	0	0	0	1	0	0
H1B130263R0	H1B130263	BOULKIEMDE	0. No	B1302	0. Female	0. no	0	4. 41-50 yrs old	0. No	2. Eat pork in other home	B1302	3. Any type of concession	0. None	0	0	2. Housewife	0	0	0	1	Neg	2	1	0	0	0	0	0	1	0	0	1	0	0	0	0	1	0	0
H1B130264R0	H1B130264	BOULKIEMDE	0. No	B1302	0. Female	0. no	0	2. 18-30 yrs old	0. No	0. Never ate pork	B1302	3. Any type of concession	0. None	0	0	2. Housewife	0	0	0	1	Neg	1	1	0	0	0	0	0	1	0	1	0	0	0	0	0	1	0	0
H1B130265R0	H1B130265	BOULKIEMDE	0. No	B1302	0. Female	0. no	0	5. More than 50 yrs old	0. No	0. Never ate pork	B1302	3. Any type of concession	0. None	0	0	2. Housewife	0	0	0	1	Neg	2	1	0	0	0	0	0	1	0	0	1	0	0	0	0	1	0	0
H1B130267R0	H1B130267	BOULKIEMDE	0. No	B1302	0. Female	0. no	0	0. 6-10 yrs old	0. No	0. Never ate pork	B1302	3. Any type of concession	0. None	0	0	3. Comm/Salar/Skilled/Unemploed	0	0	0	1	Neg	0	1	0	0	0	0	0	1	0	0	0	0	0	0	0	1	0	0
H1B130268R0	H1B130268	BOULKIEMDE	0. No	B1302	0. Female	0. no	0	2. 18-30 yrs old	0. No	5. Ate pork before, not now	B1302	3. Any type of concession	0. None	0	0	2. Housewife	0	0	0	1	Neg	1	1	0	0	0	0	0	1	0	1	0	0	0	0	0	1	0	0
H1B130271R0	H1B130271	BOULKIEMDE	1. Yes	B1302	1. Male	0. no	1	0. 6-10 yrs old	1. Yes	0. Never ate pork	B1302	3. Any type of concession	0. None	0	0	0. Student	0	0	0	1	Neg	0	1	0	0	0	0	0	1	0	0	0	1	1	0	0	1	0	0
H1B130272R0	H1B130272	BOULKIEMDE	1. Yes	B1302	0. Female	0. no	0	1. 11-17 yrs old	0. No	1. Eat pork at home only	B1302	3. Any type of concession	0. None	0	0	0. Student	0	0	0	1	Neg	0	1	0	0	0	0	0	1	0	0	0	0	1	0	0	1	0	0
H1B130274R0	H1B130274	BOULKIEMDE	0. No	B1302	1. Male	0. no	0	2. 18-30 yrs old	0. No	0. Never ate pork	B1302	3. Any type of concession	0. None	0	0	1. Farmer	0	0	0	1	Neg	1	1	0	0	0	0	0	1	0	1	0	1	0	0	0	1	0	0
H1B130276R0	H1B130276	BOULKIEMDE	1. Yes	B1302	1. Male	0. no	0	3. 31-40 yrs old	0. No	1. Eat pork at home only	B1302	3. Any type of concession	0. None	0	0	1. Farmer	0	0	0	1	Neg	1	1	0	0	0	0	0	1	0	1	0	1	1	0	0	1	0	0
H1B130501R0	H1B130501	BOULKIEMDE	0. No	B1305	0. Female	0. no	0	4. 41-50 yrs old	0. No	1. Eat pork at home only	B1305	1. Sow concession	0. None	0	0	2. Housewife	0	0	0	1	Neg	2	1	0	0	0	0	0	1	0	0	1	0	0	0	0	0	0	0
H1B130502R0	H1B130502	BOULKIEMDE	0. No	B1305	1. Male	0. no	0	4. 41-50 yrs old	0. No	3. Eat pork at the village market	B1305	1. Sow concession	0. None	0	0	1. Farmer	0	0	0	1	Neg	2	1	0	0	0	0	0	1	0	0	1	1	0	0	0	0	0	0
H1B130503R0	H1B130503	BOULKIEMDE	0. No	B1305	1. Male	0. no	0	2. 18-30 yrs old	0. No	3. Eat pork at the village market	B1305	1. Sow concession	0. None	0	0	1. Farmer	0	0	0	1	Neg	1	1	0	0	0	0	0	1	0	1	0	1	0	0	0	0	0	0
H1B130504R0	H1B130504	BOULKIEMDE	1. Yes	B1305	1. Male	0. no	0	1. 11-17 yrs old	0. No	1. Eat pork at home only	B1305	1. Sow concession	0. None	0	0	0. Student	0	0	0	1	Neg	0	1	0	0	0	0	0	1	0	0	0	1	1	0	0	0	0	0
H1B130505R0	H1B130505	BOULKIEMDE	0. No	B1305	0. Female	0. no	0	3. 31-40 yrs old	0. No	5. Ate pork before, not now	B1305	1. Sow concession	0. None	0	0	2. Housewife	0	0	0	1	Neg	1	1	0	0	0	0	0	1	0	1	0	0	0	0	0	0	0	0
H1B130506R0	H1B130506	BOULKIEMDE	0. No	B1305	0. Female	0. no	0	5. More than 50 yrs old	0. No	1. Eat pork at home only	B1305	1. Sow concession	0. None	0	0	2. Housewife	0	0	0	1	Neg	2	1	0	0	0	0	0	1	0	0	1	0	0	0	0	0	0	0
H1B130507R0	H1B130507	BOULKIEMDE	0. No	B1305	0. Female	0. no	0	3. 31-40 yrs old	0. No	1. Eat pork at home only	B1305	1. Sow concession	0. None	0	0	3. Comm/Salar/Skilled/Unemploed	0	0	0	1	Neg	1	1	0	0	0	0	0	1	0	1	0	0	0	0	0	0	0	0
H1B130508R0	H1B130508	BOULKIEMDE	0. No	B1305	1. Male	0. no	0	5. More than 50 yrs old	0. No	3. Eat pork at the village market	B1305	1. Sow concession	0. None	0	0	1. Farmer	0	0	0	1	Neg	2	1	0	0	0	0	0	1	0	0	1	1	0	0	0	0	0	0
H1B130510R0	H1B130510	BOULKIEMDE	1. Yes	B1305	1. Male	2. headache	1	1. 11-17 yrs old	0. No	1. Eat pork at home only	B1305	1. Sow concession	0. None	0	0	0. Student	0	0	0	1	Neg	0	1	0	0	0	0	0	1	0	0	0	1	1	0	0	0	0	0
H1B130511R0	H1B130511	BOULKIEMDE	0. No	B1305	0. Female	0. no	0	2. 18-30 yrs old	0. No	1. Eat pork at home only	B1305	2. Piglet concession	0. None	0	0	2. Housewife	0	0	0	1	Neg	1	1	0	0	0	0	0	1	0	1	0	0	0	0	1	0	0	0
H1B130512R0	H1B130512	BOULKIEMDE	1. Yes	B1305	1. Male	0. no	0	1. 11-17 yrs old	0. No	3. Eat pork at the village market	B1305	2. Piglet concession	0. None	0	0	0. Student	0	0	0	1	Neg	0	1	0	0	0	0	0	1	0	0	0	1	1	0	1	0	0	0
H1B130513R0	H1B130513	BOULKIEMDE	1. Yes	B1305	1. Male	0. no	1	4. 41-50 yrs old	0. No	1. Eat pork at home only	B1305	2. Piglet concession	3. headache only	0	1	1. Farmer	0	0	0	1	Neg	2	1	1		1	1		1	0	0	1	1	1	0	1	0	0
H1B130514R0	H1B130514	BOULKIEMDE	0. No	B1305	0. Female	0. no	0	3. 31-40 yrs old	0. No	3. Eat pork at the village market	B1305	2. Piglet concession	0. None	0	0	1. Farmer	0	0	0	1	Neg	1	1	0	0	0	0	0	1	0	1	0	0	0	0	1	0	0	0
H1B130515R0	H1B130515	BOULKIEMDE	0. No	B1305	1. Male	0. no	0	1. 11-17 yrs old	0. No	1. Eat pork at home only	B1305	2. Piglet concession	0. None	0	0	1. Farmer	0	0	0	1	Neg	0	1	0	0	0	0	0	1	0	0	0	1	0	0	1	0	0	0
H1B130518R0	H1B130518	BOULKIEMDE	1. Yes	B1305	1. Male	0. no	1	1. 11-17 yrs old	0. No	1. Eat pork at home only	B1305	2. Piglet concession	3. headache only	0	1	0. Student	0	0	0	1	Neg	0	1	1		1	1		1	0	0	0	1	1	0	1	0	0
H1B130519R0	H1B130519	BOULKIEMDE	1. Yes	B1305	1. Male	0. no	0	1. 11-17 yrs old	0. No	4. Eat pork in another village market	B1305	2. Piglet concession	0. None	0	0	0. Student	0	0	0	1	Neg	0	1	0	0	0	0	0	1	0	0	0	1	1	0	1	0	0	0
H1B130520R0	H1B130520	BOULKIEMDE	1. Yes	B1305	0. Female	0. no	0	0. 6-10 yrs old	0. No	1. Eat pork at home only	B1305	2. Piglet concession	0. None	0	0	0. Student	0	0	0	1	Neg	0	1	0	0	0	0	0	1	0	0	0	0	1	0	1	0	0	0
H1B130522R0	H1B130522	BOULKIEMDE	1. Yes	B1305	1. Male	0. no	0	1. 11-17 yrs old	0. No	1. Eat pork at home only	B1305	2. Piglet concession	0. None	0	0	0. Student	0	0	0	1	Neg	0	1	0	0	0	0	0	1	0	0	0	1	1	0	1	0	0	0
H1B130523R0	H1B130523	BOULKIEMDE	0. No	B1305	1. Male	1. epilepsy	1	5. More than 50 yrs old	0. No	3. Eat pork at the village market	B1305	2. Piglet concession	0. None	0	0	1. Farmer	0	0	0	1	Neg	2	1	0	0	0	0	0	1	0	0	1	1	0	0	1	0	0	0
H1B130524R0	H1B130524	BOULKIEMDE	0. No	B1305	1. Male	0. no	0	3. 31-40 yrs old	0. No	0. Never ate pork	B1305	2. Piglet concession	0. None	0	0	1. Farmer	0	0	0	1	Neg	1	1	0	0	0	0	0	1	0	1	0	1	0	0	1	0	0	0
H1B130525R0	H1B130525	BOULKIEMDE	1. Yes	B1305	1. Male	0. no	0	1. 11-17 yrs old	0. No	1. Eat pork at home only	B1305	2. Piglet concession	0. None	0	0	0. Student	0	0	0	1	Neg	0	1	0	0	0	0	0	1	0	0	0	1	1	0	1	0	0	0
H1B130526R0	H1B130526	BOULKIEMDE	0. No	B1305	0. Female	0. no	0	2. 18-30 yrs old	0. No	1. Eat pork at home only	B1305	2. Piglet concession	0. None	0	0	2. Housewife	0	0	0	1	Neg	1	1	0	0	0	0	0	1	0	1	0	0	0	0	1	0	0	0
H1B130527R0	H1B130527	BOULKIEMDE	1. Yes	B1305	0. Female	1. epilepsy	0	2. 18-30 yrs old	0. No	0. Never ate pork	B1305	2. Piglet concession	0. None	0	0	2. Housewife	0	1	1	1	Strong	1	1	0	0	0	0	0	1	1	1	0	0	1	0	1	0	0	0
H1B130528R0	H1B130528	BOULKIEMDE	0. No	B1305	1. Male	0. no	0	1. 11-17 yrs old	0. No	1. Eat pork at home only	B1305	2. Piglet concession	0. None	0	0	1. Farmer	0	0	0	1	Neg	0	1	0	0	0	0	0	1	0	0	0	1	0	0	1	0	0	0
H1B130529R0	H1B130529	BOULKIEMDE	0. No	B1305	0. Female	0. no	0	3. 31-40 yrs old	0. No	4. Eat pork in another village market	B1305	2. Piglet concession	0. None	0	0	2. Housewife	0	1	0	1	Weak	1	1	0	0	0	0	0	1	1	1	0	0	0	0	1	0	0	0
H1B130530R0	H1B130530	BOULKIEMDE	1. Yes	B1305	1. Male	0. no	0	1. 11-17 yrs old	0. No	1. Eat pork at home only	B1305	2. Piglet concession	0. None	0	0	1. Farmer	0	0	0	1	Neg	0	1	0	0	0	0	0	1	0	0	0	1	1	0	1	0	0	0
H1B130531R0	H1B130531	BOULKIEMDE	1. Yes	B1305	1. Male	0. no	0	1. 11-17 yrs old	0. No	3. Eat pork at the village market	B1305	2. Piglet concession	0. None	0	0	0. Student	0	0	0	1	Neg	0	1	0	0	0	0	0	1	0	0	0	1	1	0	1	0	0	0
H1B130532R0	H1B130532	BOULKIEMDE	0. No	B1305	0. Female	0. no	0	2. 18-30 yrs old	0. No	1. Eat pork at home only	B1305	2. Piglet concession	0. None	0	0	2. Housewife	0	0	0	1	Neg	1	1	0	0	0	0	0	1	0	1	0	0	0	0	1	0	0	0
H1B130533R0	H1B130533	BOULKIEMDE	0. No	B1305	1. Male	1. epilepsy	1	2. 18-30 yrs old	0. No	5. Ate pork before, not now	B1305	2. Piglet concession	1. epilepsy only	1	0	1. Farmer	0	0	0	1	Neg	1	1	0	1			1	1	0	1	0	1	0	0	1	0	1	1
H1B130534R0	H1B130534	BOULKIEMDE	0. No	B1305	1. Male	0. no	0	5. More than 50 yrs old	0. No	1. Eat pork at home only	B1305	2. Piglet concession	0. None	0	0	1. Farmer	0	0	0	1	Neg	2	1	0	0	0	0	0	1	0	0	1	1	0	0	1	0	0	0
H1B130535R0	H1B130535	BOULKIEMDE	1. Yes	B1305	1. Male	0. no	1	0. 6-10 yrs old	0. No	3. Eat pork at the village market	B1305	2. Piglet concession	1. epilepsy only	1	0	0. Student	0	0	0	1	Neg	0	1	0	1			1	1	0	0	0	1	1	0	1	0	1	1
H1B130536R0	H1B130536	BOULKIEMDE	0. No	B1305	1. Male	0. no	0	3. 31-40 yrs old	0. No	3. Eat pork at the village market	B1305	2. Piglet concession	0. None	0	0	1. Farmer	0	0	0	1	Neg	1	1	0	0	0	0	0	1	0	1	0	1	0	0	1	0	0	0
H1B130537R0	H1B130537	BOULKIEMDE	0. No	B1305	1. Male	0. no	0	0. 6-10 yrs old	0. No	3. Eat pork at the village market	B1305	2. Piglet concession	0. None	0	0	1. Farmer	0	0	0	1	Neg	0	1	0	0	0	0	0	1	0	0	0	1	0	0	1	0	0	0
H1B130538R0	H1B130538	BOULKIEMDE	0. No	B1305	1. Male	0. no	0	5. More than 50 yrs old	0. No	4. Eat pork in another village market	B1305	2. Piglet concession	0. None	0	0	1. Farmer	0	0	0	1	Neg	2	1	0	0	0	0	0	1	0	0	1	1	0	0	1	0	0	0
H1B130539R0	H1B130539	BOULKIEMDE	1. Yes	B1305	0. Female	0. no	0	2. 18-30 yrs old	0. No	4. Eat pork in another village market	B1305	2. Piglet concession	0. None	0	0	3. Comm/Salar/Skilled/Unemploed	0	1	1	1	Strong	1	1	0	0	0	0	0	1	1	1	0	0	1	0	1	0	0	0
H1B130540R0	H1B130540	BOULKIEMDE	1. Yes	B1305	0. Female	0. no	1	0. 6-10 yrs old	0. No	1. Eat pork at home only	B1305	2. Piglet concession	0. None	0	0	0. Student	0	0	0	1	Neg	0	1	0	0	0	0	0	1	0	0	0	0	1	0	1	0	0	0
H1B130541R0	H1B130541	BOULKIEMDE	0. No	B1305	1. Male	0. no	0	3. 31-40 yrs old	0. No	4. Eat pork in another village market	B1305	3. Any type of concession	0. None	0	0	1. Farmer	0	0	0	1	Neg	1	1	0	0	0	0	0	1	0	1	0	1	0	0	0	1	0	0
H1B130542R0	H1B130542	BOULKIEMDE	1. Yes	B1305	0. Female	0. no	0	0. 6-10 yrs old	0. No	0. Never ate pork	B1305	3. Any type of concession	0. None	0	0	0. Student	0	0	0	1	Neg	0	1	0	0	0	0	0	1	0	0	0	0	1	0	0	1	0	0
H1B130543R0	H1B130543	BOULKIEMDE	0. No	B1305	0. Female	0. no	0	0. 6-10 yrs old	1. Yes	0. Never ate pork	B1305	3. Any type of concession	0. None	0	0	2. Housewife	0	0	0	1	Neg	0	1	0	0	0	0	0	1	0	0	0	0	0	0	0	1	0	0
H1B130544R0	H1B130544	BOULKIEMDE	1. Yes	B1305	0. Female	0. no	0	1. 11-17 yrs old	0. No	0. Never ate pork	B1305	3. Any type of concession	0. None	0	0	0. Student	0	0	0	1	Neg	0	1	0	0	0	0	0	1	0	0	0	0	1	0	0	1	0	0
H1B130546R0	H1B130546	BOULKIEMDE	0. No	B1305	1. Male	1. epilepsy	1	4. 41-50 yrs old	0. No	4. Eat pork in another village market	B1305	3. Any type of concession	0. None	0	0	1. Farmer	0	0	0	1	Neg	2	1	0	0	0	0	0	1	0	0	1	1	0	0	0	1	0	0
H1B130547R0	H1B130547	BOULKIEMDE	1. Yes	B1305	1. Male	0. no	0	0. 6-10 yrs old	0. No	0. Never ate pork	B1305	3. Any type of concession	0. None	0	0	0. Student	0	0	0	1	Neg	0	1	0	0	0	0	0	1	0	0	0	1	1	0	0	1	0	0
H1B130549R0	H1B130549	BOULKIEMDE	0. No	B1305	0. Female	0. no	0	1. 11-17 yrs old	1. Yes	0. Never ate pork	B1305	3. Any type of concession	0. None	0	0	0. Student	0	0	0	1	Neg	0	1	0	0	0	0	0	1	0	0	0	0	0	0	0	1	0	0
H1B130550R0	H1B130550	BOULKIEMDE	0. No	B1305	1. Male	0. no	1	5. More than 50 yrs old	0. No	5. Ate pork before, not now	B1305	3. Any type of concession	0. None	0	0	1. Farmer	0	0	0	1	Neg	2	1	0	0	0	0	0	1	0	0	1	1	0	0	0	1	0	0
H1B130553R0	H1B130553	BOULKIEMDE	0. No	B1305	0. Female	0. no	0	2. 18-30 yrs old	0. No	1. Eat pork at home only	B1305	3. Any type of concession	0. None	0	0	2. Housewife	0	0	0	1	Neg	1	1	0	0	0	0	0	1	0	1	0	0	0	0	0	1	0	0
H1B130555R0	H1B130555	BOULKIEMDE	0. No	B1305	0. Female	0. no	0	2. 18-30 yrs old	0. No	0. Never ate pork	B1305	3. Any type of concession	0. None	0	0	2. Housewife	0	0	0	1	Neg	1	1	0	0	0	0	0	1	0	1	0	0	0	0	0	1	0	0
H1B130556R0	H1B130556	BOULKIEMDE	0. No	B1305	0. Female	0. no	0	4. 41-50 yrs old	0. No	5. Ate pork before, not now	B1305	3. Any type of concession	0. None	0	0	2. Housewife	1	0	0	1	Neg	2	1	0	0	0	0	0	1	0	0	1	0	0	1	0	1	0	0
H1B130557R0	H1B130557	BOULKIEMDE	0. No	B1305	0. Female	3. epilepsy and headache	1	4. 41-50 yrs old	0. No	2. Eat pork in other home	B1305	3. Any type of concession	4. epilepsy and headache	1	1	2. Housewife	0	0	0	1	Neg	2	1		1		1	1	1	0	0	1	0	0	0	0	1	1	1
H1B130560R0	H1B130560	BOULKIEMDE	0. No	B1305	0. Female	0. no	0	1. 11-17 yrs old	0. No	1. Eat pork at home only	B1305	3. Any type of concession	0. None	0	0	0. Student	0	0	0	1	Neg	0	1	0	0	0	0	0	1	0	0	0	0	0	0	0	1	0	0
H1B130561R0	H1B130561	BOULKIEMDE	0. No	B1305	1. Male	0. no	0	2. 18-30 yrs old	0. No	5. Ate pork before, not now	B1305	3. Any type of concession	0. None	0	0	1. Farmer	0	0	0	1	Neg	1	1	0	0	0	0	0	1	0	1	0	1	0	0	0	1	0	0
H1B130562R0	H1B130562	BOULKIEMDE	1. Yes	B1305	1. Male	0. no	0	1. 11-17 yrs old	0. No	3. Eat pork at the village market	B1305	3. Any type of concession	0. None	0	0	0. Student	0	0	0	1	Neg	0	1	0	0	0	0	0	1	0	0	0	1	1	0	0	1	0	0
H1B130563R0	H1B130563	BOULKIEMDE	0. No	B1305	1. Male	0. no	1	3. 31-40 yrs old	0. No	0. Never ate pork	B1305	3. Any type of concession	0. None	0	0	1. Farmer	0	0	0	1	Neg	1	1	0	0	0	0	0	1	0	1	0	1	0	0	0	1	0	0
H1B130565R0	H1B130565	BOULKIEMDE	0. No	B1305	1. Male	0. no	0	3. 31-40 yrs old	0. No	3. Eat pork at the village market	B1305	3. Any type of concession	0. None	0	0	1. Farmer	0	0	0	1	Neg	1	1	0	0	0	0	0	1	0	1	0	1	0	0	0	1	0	0
H1B130566R0	H1B130566	BOULKIEMDE	1. Yes	B1305	0. Female	0. no	0	1. 11-17 yrs old	0. No	0. Never ate pork	B1305	3. Any type of concession	0. None	0	0	0. Student	0	0	0	1	Neg	0	1	0	0	0	0	0	1	0	0	0	0	1	0	0	1	0	0
H1B130567R0	H1B130567	BOULKIEMDE	0. No	B1305	1. Male	0. no	0	5. More than 50 yrs old	0. No	3. Eat pork at the village market	B1305	3. Any type of concession	0. None	0	0	1. Farmer	0	0	0	1	Neg	2	1	0	0	0	0	0	1	0	0	1	1	0	0	0	1	0	0
H1B130568R0	H1B130568	BOULKIEMDE	0. No	B1305	1. Male	0. no	0	2. 18-30 yrs old	0. No	3. Eat pork at the village market	B1305	3. Any type of concession	0. None	0	0	1. Farmer	0	0	0	1	Neg	1	1	0	0	0	0	0	1	0	1	0	1	0	0	0	1	0	0
H1B130570R0	H1B130570	BOULKIEMDE	0. No	B1305	1. Male	0. no	0	3. 31-40 yrs old	0. No	5. Ate pork before, not now	B1305	3. Any type of concession	0. None	0	0	1. Farmer	0	0	0	1	Neg	1	1	0	0	0	0	0	1	0	1	0	1	0	0	0	1	0	0
H1B130571R0	H1B130571	BOULKIEMDE	1. Yes	B1305	0. Female	0. no	0	0. 6-10 yrs old	0. No	1. Eat pork at home only	B1305	3. Any type of concession	0. None	0	0	0. Student	0	0	0	1	Neg	0	1	0	0	0	0	0	1	0	0	0	0	1	0	0	1	0	0
H1B130572R0	H1B130572	BOULKIEMDE	1. Yes	B1305	0. Female	0. no	0	0. 6-10 yrs old	0. No	1. Eat pork at home only	B1305	3. Any type of concession	0. None	0	0	0. Student	0	0	0	1	Neg	0	1	0	0	0	0	0	1	0	0	0	0	1	0	0	1	0	0
H1B130573R0	H1B130573	BOULKIEMDE	0. No	B1305	0. Female	0. no	1	2. 18-30 yrs old	1. Yes	0. Never ate pork	B1305	3. Any type of concession	0. None	0	0	2. Housewife	0	0	0	1	Neg	1	1	0	0	0	0	0	1	0	1	0	0	0	0	0	1	0	0
H1B130575R0	H1B130575	BOULKIEMDE	0. No	B1305	0. Female	0. no	0	1. 11-17 yrs old	0. No	1. Eat pork at home only	B1305	3. Any type of concession	0. None	0	0	2. Housewife	0	0	0	1	Neg	0	1	0	0	0	0	0	1	0	0	0	0	0	0	0	1	0	0
H1B130577R0	H1B130577	BOULKIEMDE	0. No	B1305	1. Male	0. no	1	2. 18-30 yrs old	0. No	5. Ate pork before, not now	B1305	3. Any type of concession	0. None	0	0	1. Farmer	0	0	0	1	Neg	1	1	0	0	0	0	0	1	0	1	0	1	0	0	0	1	0	0
H1B130579R0	H1B130579	BOULKIEMDE	0. No	B1305	0. Female	0. no	0	0. 6-10 yrs old	0. No	1. Eat pork at home only	B1305	3. Any type of concession	0. None	0	0	0. Student	0	0	0	1	Neg	0	1	0	0	0	0	0	1	0	0	0	0	0	0	0	1	0	0
H1B140401R0	H1B140401	BOULKIEMDE	0. No	B1404	1. Male	2. headache	1	4. 41-50 yrs old	0. No	3. Eat pork at the village market	B1404	1. Sow concession	3. headache only	0	1	1. Farmer	0	0	0	1	Neg	2	1	1		1	1		1	0	0	1	1	0	0	0	0	0
H1B140402R0	H1B140402	BOULKIEMDE	0. No	B1404	0. Female	3. epilepsy and headache	1	2. 18-30 yrs old	0. No	5. Ate pork before, not now	B1404	1. Sow concession	3. headache only	0	1	2. Housewife	0	0	0	1	Neg	1	1	1		1	1		1	0	1	0	0	0	0	0	0	0
H1B140403R0	H1B140403	BOULKIEMDE	0. No	B1404	0. Female	0. no	0	0. 6-10 yrs old	0. No	1. Eat pork at home only	B1404	1. Sow concession	0. None	0	0	3. Comm/Salar/Skilled/Unemploed	0	0	0	1	Neg	0	1	0	0	0	0	0	1	0	0	0	0	0	0	0	0	0	0
H1B140404R0	H1B140404	BOULKIEMDE	1. Yes	B1404	0. Female	3. epilepsy and headache	1	1. 11-17 yrs old	1. Yes	1. Eat pork at home only	B1404	1. Sow concession	1. epilepsy only	1	0	0. Student	0	0	0	1	Neg	0	1	0	1			1	1	0	0	0	0	1	0	0	0	1	1
H1B140405R0	H1B140405	BOULKIEMDE	1. Yes	B1404	1. Male	1. epilepsy	1	2. 18-30 yrs old	0. No	2. Eat pork in other home	B1404	1. Sow concession	0. None	0	0	1. Farmer	0	0	0	1	Neg	1	1	0	0	0	0	0	1	0	1	0	1	1	0	0	0	0	0
H1B140406R0	H1B140406	BOULKIEMDE	0. No	B1404	0. Female	0. no	1	2. 18-30 yrs old	0. No	1. Eat pork at home only	B1404	1. Sow concession	3. headache only	0	1	2. Housewife	0	0	0	1	Neg	1	1	1		1	1		1	0	1	0	0	0	0	0	0	0
H1B140408R0	H1B140408	BOULKIEMDE	0. No	B1404	1. Male	0. no	0	5. More than 50 yrs old	0. No	1. Eat pork at home only	B1404	1. Sow concession	0. None	0	0	1. Farmer	0	0	0	1	Neg	2	1	0	0	0	0	0	1	0	0	1	1	0	0	0	0	0	0
H1B140410R0	H1B140410	BOULKIEMDE	0. No	B1404	0. Female	0. no	0	3. 31-40 yrs old	0. No	1. Eat pork at home only	B1404	1. Sow concession	0. None	0	0	2. Housewife	0	0	0	1	Neg	1	1	0	0	0	0	0	1	0	1	0	0	0	0	0	0	0	0
H1B140411R0	H1B140411	BOULKIEMDE	0. No	B1404	0. Female	0. no	1	2. 18-30 yrs old	0. No	1. Eat pork at home only	B1404	2. Piglet concession	0. None	0	0	1. Farmer	0	0	0	1	Neg	1	1	0	0	0	0	0	1	0	1	0	0	0	0	1	0	0	0
H1B140412R0	H1B140412	BOULKIEMDE	0. No	B1404	0. Female	0. no	0	3. 31-40 yrs old	0. No	1. Eat pork at home only	B1404	2. Piglet concession	0. None	0	0	2. Housewife	0	0	0	1	Neg	1	1	0	0	0	0	0	1	0	1	0	0	0	0	1	0	0	0
H1B140413R0	H1B140413	BOULKIEMDE	0. No	B1404	0. Female	0. no	0	5. More than 50 yrs old	0. No	2. Eat pork in other home	B1404	2. Piglet concession	0. None	0	0	1. Farmer	0	0	0	1	Neg	2	1	0	0	0	0	0	1	0	0	1	0	0	0	1	0	0	0
H1B140415R0	H1B140415	BOULKIEMDE	0. No	B1404	0. Female	0. no	0	5. More than 50 yrs old	0. No	1. Eat pork at home only	B1404	2. Piglet concession	0. None	0	0	2. Housewife	0	0	0	1	Neg	2	1	0	0	0	0	0	1	0	0	1	0	0	0	1	0	0	0
H1B140416R0	H1B140416	BOULKIEMDE	0. No	B1404	0. Female	0. no	0	3. 31-40 yrs old	0. No	1. Eat pork at home only	B1404	2. Piglet concession	0. None	0	0	3. Comm/Salar/Skilled/Unemploed	0	0	0	1	Neg	1	1	0	0	0	0	0	1	0	1	0	0	0	0	1	0	0	0
H1B140417R0	H1B140417	BOULKIEMDE	1. Yes	B1404	0. Female	0. no	0	0. 6-10 yrs old	0. No	1. Eat pork at home only	B1404	2. Piglet concession	0. None	0	0	0. Student	0	0	0	1	Neg	0	1	0	0	0	0	0	1	0	0	0	0	1	0	1	0	0	0
H1B140418R0	H1B140418	BOULKIEMDE	0. No	B1404	0. Female	3. epilepsy and headache	1	2. 18-30 yrs old	0. No	1. Eat pork at home only	B1404	2. Piglet concession	1. epilepsy only	1	0	2. Housewife	0	0	0	1	Neg	1	1	0	1			1	1	0	1	0	0	0	0	1	0	1	1
H1B140419R0	H1B140419	BOULKIEMDE	0. No	B1404	0. Female	0. no	1	3. 31-40 yrs old	0. No	1. Eat pork at home only	B1404	2. Piglet concession	0. None	0	0	2. Housewife	0	0	0	1	Neg	1	1	0	0	0	0	0	1	0	1	0	0	0	0	1	0	0	0
H1B140420R0	H1B140420	BOULKIEMDE	0. No	B1404	0. Female	0. no	0	3. 31-40 yrs old	0. No	1. Eat pork at home only	B1404	2. Piglet concession	0. None	0	0	1. Farmer	0	0	0	1	Neg	1	1	0	0	0	0	0	1	0	1	0	0	0	0	1	0	0	0
H1B140421R0	H1B140421	BOULKIEMDE	1. Yes	B1404	0. Female	3. epilepsy and headache	1	3. 31-40 yrs old	0. No	5. Ate pork before, not now	B1404	2. Piglet concession	1. epilepsy only	1	0	2. Housewife	1	0	0	1	Neg	1	1	0	1			1	1	0	1	0	0	1	1	1	0	1	1
H1B140422R0	H1B140422	BOULKIEMDE	0. No	B1404	0. Female	2. headache	1	5. More than 50 yrs old	0. No	0. Never ate pork	B1404	2. Piglet concession	0. None	0	0	2. Housewife	0	0	0	1	Neg	2	1	0	0	0	0	0	1	0	0	1	0	0	0	1	0	0	0
H1B140423R0	H1B140423	BOULKIEMDE	0. No	B1404	0. Female	0. no	0	2. 18-30 yrs old	0. No	5. Ate pork before, not now	B1404	2. Piglet concession	0. None	0	0	2. Housewife	0	0	0	1	Neg	1	1	0	0	0	0	0	1	0	1	0	0	0	0	1	0	0	0
H1B140424R0	H1B140424	BOULKIEMDE	0. No	B1404	0. Female	3. epilepsy and headache	1	2. 18-30 yrs old	0. No	2. Eat pork in other home	B1404	2. Piglet concession	3. headache only	0	1	2. Housewife	0	0	0	1	Neg	1	1	1		1	1		1	0	1	0	0	0	0	1	0	0
H1B140425R0	H1B140425	BOULKIEMDE	0. No	B1404	1. Male	0. no	1	5. More than 50 yrs old	0. No	3. Eat pork at the village market	B1404	2. Piglet concession	0. None	0	0	1. Farmer	0	0	0	1	Neg	2	1	0	0	0	0	0	1	0	0	1	1	0	0	1	0	0	0
H1B140426R0	H1B140426	BOULKIEMDE	0. No	B1404	0. Female	2. headache	1	4. 41-50 yrs old	0. No	1. Eat pork at home only	B1404	2. Piglet concession	0. None	0	0	1. Farmer	0	0	0	1	Neg	2	1	0	0	0	0	0	1	0	0	1	0	0	0	1	0	0	0
H1B140428R0	H1B140428	BOULKIEMDE	0. No	B1404	1. Male	0. no	1	2. 18-30 yrs old	0. No	4. Eat pork in another village market	B1404	2. Piglet concession	0. None	0	0	1. Farmer	0	0	0	1	Neg	1	1	0	0	0	0	0	1	0	1	0	1	0	0	1	0	0	0
H1B140429R0	H1B140429	BOULKIEMDE	0. No	B1404	1. Male	0. no	0	4. 41-50 yrs old	0. No	1. Eat pork at home only	B1404	2. Piglet concession	0. None	0	0	1. Farmer	0	0	0	1	Neg	2	1	0	0	0	0	0	1	0	0	1	1	0	0	1	0	0	0
H1B140430R0	H1B140430	BOULKIEMDE	0. No	B1404	0. Female	0. no	0	3. 31-40 yrs old	0. No	1. Eat pork at home only	B1404	2. Piglet concession	0. None	0	0	2. Housewife	0	0	0	1	Neg	1	1	0	0	0	0	0	1	0	1	0	0	0	0	1	0	0	0
H1B140431R0	H1B140431	BOULKIEMDE	0. No	B1404	0. Female	0. no	0	2. 18-30 yrs old	0. No	1. Eat pork at home only	B1404	2. Piglet concession	0. None	0	0	2. Housewife	0	0	0	1	Neg	1	1	0	0	0	0	0	1	0	1	0	0	0	0	1	0	0	0
H1B140432R0	H1B140432	BOULKIEMDE	1. Yes	B1404	1. Male	0. no	0	1. 11-17 yrs old	0. No	0. Never ate pork	B1404	2. Piglet concession	0. None	0	0	0. Student	0	0	0	1	Neg	0	1	0	0	0	0	0	1	0	0	0	1	1	0	1	0	0	0
H1B140433R0	H1B140433	BOULKIEMDE	0. No	B1404	0. Female	0. no	0	2. 18-30 yrs old	0. No	1. Eat pork at home only	B1404	2. Piglet concession	0. None	0	0	2. Housewife	0	0	0	1	Neg	1	1	0	0	0	0	0	1	0	1	0	0	0	0	1	0	0	0
H1B140434R0	H1B140434	BOULKIEMDE	0. No	B1404	0. Female	0. no	1	3. 31-40 yrs old	0. No	1. Eat pork at home only	B1404	2. Piglet concession	0. None	0	0	2. Housewife	0	0	0	1	Neg	1	1	0	0	0	0	0	1	0	1	0	0	0	0	1	0	0	0
H1B140436R0	H1B140436	BOULKIEMDE	0. No	B1404	1. Male	0. no	0	0. 6-10 yrs old	0. No	1. Eat pork at home only	B1404	2. Piglet concession	0. None	0	0	3. Comm/Salar/Skilled/Unemploed	0	0	0	1	Neg	0	1	0	0	0	0	0	1	0	0	0	1	0	0	1	0	0	0
H1B140437R0	H1B140437	BOULKIEMDE	1. Yes	B1404	1. Male	0. no	0	0. 6-10 yrs old	0. No	0. Never ate pork	B1404	2. Piglet concession	0. None	0	0	0. Student	0	0	0	1	Neg	0	1	0	0	0	0	0	1	0	0	0	1	1	0	1	0	0	0
H1B140438R0	H1B140438	BOULKIEMDE	0. No	B1404	0. Female	0. no	0	0. 6-10 yrs old	0. No	1. Eat pork at home only	B1404	2. Piglet concession	0. None	0	0	2. Housewife	0	0	0	1	Neg	0	1	0	0	0	0	0	1	0	0	0	0	0	0	1	0	0	0
H1B140439R0	H1B140439	BOULKIEMDE	0. No	B1404	1. Male	0. no	1	2. 18-30 yrs old	0. No	1. Eat pork at home only	B1404	2. Piglet concession	0. None	0	0	1. Farmer	0	0	0	1	Neg	1	1	0	0	0	0	0	1	0	1	0	1	0	0	1	0	0	0
H1B140442R0	H1B140442	BOULKIEMDE	0. No	B1404	1. Male	3. epilepsy and headache	1	4. 41-50 yrs old	0. No	5. Ate pork before, not now	B1404	3. Any type of concession	0. None	0	0	1. Farmer	0	0	0	1	Neg	2	1	0	0	0	0	0	1	0	0	1	1	0	0	0	1	0	0
H1B140443R0	H1B140443	BOULKIEMDE	0. No	B1404	0. Female	0. no	0	4. 41-50 yrs old	0. No	3. Eat pork at the village market	B1404	3. Any type of concession	0. None	0	0	3. Comm/Salar/Skilled/Unemploed	0	0	0	1	Neg	2	1	0	0	0	0	0	1	0	0	1	0	0	0	0	1	0	0
H1B140445R0	H1B140445	BOULKIEMDE	0. No	B1404	0. Female	0. no	0	3. 31-40 yrs old	0. No	1. Eat pork at home only	B1404	3. Any type of concession	0. None	0	0	2. Housewife	0	0	0	1	Neg	1	1	0	0	0	0	0	1	0	1	0	0	0	0	0	1	0	0
H1B140446R0	H1B140446	BOULKIEMDE	1. Yes	B1404	0. Female	0. no	0	1. 11-17 yrs old	0. No	1. Eat pork at home only	B1404	3. Any type of concession	0. None	0	0	0. Student	0	0	0	1	Neg	0	1	0	0	0	0	0	1	0	0	0	0	1	0	0	1	0	0
H1B140447R0	H1B140447	BOULKIEMDE	0. No	B1404	0. Female	0. no	1	1. 11-17 yrs old	0. No	3. Eat pork at the village market	B1404	3. Any type of concession	0. None	0	0	1. Farmer	0	0	0	1	Neg	0	1	0	0	0	0	0	1	0	0	0	0	0	0	0	1	0	0
H1B140448R0	H1B140448	BOULKIEMDE	0. No	B1404	0. Female	0. no	0	1. 11-17 yrs old	0. No	2. Eat pork in other home	B1404	3. Any type of concession	0. None	0	0	2. Housewife	0	0	0	1	Neg	0	1	0	0	0	0	0	1	0	0	0	0	0	0	0	1	0	0
H1B140449R0	H1B140449	BOULKIEMDE	0. No	B1404	1. Male	0. no	0	1. 11-17 yrs old	0. No	0. Never ate pork	B1404	3. Any type of concession	0. None	0	0	1. Farmer	0	0	0	1	Neg	0	1	0	0	0	0	0	1	0	0	0	1	0	0	0	1	0	0
H1B140450R0	H1B140450	BOULKIEMDE	0. No	B1404	0. Female	0. no	0	1. 11-17 yrs old	0. No	1. Eat pork at home only	B1404	3. Any type of concession	0. None	0	0	1. Farmer	0	0	0	1	Neg	0	1	0	0	0	0	0	1	0	0	0	0	0	0	0	1	0	0
H1B140451R0	H1B140451	BOULKIEMDE	0. No	B1404	1. Male	1. epilepsy	1	4. 41-50 yrs old	0. No	4. Eat pork in another village market	B1404	3. Any type of concession	0. None	0	0	1. Farmer	0	1	1	1	Strong	2	1	0	0	0	0	0	1	1	0	1	1	0	0	0	1	0	0
H1B140452R0	H1B140452	BOULKIEMDE	0. No	B1404	0. Female	0. no	0	4. 41-50 yrs old	0. No	1. Eat pork at home only	B1404	3. Any type of concession	0. None	0	0	2. Housewife	0	0	0	1	Neg	2	1	0	0	0	0	0	1	0	0	1	0	0	0	0	1	0	0
H1B140453R0	H1B140453	BOULKIEMDE	0. No	B1404	0. Female	2. headache	1	5. More than 50 yrs old	0. No	0. Never ate pork	B1404	3. Any type of concession	3. headache only	0	1	3. Comm/Salar/Skilled/Unemploed	0	0	0	1	Neg	2	1	1		1	1		1	0	0	1	0	0	0	0	1	0
H1B140454R0	H1B140454	BOULKIEMDE	0. No	B1404	1. Male	0. no	0	1. 11-17 yrs old		0. Never ate pork	B1404	3. Any type of concession	0. None	0	0	1. Farmer	0	0	0	1	Neg	0	1	0	0	0	0	0	1	0	0	0	1	0	0	0	1	0	0
H1B140455R0	H1B140455	BOULKIEMDE	0. No	B1404	0. Female	0. no	0	4. 41-50 yrs old	0. No	1. Eat pork at home only	B1404	3. Any type of concession	0. None	0	0	3. Comm/Salar/Skilled/Unemploed	0	0	0	1	Neg	2	1	0	0	0	0	0	1	0	0	1	0	0	0	0	1	0	0
H1B140456R0	H1B140456	BOULKIEMDE	0. No	B1404	1. Male	0. no	0	3. 31-40 yrs old	0. No	5. Ate pork before, not now	B1404	3. Any type of concession	0. None	0	0	1. Farmer	0	0	0	1	Neg	1	1	0	0	0	0	0	1	0	1	0	1	0	0	0	1	0	0
H1B140457R0	H1B140457	BOULKIEMDE	1. Yes	B1404	0. Female	0. no	1	1. 11-17 yrs old	0. No	1. Eat pork at home only	B1404	3. Any type of concession	0. None	0	0	0. Student	0	0	0	1	Neg	0	1	0	0	0	0	0	1	0	0	0	0	1	0	0	1	0	0
H1B140459R0	H1B140459	BOULKIEMDE	0. No	B1404	0. Female	0. no	0	2. 18-30 yrs old	0. No	0. Never ate pork	B1404	3. Any type of concession	0. None	0	0	2. Housewife	0	0	0	1	Neg	1	1	0	0	0	0	0	1	0	1	0	0	0	0	0	1	0	0
H1B140460R0	H1B140460	BOULKIEMDE	0. No	B1404	0. Female	2. headache	1	4. 41-50 yrs old	0. No	1. Eat pork at home only	B1404	3. Any type of concession	0. None	0	0	2. Housewife	1	0	0	1	Neg	2	1	0	0	0	0	0	1	0	0	1	0	0	1	0	1	0	0
H1B140461R0	H1B140461	BOULKIEMDE	0. No	B1404	0. Female	3. epilepsy and headache	1	5. More than 50 yrs old	0. No	1. Eat pork at home only	B1404	3. Any type of concession	3. headache only	0	1	2. Housewife	0	0	0	1	Neg	2	1	1		1	1		1	0	0	1	0	0	0	0	1	0
H1B140462R0	H1B140462	BOULKIEMDE	0. No	B1404	0. Female	0. no	1	3. 31-40 yrs old	0. No	1. Eat pork at home only	B1404	3. Any type of concession	0. None	0	0	2. Housewife	0	1	1	1	Strong	1	1	0	0	0	0	0	1	1	1	0	0	0	0	0	1	0	0
H1B140465R0	H1B140465	BOULKIEMDE	0. No	B1404	0. Female	0. no	0	1. 11-17 yrs old	0. No	0. Never ate pork	B1404	3. Any type of concession	0. None	0	0	2. Housewife	0	0	0	1	Neg	0	1	0	0	0	0	0	1	0	0	0	0	0	0	0	1	0	0
H1B140467R0	H1B140467	BOULKIEMDE	0. No	B1404	0. Female	0. no	1	4. 41-50 yrs old	0. No	1. Eat pork at home only	B1404	3. Any type of concession	0. None	0	0	3. Comm/Salar/Skilled/Unemploed	0	0	0	1	Neg	2	1	0	0	0	0	0	1	0	0	1	0	0	0	0	1	0	0
H1B140471R0	H1B140471	BOULKIEMDE	0. No	B1404	0. Female	0. no	0	3. 31-40 yrs old	0. No	1. Eat pork at home only	B1404	3. Any type of concession	0. None	0	0	2. Housewife	0	0	0	1	Neg	1	1	0	0	0	0	0	1	0	1	0	0	0	0	0	1	0	0
H1B140472R0	H1B140472	BOULKIEMDE	0. No	B1404	1. Male	0. no	1	5. More than 50 yrs old	0. No	3. Eat pork at the village market	B1404	3. Any type of concession	0. None	0	0	1. Farmer	0	0	0	1	Neg	2	1	0	0	0	0	0	1	0	0	1	1	0	0	0	1	0	0
H1B140473R0	H1B140473	BOULKIEMDE	0. No	B1404	1. Male	0. no	0	5. More than 50 yrs old	0. No	1. Eat pork at home only	B1404	3. Any type of concession	0. None	0	0	1. Farmer	1	0	0	1	Neg	2	1	0	0	0	0	0	1	0	0	1	1	0	1	0	1	0	0
H1B140478R0	H1B140478	BOULKIEMDE	0. No	B1404	0. Female	2. headache	1	1. 11-17 yrs old	0. No	0. Never ate pork	B1404	3. Any type of concession	0. None	0	0	2. Housewife	0	0	0	1	Neg	0	1	0	0	0	0	0	1	0	0	0	0	0	0	0	1	0	0
H1B140479R0	H1B140479	BOULKIEMDE	0. No	B1404	1. Male	3. epilepsy and headache	1	5. More than 50 yrs old	0. No	0. Never ate pork	B1404	3. Any type of concession	0. None	0	0	1. Farmer	0	0	0	1	Neg	2	1	0	0	0	0	0	1	0	0	1	1	0	0	0	1	0	0
H1B140502R0	H1B140502	BOULKIEMDE	0. No	B1405	1. Male	1. epilepsy	1	5. More than 50 yrs old	0. No	4. Eat pork in another village market	B1405	1. Sow concession	1. epilepsy only	1	0	1. Farmer	0	1	1	1	Strong	2	1	0	1			1	1	1	0	1	1	0	0	0	0	1	1
H1B140503R0	H1B140503	BOULKIEMDE	0. No	B1405	1. Male	1. epilepsy	1	5. More than 50 yrs old	0. No	3. Eat pork at the village market	B1405	1. Sow concession	0. None	0	0	1. Farmer	0	1	0	1	Weak	2	1	0	0	0	0	0	1	1	0	1	1	0	0	0	0	0	0
H1B140504R0	H1B140504	BOULKIEMDE	0. No	B1405	1. Male	0. no	1	2. 18-30 yrs old	0. No	4. Eat pork in another village market	B1405	1. Sow concession	0. None	0	0	1. Farmer	0	0	0	1	Neg	1	1	0	0	0	0	0	1	0	1	0	1	0	0	0	0	0	0
H1B140505R0	H1B140505	BOULKIEMDE	0. No	B1405	1. Male	2. headache	1	0. 6-10 yrs old	0. No	1. Eat pork at home only	B1405	1. Sow concession	0. None	0	0	3. Comm/Salar/Skilled/Unemploed	0	0	0	1	Neg	0	1	0	0	0	0	0	1	0	0	0	1	0	0	0	0	0	0
H1B140508R0	H1B140508	BOULKIEMDE	0. No	B1405	0. Female	0. no	1	1. 11-17 yrs old	0. No	1. Eat pork at home only	B1405	1. Sow concession	0. None	0	0	2. Housewife	0	0	0	1	Neg	0	1	0	0	0	0	0	1	0	0	0	0	0	0	0	0	0	0
H1B140509R0	H1B140509	BOULKIEMDE	0. No	B1405	0. Female	0. no	0	2. 18-30 yrs old	0. No	1. Eat pork at home only	B1405	1. Sow concession	0. None	0	0	2. Housewife	0	0	0	1	Neg	1	1	0	0	0	0	0	1	0	1	0	0	0	0	0	0	0	0
H1B140510R0	H1B140510	BOULKIEMDE	0. No	B1405	0. Female	0. no	0	3. 31-40 yrs old	0. No	1. Eat pork at home only	B1405	1. Sow concession	0. None	0	0	2. Housewife	0	0	0	1	Neg	1	1	0	0	0	0	0	1	0	1	0	0	0	0	0	0	0	0
H1B140511R0	H1B140511	BOULKIEMDE	0. No	B1405	0. Female	1. epilepsy	1	5. More than 50 yrs old	0. No	5. Ate pork before, not now	B1405	2. Piglet concession	0. None	0	0	2. Housewife	0	0	0	1	Neg	2	1	0	0	0	0	0	1	0	0	1	0	0	0	1	0	0	0
H1B140512R0	H1B140512	BOULKIEMDE	1. Yes	B1405	0. Female	0. no	0	2. 18-30 yrs old	0. No	2. Eat pork in other home	B1405	2. Piglet concession	0. None	0	0	2. Housewife	0	0	0	1	Neg	1	1	0	0	0	0	0	1	0	1	0	0	1	0	1	0	0	0
H1B140513R0	H1B140513	BOULKIEMDE	0. No	B1405	1. Male	0. no	0	5. More than 50 yrs old	0. No	4. Eat pork in another village market	B1405	2. Piglet concession	0. None	0	0	1. Farmer	0	1	1	1	Strong	2	1	0	0	0	0	0	1	1	0	1	1	0	0	1	0	0	0
H1B140514R0	H1B140514	BOULKIEMDE	0. No	B1405	1. Male	1. epilepsy	1	5. More than 50 yrs old	0. No	5. Ate pork before, not now	B1405	2. Piglet concession	1. epilepsy only	1	0	1. Farmer	0	0	0	1	Neg	2	1	0	1			1	1	0	0	1	1	0	0	1	0	0	0
H1B140516R0	H1B140516	BOULKIEMDE	0. No	B1405	0. Female	1. epilepsy	1	3. 31-40 yrs old	0. No	1. Eat pork at home only	B1405	2. Piglet concession	0. None	0	0	2. Housewife	0	1	1	1	Strong	1	1	0	0	0	0	0	1	1	1	0	0	0	0	1	0	0	0
H1B140517R0	H1B140517	BOULKIEMDE	0. No	B1405	1. Male	0. no	0	0. 6-10 yrs old	0. No	5. Ate pork before, not now	B1405	2. Piglet concession	0. None	0	0	3. Comm/Salar/Skilled/Unemploed	0	0	0	1	Neg	0	1	0	0	0	0	0	1	0	0	0	1	0	0	1	0	0	0
H1B140518R0	H1B140518	BOULKIEMDE	0. No	B1405	1. Male	1. epilepsy	1	0. 6-10 yrs old	0. No	5. Ate pork before, not now	B1405	2. Piglet concession	1. epilepsy only	1	0	1. Farmer	0	0	0	1	Neg	0	1	0	1			1	1	0	0	0	1	0	0	1	0	1	1
H1B140519R0	H1B140519	BOULKIEMDE	0. No	B1405	1. Male	0. no	0	0. 6-10 yrs old		1. Eat pork at home only	B1405	2. Piglet concession	0. None	0	0	3. Comm/Salar/Skilled/Unemploed	0	0	0	1	Neg	0	1	0	0	0	0	0	1	0	0	0	1	0	0	1	0	0	0
H1B140521R0	H1B140521	BOULKIEMDE	0. No	B1405	0. Female	0. no	0	4. 41-50 yrs old	0. No	1. Eat pork at home only	B1405	2. Piglet concession	0. None	0	0	2. Housewife	0	0	0	1	Neg	2	1	0	0	0	0	0	1	0	0	1	0	0	0	1	0	0	0
H1B140522R0	H1B140522	BOULKIEMDE	1. Yes	B1405	0. Female	0. no	0	2. 18-30 yrs old	0. No	1. Eat pork at home only	B1405	2. Piglet concession	0. None	0	0	2. Housewife	0	0	0	1	Neg	1	1	0	0	0	0	0	1	0	1	0	0	1	0	1	0	0	0
H1B140523R0	H1B140523	BOULKIEMDE	1. Yes	B1405	1. Male	0. no	1	2. 18-30 yrs old	1. Yes	1. Eat pork at home only	B1405	2. Piglet concession	0. None	0	0	0. Student	0	0	0	1	Neg	1	1	0	0	0	0	0	1	0	1	0	1	1	0	1	0	0	0
H1B140524R0	H1B140524	BOULKIEMDE	0. No	B1405	1. Male	0. no	0	0. 6-10 yrs old	0. No	1. Eat pork at home only	B1405	2. Piglet concession	0. None	0	0	3. Comm/Salar/Skilled/Unemploed	0	0	0	1	Neg	0	1	0	0	0	0	0	1	0	0	0	1	0	0	1	0	0	0
H1B140525R0	H1B140525	BOULKIEMDE	0. No	B1405	0. Female	0. no	1	2. 18-30 yrs old	0. No	1. Eat pork at home only	B1405	2. Piglet concession	0. None	0	0	2. Housewife	0	0	0	1	Neg	1	1	0	0	0	0	0	1	0	1	0	0	0	0	1	0	0	0
H1B140526R0	H1B140526	BOULKIEMDE	0. No	B1405	0. Female	0. no	0	3. 31-40 yrs old	0. No	3. Eat pork at the village market	B1405	2. Piglet concession	0. None	0	0	2. Housewife	0	0	0	1	Neg	1	1	0	0	0	0	0	1	0	1	0	0	0	0	1	0	0	0
H1B140527R0	H1B140527	BOULKIEMDE	0. No	B1405	0. Female	0. no	0	5. More than 50 yrs old	0. No	1. Eat pork at home only	B1405	2. Piglet concession	0. None	0	0	2. Housewife	0	0	0	1	Neg	2	1	0	0	0	0	0	1	0	0	1	0	0	0	1	0	0	0
H1B140528R0	H1B140528	BOULKIEMDE	0. No	B1405	0. Female	0. no	0	3. 31-40 yrs old	0. No	0. Never ate pork	B1405	2. Piglet concession	0. None	0	0	2. Housewife	0	0	0	1	Neg	1	1	0	0	0	0	0	1	0	1	0	0	0	0	1	0	0	0
H1B140532R0	H1B140532	BOULKIEMDE	0. No	B1405	0. Female	0. no	0	5. More than 50 yrs old	0. No	0. Never ate pork	B1405	2. Piglet concession	0. None	0	0	2. Housewife	0	0	0	1	Neg	2	1	0	0	0	0	0	1	0	0	1	0	0	0	1	0	0	0
H1B140536R0	H1B140536	BOULKIEMDE	0. No	B1405	0. Female	0. no	0	3. 31-40 yrs old	0. No	5. Ate pork before, not now	B1405	2. Piglet concession	0. None	0	0	2. Housewife	0	0	0	1	Neg	1	1	0	0	0	0	0	1	0	1	0	0	0	0	1	0	0	0
H1B140537R0	H1B140537	BOULKIEMDE	0. No	B1405	0. Female	0. no	0	5. More than 50 yrs old	0. No	0. Never ate pork	B1405	2. Piglet concession	0. None	0	0	2. Housewife	0	0	0	1	Neg	2	1	0	0	0	0	0	1	0	0	1	0	0	0	1	0	0	0
H1B140539R0	H1B140539	BOULKIEMDE	0. No	B1405	1. Male	0. no	0	5. More than 50 yrs old	1. Yes	1. Eat pork at home only	B1405	2. Piglet concession	0. None	0	0	1. Farmer	0	0	0	1	Neg	2	1	0	0	0	0	0	1	0	0	1	1	0	0	1	0	0	0
H1B140540R0	H1B140540	BOULKIEMDE	0. No	B1405	0. Female	0. no	0	1. 11-17 yrs old	0. No	1. Eat pork at home only	B1405	2. Piglet concession	0. None	0	0	2. Housewife	0	0	0	1	Neg	0	1	0	0	0	0	0	1	0	0	0	0	0	0	1	0	0	0
H1B140541R0	H1B140541	BOULKIEMDE	1. Yes	B1405	1. Male	0. no	0	2. 18-30 yrs old	1. Yes	0. Never ate pork	B1405	3. Any type of concession	0. None	0	0	1. Farmer	0	0	0	1	Neg	1	1	0	0	0	0	0	1	0	1	0	1	1	0	0	1	0	0
H1B140542R0	H1B140542	BOULKIEMDE	0. No	B1405	0. Female	1. epilepsy	1	1. 11-17 yrs old	0. No	0. Never ate pork	B1405	3. Any type of concession	1. epilepsy only	1	0	2. Housewife	0	0	0	1	Neg	0	1	0	1			1	1	0	0	0	0	0	0	0	1	1	1
H1B140543R0	H1B140543	BOULKIEMDE	0. No	B1405	0. Female	3. epilepsy and headache	1	3. 31-40 yrs old	0. No	0. Never ate pork	B1405	3. Any type of concession	1. epilepsy only	1	0	2. Housewife	0	0	0	1	Neg	1	1	0	1			1	1	0	1	0	0	0	0	0	1	0	0
H1B140545R0	H1B140545	BOULKIEMDE	0. No	B1405	1. Male	1. epilepsy	1	4. 41-50 yrs old	0. No	3. Eat pork at the village market	B1405	3. Any type of concession	0. None	0	0	1. Farmer	0	0	0	1	Neg	2	1	0	0	0	0	0	1	0	0	1	1	0	0	0	1	0	0
H1B140546R0	H1B140546	BOULKIEMDE	1. Yes	B1405	1. Male	0. no	0	1. 11-17 yrs old	0. No	2. Eat pork in other home	B1405	3. Any type of concession	0. None	0	0	3. Comm/Salar/Skilled/Unemploed	0	0	0	1	Neg	0	1	0	0	0	0	0	1	0	0	0	1	1	0	0	1	0	0
H1B140547R0	H1B140547	BOULKIEMDE	0. No	B1405	1. Male	1. epilepsy	1	4. 41-50 yrs old	0. No	3. Eat pork at the village market	B1405	3. Any type of concession	0. None	0	0	1. Farmer	0	0	0	1	Neg	2	1	0	0	0	0	0	1	0	0	1	1	0	0	0	1	0	0
H1B140548R0	H1B140548	BOULKIEMDE	0. No	B1405	0. Female	0. no	0	3. 31-40 yrs old	0. No	2. Eat pork in other home	B1405	3. Any type of concession	0. None	0	0	3. Comm/Salar/Skilled/Unemploed	0	0	0	1	Neg	1	1	0	0	0	0	0	1	0	1	0	0	0	0	0	1	0	0
H1B140549R0	H1B140549	BOULKIEMDE	1. Yes	B1405	1. Male	0. no	1	1. 11-17 yrs old	0. No	4. Eat pork in another village market	B1405	3. Any type of concession	0. None	0	0	0. Student	0	0	0	1	Neg	0	1	0	0	0	0	0	1	0	0	0	1	1	0	0	1	0	0
H1B140550R0	H1B140550	BOULKIEMDE	0. No	B1405	1. Male	1. epilepsy	1	4. 41-50 yrs old	0. No	4. Eat pork in another village market	B1405	3. Any type of concession	1. epilepsy only	1	0	1. Farmer	1	0	0	1	Neg	2	1	0	1			1	1	0	0	1	1	0	1	0	1	0	0
H1B140551R0	H1B140551	BOULKIEMDE	0. No	B1405	1. Male	1. epilepsy	1	5. More than 50 yrs old	0. No	4. Eat pork in another village market	B1405	3. Any type of concession	1. epilepsy only	1	0	3. Comm/Salar/Skilled/Unemploed	0	0	0	1	Neg	2	1	0	1			1	1	0	0	1	1	0	0	0	1	1	1
H1B140553R0	H1B140553	BOULKIEMDE	1. Yes	B1405	1. Male	0. no	0	5. More than 50 yrs old	0. No	0. Never ate pork	B1405	3. Any type of concession	0. None	0	0	1. Farmer	0	0	0	1	Neg	2	1	0	0	0	0	0	1	0	0	1	1	1	0	0	1	0	0
H1B140555R0	H1B140555	BOULKIEMDE	0. No	B1405	0. Female	0. no	1	3. 31-40 yrs old	0. No	0. Never ate pork	B1405	3. Any type of concession	0. None	0	0	2. Housewife	0	0	0	1	Neg	1	1	0	0	0	0	0	1	0	1	0	0	0	0	0	1	0	0
H1B140556R0	H1B140556	BOULKIEMDE	0. No	B1405	1. Male	0. no	0	0. 6-10 yrs old	0. No	1. Eat pork at home only	B1405	3. Any type of concession	0. None	0	0	2. Housewife	0	1	1	1	Strong	0	1	0	0	0	0	0	1	1	0	0	1	0	0	0	1	0	0
H1B140557R0	H1B140557	BOULKIEMDE	1. Yes	B1405	0. Female	0. no	1	2. 18-30 yrs old	0. No	1. Eat pork at home only	B1405	3. Any type of concession	0. None	0	0	2. Housewife	0	0	0	1	Neg	1	1	0	0	0	0	0	1	0	1	0	0	1	0	0	1	0	0
H1B140560R0	H1B140560	BOULKIEMDE	0. No	B1405	0. Female	0. no	0	4. 41-50 yrs old	0. No	1. Eat pork at home only	B1405	3. Any type of concession	0. None	0	0	2. Housewife	0	0	0	1	Neg	2	1	0	0	0	0	0	1	0	0	1	0	0	0	0	1	0	0
H1B140561R0	H1B140561	BOULKIEMDE	0. No	B1405	0. Female	0. no	0	0. 6-10 yrs old	0. No	1. Eat pork at home only	B1405	3. Any type of concession	0. None	0	0	2. Housewife	0	0	0	1	Neg	0	1	0	0	0	0	0	1	0	0	0	0	0	0	0	1	0	0
H1B140562R0	H1B140562	BOULKIEMDE	0. No	B1405	0. Female	2. headache	1	4. 41-50 yrs old	0. No	1. Eat pork at home only	B1405	3. Any type of concession	0. None	0	0	2. Housewife	0	0	0	1	Neg	2	1	0	0	0	0	0	1	0	0	1	0	0	0	0	1	0	0
H1B140563R0	H1B140563	BOULKIEMDE	0. No	B1405	0. Female	0. no	0	3. 31-40 yrs old	1. Yes	1. Eat pork at home only	B1405	3. Any type of concession	0. None	0	0	2. Housewife	0	0	0	1	Neg	1	1	0	0	0	0	0	1	0	1	0	0	0	0	0	1	0	0
H1B140564R0	H1B140564	BOULKIEMDE	0. No	B1405	0. Female	0. no	0	1. 11-17 yrs old	0. No	1. Eat pork at home only	B1405	3. Any type of concession	0. None	0	0	2. Housewife	0	0	0	1	Neg	0	1	0	0	0	0	0	1	0	0	0	0	0	0	0	1	0	0
H1B140565R0	H1B140565	BOULKIEMDE	1. Yes	B1405	1. Male	0. no	0	1. 11-17 yrs old	0. No	1. Eat pork at home only	B1405	3. Any type of concession	0. None	0	0	0. Student	0	0	0	1	Neg	0	1	0	0	0	0	0	1	0	0	0	1	1	0	0	1	0	0
H1B140566R0	H1B140566	BOULKIEMDE	0. No	B1405	1. Male	0. no	0	2. 18-30 yrs old	1. Yes	0. Never ate pork	B1405	3. Any type of concession	0. None	0	0	3. Comm/Salar/Skilled/Unemploed	0	0	0	1	Neg	1	1	0	0	0	0	0	1	0	1	0	1	0	0	0	1	0	0
H1B140567R0	H1B140567	BOULKIEMDE	0. No	B1405	0. Female	0. no	0	5. More than 50 yrs old	0. No	0. Never ate pork	B1405	3. Any type of concession	0. None	0	0	2. Housewife	0	0	0	1	Neg	2	1	0	0	0	0	0	1	0	0	1	0	0	0	0	1	0	0
H1B140568R0	H1B140568	BOULKIEMDE	1. Yes	B1405	1. Male	0. no	0	0. 6-10 yrs old	0. No	1. Eat pork at home only	B1405	3. Any type of concession	0. None	0	0	0. Student	0	0	0	1	Neg	0	1	0	0	0	0	0	1	0	0	0	1	1	0	0	1	0	0
H1B140569R0	H1B140569	BOULKIEMDE	1. Yes	B1405	0. Female	0. no	0	1. 11-17 yrs old	1. Yes	1. Eat pork at home only	B1405	3. Any type of concession	0. None	0	0	0. Student	0	0	0	1	Neg	0	1	0	0	0	0	0	1	0	0	0	0	1	0	0	1	0	0
H1B140570R0	H1B140570	BOULKIEMDE	0. No	B1405	0. Female	0. no	0	5. More than 50 yrs old	0. No	0. Never ate pork	B1405	3. Any type of concession	0. None	0	0	2. Housewife	0	0	0	1	Neg	2	1	0	0	0	0	0	1	0	0	1	0	0	0	0	1	0	0
H1B140571R0	H1B140571	BOULKIEMDE	0. No	B1405	0. Female	0. no	0	5. More than 50 yrs old	0. No	1. Eat pork at home only	B1405	3. Any type of concession	0. None	0	0	2. Housewife	0	0	0	1	Neg	2	1	0	0	0	0	0	1	0	0	1	0	0	0	0	1	0	0
H1B140572R0	H1B140572	BOULKIEMDE	0. No	B1405	0. Female	0. no	1	0. 6-10 yrs old	0. No	1. Eat pork at home only	B1405	3. Any type of concession	0. None	0	0	2. Housewife	0	0	0	1	Neg	0	1	0	0	0	0	0	1	0	0	0	0	0	0	0	1	0	0
H1B140573R0	H1B140573	BOULKIEMDE	0. No	B1405	1. Male	0. no	0	0. 6-10 yrs old	0. No	1. Eat pork at home only	B1405	3. Any type of concession	0. None	0	0	1. Farmer	0	0	0	1	Neg	0	1	0	0	0	0	0	1	0	0	0	1	0	0	0	1	0	0
H1B140574R0	H1B140574	BOULKIEMDE	0. No	B1405	0. Female	2. headache	1	1. 11-17 yrs old	0. No	1. Eat pork at home only	B1405	3. Any type of concession	0. None	0	0	2. Housewife	0	0	0	1	Neg	0	1	0	0	0	0	0	1	0	0	0	0	0	0	0	1	0	0
H1B140575R0	H1B140575	BOULKIEMDE	0. No	B1405	1. Male	0. no	0	0. 6-10 yrs old	0. No	1. Eat pork at home only	B1405	3. Any type of concession	0. None	0	0	3. Comm/Salar/Skilled/Unemploed	0	0	0	1	Neg	0	1	0	0	0	0	0	1	0	0	0	1	0	0	0	1	0	0
H1B140577R0	H1B140577	BOULKIEMDE	0. No	B1405	1. Male	3. epilepsy and headache	1	5. More than 50 yrs old	0. No	0. Never ate pork	B1405	3. Any type of concession	0. None	0	0	1. Farmer	0	0	0	1	Neg	2	1	0	0	0	0	0	1	0	0	1	1	0	0	0	1	0	0
H1B140579R0	H1B140579	BOULKIEMDE	1. Yes	B1405	0. Female	0. no	0	1. 11-17 yrs old	0. No	1. Eat pork at home only	B1405	3. Any type of concession	0. None	0	0	0. Student	0	0	0	1	Neg	0	1	0	0	0	0	0	1	0	0	0	0	1	0	0	1	0	0
H1B140580R0	H1B140580	BOULKIEMDE	0. No	B1405	0. Female	1. epilepsy	1	2. 18-30 yrs old	1. Yes	0. Never ate pork	B1405	3. Any type of concession	0. None	0	0	3. Comm/Salar/Skilled/Unemploed	0	0	0	1	Neg	1	1	0	0	0	0	0	1	0	1	0	0	0	0	0	1	0	0
H1B150202R0	H1B150202	BOULKIEMDE	1. Yes	B1502	0. Female	0. no	0	0. 6-10 yrs old	0. No	1. Eat pork at home only	B1502	1. Sow concession	0. None	0	0	0. Student	0	0	0	1	Neg	0	1	0	0	0	0	0	1	0	0	0	0	1	0	0	0	0	0
H1B150203R0	H1B150203	BOULKIEMDE	1. Yes	B1502	0. Female	0. no	0	1. 11-17 yrs old	0. No	2. Eat pork in other home	B1502	1. Sow concession	0. None	0	0	0. Student	0	0	0	1	Neg	0	1	0	0	0	0	0	1	0	0	0	0	1	0	0	0	0	0
H1B150205R0	H1B150205	BOULKIEMDE	0. No	B1502	0. Female	0. no	0	1. 11-17 yrs old	0. No	0. Never ate pork	B1502	1. Sow concession	0. None	0	0	0. Student	0	0	0	1	Neg	0	1	0	0	0	0	0	1	0	0	0	0	0	0	0	0	0	0
H1B150207R0	H1B150207	BOULKIEMDE	0. No	B1502	0. Female	0. no	0	0. 6-10 yrs old	0. No	1. Eat pork at home only	B1502	1. Sow concession	0. None	0	0	3. Comm/Salar/Skilled/Unemploed	0	0	0	1	Neg	0	1	0	0	0	0	0	1	0	0	0	0	0	0	0	0	0	0
H1B150209R0	H1B150209	BOULKIEMDE	0. No	B1502	0. Female	1. epilepsy	1	5. More than 50 yrs old	0. No	1. Eat pork at home only	B1502	1. Sow concession	0. None	0	0	2. Housewife	0	0	0	1	Neg	2	1	0	0	0	0	0	1	0	0	1	0	0	0	0	0	0	0
H1B150210R0	H1B150210	BOULKIEMDE	0. No	B1502	0. Female	0. no	0	3. 31-40 yrs old	0. No	0. Never ate pork	B1502	1. Sow concession	0. None	0	0	2. Housewife	0	0	0	1	Neg	1	1	0	0	0	0	0	1	0	1	0	0	0	0	0	0	0	0
H1B150211R0	H1B150211	BOULKIEMDE	0. No	B1502	0. Female	0. no	0	5. More than 50 yrs old	0. No	0. Never ate pork	B1502	2. Piglet concession	0. None	0	0	2. Housewife	0	0	0	1	Neg	2	1	0	0	0	0	0	1	0	0	1	0	0	0	1	0	0	0
H1B150212R0	H1B150212	BOULKIEMDE	0. No	B1502	0. Female	0. no	0	3. 31-40 yrs old		1. Eat pork at home only	B1502	2. Piglet concession	0. None	0	0	2. Housewife	0	0	0	1	Neg	1	1	0	0	0	0	0	1	0	1	0	0	0	0	1	0	0	0
H1B150213R0	H1B150213	BOULKIEMDE	0. No	B1502	0. Female	0. no	0	3. 31-40 yrs old	0. No	3. Eat pork at the village market	B1502	2. Piglet concession	0. None	0	0	2. Housewife	0	0	0	1	Neg	1	1	0	0	0	0	0	1	0	1	0	0	0	0	1	0	0	0
H1B150216R0	H1B150216	BOULKIEMDE	0. No	B1502	1. Male	0. no	0	5. More than 50 yrs old	0. No	1. Eat pork at home only	B1502	2. Piglet concession	0. None	0	0	1. Farmer	0	0	0	1	Neg	2	1	0	0	0	0	0	1	0	0	1	1	0	0	1	0	0	0
H1B150221R0	H1B150221	BOULKIEMDE	1. Yes	B1502	1. Male	0. no	0	1. 11-17 yrs old	0. No	0. Never ate pork	B1502	2. Piglet concession	0. None	0	0	0. Student	0	0	0	1	Neg	0	1	0	0	0	0	0	1	0	0	0	1	1	0	1	0	0	0
H1B150223R0	H1B150223	BOULKIEMDE	1. Yes	B1502	1. Male	0. no	0	1. 11-17 yrs old	0. No	0. Never ate pork	B1502	2. Piglet concession	0. None	0	0	0. Student	0	0	0	1	Neg	0	1	0	0	0	0	0	1	0	0	0	1	1	0	1	0	0	0
H1B150224R0	H1B150224	BOULKIEMDE	0. No	B1502	0. Female	0. no	0	1. 11-17 yrs old	0. No	0. Never ate pork	B1502	2. Piglet concession	0. None	0	0	0. Student	0	0	0	1	Neg	0	1	0	0	0	0	0	1	0	0	0	0	0	0	1	0	0	0
H1B150225R0	H1B150225	BOULKIEMDE	0. No	B1502	1. Male	0. no	0	4. 41-50 yrs old	0. No	0. Never ate pork	B1502	2. Piglet concession	0. None	0	0	1. Farmer	0	0	0	1	Neg	2	1	0	0	0	0	0	1	0	0	1	1	0	0	1	0	0	0
H1B150227R0	H1B150227	BOULKIEMDE	0. No	B1502	0. Female	0. no	0	2. 18-30 yrs old	0. No	2. Eat pork in other home	B1502	2. Piglet concession	0. None	0	0	2. Housewife	0	0	0	1	Neg	1	1	0	0	0	0	0	1	0	1	0	0	0	0	1	0	0	0
H1B150228R0	H1B150228	BOULKIEMDE	0. No	B1502	0. Female	3. epilepsy and headache	1	3. 31-40 yrs old	0. No	3. Eat pork at the village market	B1502	2. Piglet concession	3. headache only	0	1	3. Comm/Salar/Skilled/Unemploed	0	0	0	1	Neg	1	1	1		1	1		1	0	1	0	0	0	0	1	0	0
H1B150229R0	H1B150229	BOULKIEMDE	1. Yes	B1502	1. Male	0. no	0	4. 41-50 yrs old	0. No	4. Eat pork in another village market	B1502	2. Piglet concession	0. None	0	0	0. Student	0	0	0	1	Neg	2	1	0	0	0	0	0	1	0	0	1	1	1	0	1	0	0	0
H1B150231R0	H1B150231	BOULKIEMDE	0. No	B1502	1. Male	0. no	0	1. 11-17 yrs old	0. No	0. Never ate pork	B1502	2. Piglet concession	0. None	0	0	1. Farmer	0	0	0	1	Neg	0	1	0	0	0	0	0	1	0	0	0	1	0	0	1	0	0	0
H1B150232R0	H1B150232	BOULKIEMDE	0. No	B1502	0. Female	0. no	0	5. More than 50 yrs old	1. Yes	5. Ate pork before, not now	B1502	2. Piglet concession	0. None	0	0	2. Housewife	0	0	0	1	Neg	2	1	0	0	0	0	0	1	0	0	1	0	0	0	1	0	0	0
H1B150233R0	H1B150233	BOULKIEMDE	1. Yes	B1502	0. Female	0. no	0	5. More than 50 yrs old	0. No	2. Eat pork in other home	B1502	2. Piglet concession	0. None	0	0	2. Housewife	0	0	0	1	Neg	2	1	0	0	0	0	0	1	0	0	1	0	1	0	1	0	0	0
H1B150234R0	H1B150234	BOULKIEMDE	0. No	B1502	1. Male	0. no	0	5. More than 50 yrs old	0. No	0. Never ate pork	B1502	2. Piglet concession	0. None	0	0	1. Farmer	0	0	0	1	Neg	2	1	0	0	0	0	0	1	0	0	1	1	0	0	1	0	0	0
H1B150236R0	H1B150236	BOULKIEMDE	0. No	B1502	1. Male	0. no	0	5. More than 50 yrs old	0. No	4. Eat pork in another village market	B1502	2. Piglet concession	0. None	0	0	1. Farmer	0	1	0	1	Weak	2	1	0	0	0	0	0	1	1	0	1	1	0	0	1	0	0	0
H1B150237R0	H1B150237	BOULKIEMDE	0. No	B1502	0. Female	0. no	0	5. More than 50 yrs old	0. No	3. Eat pork at the village market	B1502	2. Piglet concession	0. None	0	0	1. Farmer	0	0	0	1	Neg	2	1	0	0	0	0	0	1	0	0	1	0	0	0	1	0	0	0
H1B150238R0	H1B150238	BOULKIEMDE	0. No	B1502	0. Female	0. no	0	2. 18-30 yrs old	1. Yes	2. Eat pork in other home	B1502	2. Piglet concession	0. None	0	0	2. Housewife	0	0	0	1	Neg	1	1	0	0	0	0	0	1	0	1	0	0	0	0	1	0	0	0
H1B150239R0	H1B150239	BOULKIEMDE	1. Yes	B1502	1. Male	0. no	0	3. 31-40 yrs old	0. No	0. Never ate pork	B1502	2. Piglet concession	0. None	0	0	3. Comm/Salar/Skilled/Unemploed	0	0	0	1	Neg	1	1	0	0	0	0	0	1	0	1	0	1	1	0	1	0	0	0
H1B150240R0	H1B150240	BOULKIEMDE	0. No	B1502	1. Male	0. no	0	1. 11-17 yrs old	0. No	0. Never ate pork	B1502	2. Piglet concession	0. None	0	0	1. Farmer	0	0	0	1	Neg	0	1	0	0	0	0	0	1	0	0	0	1	0	0	1	0	0	0
H1B150241R0	H1B150241	BOULKIEMDE	0. No	B1502	0. Female	3. epilepsy and headache	1	1. 11-17 yrs old	0. No	0. Never ate pork	B1502	3. Any type of concession	3. headache only	0	1	2. Housewife	0	0	0	1	Neg	0	1	1		1	1		1	0	0	0	0	0	0	0	1	0
H1B150242R0	H1B150242	BOULKIEMDE	0. No	B1502	1. Male	0. no	0	5. More than 50 yrs old	0. No	0. Never ate pork	B1502	3. Any type of concession	0. None	0	0	1. Farmer	0	0	0	1	Neg	2	1	0	0	0	0	0	1	0	0	1	1	0	0	0	1	0	0
H1B150243R0	H1B150243	BOULKIEMDE	0. No	B1502	0. Female	0. no	0	2. 18-30 yrs old	0. No	0. Never ate pork	B1502	3. Any type of concession	0. None	0	0	2. Housewife	0	0	0	1	Neg	1	1	0	0	0	0	0	1	0	1	0	0	0	0	0	1	0	0
H1B150244R0	H1B150244	BOULKIEMDE	0. No	B1502	0. Female	1. epilepsy	1	0. 6-10 yrs old	0. No	0. Never ate pork	B1502	3. Any type of concession	0. None	0	0	3. Comm/Salar/Skilled/Unemploed	0	0	0	1	Neg	0	1	0	0	0	0	0	1	0	0	0	0	0	0	0	1	0	0
H1B150245R0	H1B150245	BOULKIEMDE	0. No	B1502	1. Male	0. no	0	5. More than 50 yrs old	0. No	0. Never ate pork	B1502	3. Any type of concession	0. None	0	0	1. Farmer	0	0	0	1	Neg	2	1	0	0	0	0	0	1	0	0	1	1	0	0	0	1	0	0
H1B150246R0	H1B150246	BOULKIEMDE	1. Yes	B1502	1. Male	0. no	0	2. 18-30 yrs old	0. No	0. Never ate pork	B1502	3. Any type of concession	0. None	0	0	3. Comm/Salar/Skilled/Unemploed	0	0	0	1	Neg	1	1	0	0	0	0	0	1	0	1	0	1	1	0	0	1	0	0
H1B150247R0	H1B150247	BOULKIEMDE	1. Yes	B1502	0. Female	0. no	0	0. 6-10 yrs old	0. No	0. Never ate pork	B1502	3. Any type of concession	0. None	0	0	0. Student	0	0	0	1	Neg	0	1	0	0	0	0	0	1	0	0	0	0	1	0	0	1	0	0
H1B150248R0	H1B150248	BOULKIEMDE	0. No	B1502	1. Male	0. no	0	5. More than 50 yrs old	0. No	0. Never ate pork	B1502	3. Any type of concession	0. None	0	0	1. Farmer	0	0	0	1	Neg	2	1	0	0	0	0	0	1	0	0	1	1	0	0	0	1	0	0
H1B150249R0	H1B150249	BOULKIEMDE	0. No	B1502	1. Male	0. no	0	3. 31-40 yrs old	0. No	0. Never ate pork	B1502	3. Any type of concession	0. None	0	0	1. Farmer	0	0	0	1	Neg	1	1	0	0	0	0	0	1	0	1	0	1	0	0	0	1	0	0
H1B150250R0	H1B150250	BOULKIEMDE	0. No	B1502	1. Male	0. no	0	5. More than 50 yrs old	0. No	0. Never ate pork	B1502	3. Any type of concession	0. None	0	0	1. Farmer	0	0	0	1	Neg	2	1	0	0	0	0	0	1	0	0	1	1	0	0	0	1	0	0
H1B150251R0	H1B150251	BOULKIEMDE	1. Yes	B1502	0. Female	0. no	0	1. 11-17 yrs old	0. No	0. Never ate pork	B1502	3. Any type of concession	0. None	0	0	0. Student	0	0	0	1	Neg	0	1	0	0	0	0	0	1	0	0	0	0	1	0	0	1	0	0
H1B150253R0	H1B150253	BOULKIEMDE	0. No	B1502	1. Male	0. no	0	1. 11-17 yrs old	0. No	0. Never ate pork	B1502	3. Any type of concession	0. None	0	0	1. Farmer	0	0	0	1	Neg	0	1	0	0	0	0	0	1	0	0	0	1	0	0	0	1	0	0
H1B150255R0	H1B150255	BOULKIEMDE	1. Yes	B1502	0. Female	0. no	0	2. 18-30 yrs old	0. No	5. Ate pork before, not now	B1502	3. Any type of concession	0. None	0	0	2. Housewife	0	0	0	1	Neg	1	1	0	0	0	0	0	1	0	1	0	0	1	0	0	1	0	0
H1B150256R0	H1B150256	BOULKIEMDE	1. Yes	B1502	0. Female	0. no	0	3. 31-40 yrs old	0. No	0. Never ate pork	B1502	3. Any type of concession	0. None	0	0	2. Housewife	0	0	0	1	Neg	1	1	0	0	0	0	0	1	0	1	0	0	1	0	0	1	0	0
H1B150257R0	H1B150257	BOULKIEMDE	0. No	B1502	0. Female	0. no	0	5. More than 50 yrs old	0. No	3. Eat pork at the village market	B1502	3. Any type of concession	0. None	0	0	1. Farmer	0	0	0	1	Neg	2	1	0	0	0	0	0	1	0	0	1	0	0	0	0	1	0	0
H1B150258R0	H1B150258	BOULKIEMDE	1. Yes	B1502	0. Female	0. no	0	1. 11-17 yrs old	0. No	0. Never ate pork	B1502	3. Any type of concession	0. None	0	0	0. Student	0	0	0	1	Neg	0	1	0	0	0	0	0	1	0	0	0	0	1	0	0	1	0	0
H1B150259R0	H1B150259	BOULKIEMDE	1. Yes	B1502	0. Female	0. no	0	1. 11-17 yrs old	0. No	0. Never ate pork	B1502	3. Any type of concession	0. None	0	0	0. Student	0	0	0	1	Neg	0	1	0	0	0	0	0	1	0	0	0	0	1	0	0	1	0	0
H1B150260R0	H1B150260	BOULKIEMDE	0. No	B1502	0. Female	0. no	0	5. More than 50 yrs old	0. No	2. Eat pork in other home	B1502	3. Any type of concession	0. None	0	0	2. Housewife	0	0	0	1	Neg	2	1	0	0	0	0	0	1	0	0	1	0	0	0	0	1	0	0
H1B150261R0	H1B150261	BOULKIEMDE	0. No	B1502	1. Male	1. epilepsy	1	5. More than 50 yrs old	0. No	5. Ate pork before, not now	B1502	3. Any type of concession	0. None	0	0	1. Farmer	0	0	0	1	Neg	2	1	0	0	0	0	0	1	0	0	1	1	0	0	0	1	0	0
H1B150262R0	H1B150262	BOULKIEMDE	0. No	B1502	0. Female	0. no	0	4. 41-50 yrs old	0. No	0. Never ate pork	B1502	3. Any type of concession	0. None	0	0	2. Housewife	0	0	0	1	Neg	2	1	0	0	0	0	0	1	0	0	1	0	0	0	0	1	0	0
H1B150263R0	H1B150263	BOULKIEMDE	0. No	B1502	0. Female	0. no	0	2. 18-30 yrs old	0. No	0. Never ate pork	B1502	3. Any type of concession	0. None	0	0	2. Housewife	0	0	0	1	Neg	1	1	0	0	0	0	0	1	0	1	0	0	0	0	0	1	0	0
H1B150264R0	H1B150264	BOULKIEMDE	1. Yes	B1502	1. Male	0. no	0	0. 6-10 yrs old	0. No	0. Never ate pork	B1502	3. Any type of concession	0. None	0	0	0. Student	0	0	0	1	Neg	0	1	0	0	0	0	0	1	0	0	0	1	1	0	0	1	0	0
H1B150265R0	H1B150265	BOULKIEMDE	0. No	B1502	0. Female	0. no	0	5. More than 50 yrs old	0. No	0. Never ate pork	B1502	3. Any type of concession	0. None	0	0	2. Housewife	0	0	0	1	Neg	2	1	0	0	0	0	0	1	0	0	1	0	0	0	0	1	0	0
H1B150266R0	H1B150266	BOULKIEMDE	0. No	B1502	1. Male	0. no	0	0. 6-10 yrs old	0. No	0. Never ate pork	B1502	3. Any type of concession	0. None	0	0	3. Comm/Salar/Skilled/Unemploed	0	0	0	1	Neg	0	1	0	0	0	0	0	1	0	0	0	1	0	0	0	1	0	0
H1B150267R0	H1B150267	BOULKIEMDE	0. No	B1502	1. Male	0. no	0	0. 6-10 yrs old	0. No	0. Never ate pork	B1502	3. Any type of concession	0. None	0	0	0. Student	0	0	0	1	Neg	0	1	0	0	0	0	0	1	0	0	0	1	0	0	0	1	0	0
H1B150268R0	H1B150268	BOULKIEMDE	0. No	B1502	0. Female	0. no	0	4. 41-50 yrs old	0. No	0. Never ate pork	B1502	3. Any type of concession	0. None	0	0	2. Housewife	0	0	0	1	Neg	2	1	0	0	0	0	0	1	0	0	1	0	0	0	0	1	0	0
H1B150269R0	H1B150269	BOULKIEMDE	0. No	B1502	0. Female	0. no	0	2. 18-30 yrs old	0. No	0. Never ate pork	B1502	3. Any type of concession	0. None	0	0	2. Housewife	0	0	0	1	Neg	1	1	0	0	0	0	0	1	0	1	0	0	0	0	0	1	0	0
H1B150270R0	H1B150270	BOULKIEMDE	0. No	B1502	0. Female	0. no	0	2. 18-30 yrs old	0. No	0. Never ate pork	B1502	3. Any type of concession	0. None	0	0	2. Housewife	0	0	0	1	Neg	1	1	0	0	0	0	0	1	0	1	0	0	0	0	0	1	0	0
H1B150272R0	H1B150272	BOULKIEMDE	0. No	B1502	1. Male	0. no	0	4. 41-50 yrs old	0. No	0. Never ate pork	B1502	3. Any type of concession	0. None	0	0	3. Comm/Salar/Skilled/Unemploed	0	0	0	1	Neg	2	1	0	0	0	0	0	1	0	0	1	1	0	0	0	1	0	0
H1B150273R0	H1B150273	BOULKIEMDE	0. No	B1502	0. Female	0. no	0	3. 31-40 yrs old	0. No	0. Never ate pork	B1502	3. Any type of concession	0. None	0	0	2. Housewife	0	0	0	1	Neg	1	1	0	0	0	0	0	1	0	1	0	0	0	0	0	1	0	0
H1B150274R0	H1B150274	BOULKIEMDE	0. No	B1502	1. Male	0. no	0	4. 41-50 yrs old	0. No	2. Eat pork in other home	B1502	3. Any type of concession	0. None	0	0	1. Farmer	0	0	0	1	Neg	2	1	0	0	0	0	0	1	0	0	1	1	0	0	0	1	0	0
H1B150275R0	H1B150275	BOULKIEMDE	0. No	B1502	0. Female	0. no	0	4. 41-50 yrs old	0. No	0. Never ate pork	B1502	3. Any type of concession	0. None	0	0	2. Housewife	0	0	0	1	Neg	2	1	0	0	0	0	0	1	0	0	1	0	0	0	0	1	0	0
H1B150279R0	H1B150279	BOULKIEMDE	0. No	B1502	1. Male	0. no	0	4. 41-50 yrs old	0. No	0. Never ate pork	B1502	3. Any type of concession	0. None	0	0	1. Farmer	0	0	0	1	Neg	2	1	0	0	0	0	0	1	0	0	1	1	0	0	0	1	0	0
H1B150280R0	H1B150280	BOULKIEMDE	0. No	B1502	1. Male	0. no	0	3. 31-40 yrs old	0. No	1. Eat pork at home only	B1502	3. Any type of concession	0. None	0	0	1. Farmer	0	0	0	1	Neg	1	1	0	0	0	0	0	1	0	1	0	1	0	0	0	1	0	0
H1B150501R0	H1B150501	BOULKIEMDE	1. Yes	B1505	1. Male	0. no	0	1. 11-17 yrs old	0. No	0. Never ate pork	B1505	1. Sow concession	0. None	0	0	0. Student	0	0	0	1	Neg	0	1	0	0	0	0	0	1	0	0	0	1	1	0	0	0	0	0
H1B150502R0	H1B150502	BOULKIEMDE	0. No	B1505	0. Female	0. no	0	1. 11-17 yrs old	0. No	1. Eat pork at home only	B1505	1. Sow concession	0. None	0	0	2. Housewife	0	0	0	1	Neg	0	1	0	0	0	0	0	1	0	0	0	0	0	0	0	0	0	0
H1B150505R0	H1B150505	BOULKIEMDE	1. Yes	B1505	1. Male	0. no	0	1. 11-17 yrs old	0. No	1. Eat pork at home only	B1505	1. Sow concession	0. None	0	0	0. Student	0	0	0	1	Neg	0	1	0	0	0	0	0	1	0	0	0	1	1	0	0	0	0	0
H1B150506R0	H1B150506	BOULKIEMDE	1. Yes	B1505	0. Female	0. no	0	1. 11-17 yrs old	0. No	1. Eat pork at home only	B1505	1. Sow concession	0. None	0	0	0. Student	0	0	0	1	Neg	0	1	0	0	0	0	0	1	0	0	0	0	1	0	0	0	0	0
H1B150507R0	H1B150507	BOULKIEMDE	0. No	B1505	0. Female	0. no	0	3. 31-40 yrs old	0. No	1. Eat pork at home only	B1505	1. Sow concession	0. None	0	0	2. Housewife	0	0	0	1	Neg	1	1	0	0	0	0	0	1	0	1	0	0	0	0	0	0	0	0
H1B150508R0	H1B150508	BOULKIEMDE	0. No	B1505	1. Male	0. no	0	5. More than 50 yrs old	0. No	3. Eat pork at the village market	B1505	1. Sow concession	0. None	0	0	1. Farmer	0	0	0	1	Neg	2	1	0	0	0	0	0	1	0	0	1	1	0	0	0	0	0	0
H1B150509R0	H1B150509	BOULKIEMDE	1. Yes	B1505	1. Male	0. no	0	1. 11-17 yrs old	0. No	2. Eat pork in other home	B1505	1. Sow concession	0. None	0	0	0. Student	0	0	0	1	Neg	0	1	0	0	0	0	0	1	0	0	0	1	1	0	0	0	0	0
H1B150510R0	H1B150510	BOULKIEMDE	0. No	B1505	1. Male	0. no	0	1. 11-17 yrs old	0. No	1. Eat pork at home only	B1505	1. Sow concession	0. None	0	0	0. Student	0	0	0	1	Neg	0	1	0	0	0	0	0	1	0	0	0	1	0	0	0	0	0	0
H1B150511R0	H1B150511	BOULKIEMDE	1. Yes	B1505	1. Male	0. no	0	0. 6-10 yrs old	1. Yes	0. Never ate pork	B1505	2. Piglet concession	0. None	0	0	0. Student	0	0	0	1	Neg	0	1	0	0	0	0	0	1	0	0	0	1	1	0	1	0	0	0
H1B150512R0	H1B150512	BOULKIEMDE	0. No	B1505	0. Female	0. no	0	3. 31-40 yrs old	0. No	0. Never ate pork	B1505	2. Piglet concession	0. None	0	0	2. Housewife	0	0	0	1	Neg	1	1	0	0	0	0	0	1	0	1	0	0	0	0	1	0	0	0
H1B150514R0	H1B150514	BOULKIEMDE	0. No	B1505	1. Male	0. no	0	1. 11-17 yrs old	0. No	5. Ate pork before, not now	B1505	2. Piglet concession	0. None	0	0	0. Student	0	0	0	1	Neg	0	1	0	0	0	0	0	1	0	0	0	1	0	0	1	0	0	0
H1B150515R0	H1B150515	BOULKIEMDE	1. Yes	B1505	1. Male	0. no	0	3. 31-40 yrs old	0. No	3. Eat pork at the village market	B1505	2. Piglet concession	0. None	0	0	1. Farmer	0	1	1	1	Strong	1	1	0	0	0	0	0	1	1	1	0	1	1	0	1	0	0	0
H1B150516R0	H1B150516	BOULKIEMDE	0. No	B1505	0. Female	0. no	0	3. 31-40 yrs old	0. No	1. Eat pork at home only	B1505	2. Piglet concession	0. None	0	0	2. Housewife	0	1	1	1	Strong	1	1	0	0	0	0	0	1	1	1	0	0	0	0	1	0	0	0
H1B150517R0	H1B150517	BOULKIEMDE	0. No	B1505	1. Male	0. no	0	5. More than 50 yrs old	0. No	4. Eat pork in another village market	B1505	2. Piglet concession	0. None	0	0	1. Farmer	0	1	1	1	Strong	2	1	0	0	0	0	0	1	1	0	1	1	0	0	1	0	0	0
H1B150518R0	H1B150518	BOULKIEMDE	0. No	B1505	0. Female	0. no	0	5. More than 50 yrs old	0. No	3. Eat pork at the village market	B1505	2. Piglet concession	0. None	0	0	2. Housewife	0	0	0	1	Neg	2	1	0	0	0	0	0	1	0	0	1	0	0	0	1	0	0	0
H1B150519R0	H1B150519	BOULKIEMDE	0. No	B1505	1. Male	0. no	0	2. 18-30 yrs old	0. No	5. Ate pork before, not now	B1505	2. Piglet concession	0. None	0	0	1. Farmer	0	0	0	1	Neg	1	1	0	0	0	0	0	1	0	1	0	1	0	0	1	0	0	0
H1B150520R0	H1B150520	BOULKIEMDE	1. Yes	B1505	1. Male	0. no	0	0. 6-10 yrs old	0. No	1. Eat pork at home only	B1505	2. Piglet concession	0. None	0	0	0. Student	0	0	0	1	Neg	0	1	0	0	0	0	0	1	0	0	0	1	1	0	1	0	0	0
H1B150522R0	H1B150522	BOULKIEMDE	0. No	B1505	1. Male	0. no	0	5. More than 50 yrs old	0. No	5. Ate pork before, not now	B1505	2. Piglet concession	0. None	0	0	1. Farmer	0	0	0	1	Neg	2	1	0	0	0	0	0	1	0	0	1	1	0	0	1	0	0	0
H1B150523R0	H1B150523	BOULKIEMDE	0. No	B1505	0. Female	0. no	0	5. More than 50 yrs old	0. No	1. Eat pork at home only	B1505	2. Piglet concession	0. None	0	0	2. Housewife	0	0	0	1	Neg	2	1	0	0	0	0	0	1	0	0	1	0	0	0	1	0	0	0
H1B150524R0	H1B150524	BOULKIEMDE	0. No	B1505	1. Male	0. no	0	1. 11-17 yrs old	0. No	1. Eat pork at home only	B1505	2. Piglet concession	0. None	0	0	1. Farmer	0	0	0	1	Neg	0	1	0	0	0	0	0	1	0	0	0	1	0	0	1	0	0	0
H1B150525R0	H1B150525	BOULKIEMDE	0. No	B1505	0. Female	0. no	0	4. 41-50 yrs old	0. No	1. Eat pork at home only	B1505	2. Piglet concession	0. None	0	0	2. Housewife	0	0	0	1	Neg	2	1	0	0	0	0	0	1	0	0	1	0	0	0	1	0	0	0
H1B150527R0	H1B150527	BOULKIEMDE	0. No	B1505	1. Male	0. no	0	5. More than 50 yrs old	0. No	0. Never ate pork	B1505	2. Piglet concession	0. None	0	0	1. Farmer	0	0	0	1	Neg	2	1	0	0	0	0	0	1	0	0	1	1	0	0	1	0	0	0
H1B150528R0	H1B150528	BOULKIEMDE	0. No	B1505	1. Male	0. no	0	2. 18-30 yrs old	0. No	5. Ate pork before, not now	B1505	2. Piglet concession	0. None	0	0	1. Farmer	0	0	0	1	Neg	1	1	0	0	0	0	0	1	0	1	0	1	0	0	1	0	0	0
H1B150531R0	H1B150531	BOULKIEMDE	0. No	B1505	1. Male	0. no	0	0. 6-10 yrs old	0. No	5. Ate pork before, not now	B1505	2. Piglet concession	0. None	0	0	3. Comm/Salar/Skilled/Unemploed	0	0	0	1	Neg	0	1	0	0	0	0	0	1	0	0	0	1	0	0	1	0	0	0
H1B150533R0	H1B150533	BOULKIEMDE	0. No	B1505	1. Male	0. no	0	0. 6-10 yrs old	0. No	0. Never ate pork	B1505	2. Piglet concession	0. None	0	0	3. Comm/Salar/Skilled/Unemploed	0	0	0	1	Neg	0	1	0	0	0	0	0	1	0	0	0	1	0	0	1	0	0	0
H1B150534R0	H1B150534	BOULKIEMDE	0. No	B1505	0. Female	0. no	0	1. 11-17 yrs old	0. No	1. Eat pork at home only	B1505	2. Piglet concession	0. None	0	0	0. Student	0	0	0	1	Neg	0	1	0	0	0	0	0	1	0	0	0	0	0	0	1	0	0	0
H1B150535R0	H1B150535	BOULKIEMDE	0. No	B1505	0. Female	0. no	0	5. More than 50 yrs old	0. No	1. Eat pork at home only	B1505	2. Piglet concession	0. None	0	0	2. Housewife	0	0	0	1	Neg	2	1	0	0	0	0	0	1	0	0	1	0	0	0	1	0	0	0
H1B150536R0	H1B150536	BOULKIEMDE	0. No	B1505	1. Male	0. no	0	4. 41-50 yrs old	0. No	1. Eat pork at home only	B1505	2. Piglet concession	0. None	0	0	1. Farmer	0	0	0	1	Neg	2	1	0	0	0	0	0	1	0	0	1	1	0	0	1	0	0	0
H1B150538R0	H1B150538	BOULKIEMDE	1. Yes	B1505	0. Female	0. no	0	1. 11-17 yrs old	0. No	1. Eat pork at home only	B1505	2. Piglet concession	0. None	0	0	0. Student	0	0	0	1	Neg	0	1	0	0	0	0	0	1	0	0	0	0	1	0	1	0	0	0
H1B150539R0	H1B150539	BOULKIEMDE	0. No	B1505	0. Female	0. no	0	5. More than 50 yrs old	0. No	1. Eat pork at home only	B1505	2. Piglet concession	0. None	0	0	2. Housewife	0	0	0	1	Neg	2	1	0	0	0	0	0	1	0	0	1	0	0	0	1	0	0	0
H1B150541R0	H1B150541	BOULKIEMDE	0. No	B1505	1. Male	0. no	0	1. 11-17 yrs old	1. Yes	1. Eat pork at home only	B1505	3. Any type of concession	0. None	0	0	1. Farmer	0	0	0	1	Neg	0	1	0	0	0	0	0	1	0	0	0	1	0	0	0	1	0	0
H1B150542R0	H1B150542	BOULKIEMDE	1. Yes	B1505	1. Male	0. no	0	0. 6-10 yrs old	0. No	2. Eat pork in other home	B1505	3. Any type of concession	0. None	0	0	0. Student	0	1	1	1	Strong	0	1	0	0	0	0	0	1	1	0	0	1	1	0	0	1	0	0
H1B150545R0	H1B150545	BOULKIEMDE	0. No	B1505	1. Male	0. no	0	4. 41-50 yrs old	0. No	1. Eat pork at home only	B1505	3. Any type of concession	0. None	0	0	2. Housewife	0	0	0	1	Neg	2	1	0	0	0	0	0	1	0	0	1	1	0	0	0	1	0	0
H1B150546R0	H1B150546	BOULKIEMDE	0. No	B1505	1. Male	0. no	0	2. 18-30 yrs old	0. No	5. Ate pork before, not now	B1505	3. Any type of concession	0. None	0	0	3. Comm/Salar/Skilled/Unemploed	0	0	0	1	Neg	1	1	0	0	0	0	0	1	0	1	0	1	0	0	0	1	0	0
H1B150547R0	H1B150547	BOULKIEMDE	0. No	B1505	1. Male	0. no	0	5. More than 50 yrs old	0. No	5. Ate pork before, not now	B1505	3. Any type of concession	0. None	0	0	1. Farmer	0	0	0	1	Neg	2	1	0	0	0	0	0	1	0	0	1	1	0	0	0	1	0	0
H1B150548R0	H1B150548	BOULKIEMDE	1. Yes	B1505	1. Male	0. no	0	1. 11-17 yrs old	1. Yes	0. Never ate pork	B1505	3. Any type of concession	0. None	0	0	0. Student	0	0	0	1	Neg	0	1	0	0	0	0	0	1	0	0	0	1	1	0	0	1	0	0
H1B150549R0	H1B150549	BOULKIEMDE	0. No	B1505	1. Male	0. no	0	5. More than 50 yrs old	0. No	0. Never ate pork	B1505	3. Any type of concession	0. None	0	0	1. Farmer	0	0	0	1	Neg	2	1	0	0	0	0	0	1	0	0	1	1	0	0	0	1	0	0
H1B150550R0	H1B150550	BOULKIEMDE	1. Yes	B1505	1. Male	0. no	0	1. 11-17 yrs old	0. No	0. Never ate pork	B1505	3. Any type of concession	0. None	0	0	0. Student	0	0	0	1	Neg	0	1	0	0	0	0	0	1	0	0	0	1	1	0	0	1	0	0
H1B150551R0	H1B150551	BOULKIEMDE	1. Yes	B1505	0. Female	0. no	0	0. 6-10 yrs old	0. No	0. Never ate pork	B1505	3. Any type of concession	0. None	0	0	0. Student	0	0	0	1	Neg	0	1	0	0	0	0	0	1	0	0	0	0	1	0	0	1	0	0
H1B150552R0	H1B150552	BOULKIEMDE	1. Yes	B1505	1. Male	0. no	0	1. 11-17 yrs old	0. No	0. Never ate pork	B1505	3. Any type of concession	0. None	0	0	0. Student	0	0	0	1	Neg	0	1	0	0	0	0	0	1	0	0	0	1	1	0	0	1	0	0
H1B150553R0	H1B150553	BOULKIEMDE	1. Yes	B1505	0. Female	3. epilepsy and headache	1	2. 18-30 yrs old	0. No	0. Never ate pork	B1505	3. Any type of concession	4. epilepsy and headache	1	1	2. Housewife	1	0	0	1	Neg	1	1		1		1	1	1	0	1	0	0	1	1	0	1	0	0
H1B150554R0	H1B150554	BOULKIEMDE	1. Yes	B1505	1. Male	0. no	0	1. 11-17 yrs old	0. No	3. Eat pork at the village market	B1505	3. Any type of concession	0. None	0	0	0. Student	0	0	0	1	Neg	0	1	0	0	0	0	0	1	0	0	0	1	1	0	0	1	0	0
H1B150556R0	H1B150556	BOULKIEMDE	0. No	B1505	0. Female	0. no	0	4. 41-50 yrs old	0. No	5. Ate pork before, not now	B1505	3. Any type of concession	0. None	0	0	2. Housewife	0	0	0	1	Neg	2	1	0	0	0	0	0	1	0	0	1	0	0	0	0	1	0	0
H1B150557R0	H1B150557	BOULKIEMDE	0. No	B1505	1. Male	0. no	0	4. 41-50 yrs old	0. No	5. Ate pork before, not now	B1505	3. Any type of concession	0. None	0	0	1. Farmer	0	0	0	1	Neg	2	1	0	0	0	0	0	1	0	0	1	1	0	0	0	1	0	0
H1B150558R0	H1B150558	BOULKIEMDE	0. No	B1505	0. Female	0. no	0	2. 18-30 yrs old	0. No	0. Never ate pork	B1505	3. Any type of concession	0. None	0	0	2. Housewife	0	0	0	1	Neg	1	1	0	0	0	0	0	1	0	1	0	0	0	0	0	1	0	0
H1B150559R0	H1B150559	BOULKIEMDE	0. No	B1505	1. Male	0. no	0	2. 18-30 yrs old	0. No	0. Never ate pork	B1505	3. Any type of concession	0. None	0	0	1. Farmer	0	0	0	1	Neg	1	1	0	0	0	0	0	1	0	1	0	1	0	0	0	1	0	0
[truncated: 1,875 more rows]
